# Supplementary material for: A high scale SARS-CoV-2 profiling by its whole-genome sequencing using Oxford Nanopore Technology in Kazakhstan
Source: Front Genet. 2022 Sep 2;13:906318. doi: 10.3389/fgene.2022.906318 (PMC9479076; doi:10.3389/fgene.2022.906318)
Supplement: Supplementary file 1 [file Table2.XLSX]

## Sheet: Sheet1
#	seqName	clade	Nextclade_pango	qc.overallScore	qc.overallStatus	totalSubstitutions	totalDeletions	totalInsertions	totalFrameShifts	totalAminoacidSubstitutions	totalAminoacidDeletions	totalAminoacidInsertions	totalMissing	totalNonACGTNs	totalPcrPrimerChanges	substitutions	deletions	insertions	privateNucMutations.reversionSubstitutions	privateNucMutations.labeledSubstitutions	privateNucMutations.unlabeledSubstitutions	privateNucMutations.totalReversionSubstitutions	privateNucMutations.totalLabeledSubstitutions	privateNucMutations.totalUnlabeledSubstitutions	privateNucMutations.totalPrivateSubstitutions	frameShifts	aaSubstitutions	aaDeletions	aaInsertions	missing	nonACGTNs	pcrPrimerChanges	alignmentScore	alignmentStart	alignmentEnd	qc.missingData.missingDataThreshold	qc.missingData.score	qc.missingData.status	qc.missingData.totalMissing	qc.mixedSites.mixedSitesThreshold	qc.mixedSites.score	qc.mixedSites.status	qc.mixedSites.totalMixedSites	qc.privateMutations.cutoff	qc.privateMutations.excess	qc.privateMutations.score	qc.privateMutations.status	qc.privateMutations.total	qc.snpClusters.clusteredSNPs
1	hCoV-19/Kazakhstan/NLA/barcode25-01-MN908947.3/2021	21J (Delta)	B.1.617.2	0.694787	good	38	13	0	0	33	4	0	305	0	2	G210T,C3037T,A3262G,G4181T,C6402T,C7124T,T8869C,C8986T,G9053T,C9180T,C10029T,A11201G,A11332G,C12459T,T13188C,C14408T,G15451A,C16466T,C19220T,C21618G,C21846T,G21987A,T22917G,C22995A,A23403G,C23604G,G24410A,C25469T,T25580C,T26767C,T27638C,C27752T,C27874T,A28461G,G28881T,G28916T,G29402T,G29742T	22029-22034,28248-28253,28271			G29742T|21J&21I&21A&21B	A3262G,T8869C,C9180T,C12459T,T13188C,T25580C	0	1	6	7		S:T19R,ORF3a:S26L,ORF7b:T40I,ORF9b:T60A,N:D63G,ORF3a:I63T,M:I82T,ORF7a:V82A,S:T95I,ORF7a:T120I,S:G142D,S:R158G,N:R203M,N:G215C,ORF1b:P314L,N:D377Y,S:L452R,S:T478K,S:D614G,ORF1b:G662S,S:P681R,S:D950N,ORF1b:P1000L,ORF1a:A1306S,ORF1b:A1918V,ORF1a:P2046L,ORF1a:P2287S,ORF1a:V2930L,ORF1a:S2972F,ORF1a:T3255I,ORF1a:T3646A,ORF1a:T4065I,ORF1a:I4308T	ORF8:D119-,ORF8:F120-,S:E156-,S:F157-		1-167,241,4213,4489,29769-29903		CharitГ©_RdRp_F:G15451A,ChinaCDC_N_F:G28881T	89497	0	29903	3000	0.185185	good	305	10	0	good	0	24	2	8.33333	good	10
2	hCoV-19/Kazakhstan/NLA/barcode27-01-MN908947.3/2021	21J (Delta)	AY.122	0.173666	good	35	13	0	0	31	4	0	302	0	3	G210T,G1048T,C3037T,G4181T,C6402T,C7124T,C8986T,G9053T,C10029T,A11201G,A11332G,C14408T,G15451A,C16466T,C17410T,C19220T,C21618G,G21987A,T22917G,C22995A,A23403G,C23604G,G24410A,C25469T,T26767C,C27527T,T27638C,C27752T,C27874T,A28461G,G28881T,G28916T,C29236T,G29402T,G29742T	22029-22034,28248-28253,28271			C17410T|21L&22C&22B&22A,G29742T|21J&21I&21A&21B	C29236T	0	2	1	3		S:T19R,ORF3a:S26L,ORF7b:T40I,ORF7a:P45L,ORF9b:T60A,N:D63G,M:I82T,ORF7a:V82A,ORF7a:T120I,S:G142D,S:R158G,N:R203M,N:G215C,ORF1a:K261N,ORF1b:P314L,N:D377Y,S:L452R,S:T478K,S:D614G,ORF1b:G662S,S:P681R,S:D950N,ORF1b:P1000L,ORF1a:A1306S,ORF1b:R1315C,ORF1b:A1918V,ORF1a:P2046L,ORF1a:P2287S,ORF1a:V2930L,ORF1a:T3255I,ORF1a:T3646A	ORF8:D119-,ORF8:F120-,S:E156-,S:F157-		1-165,241,11083,29769-29903		CharitГ©_RdRp_F:G15451A,HKU_N_R:C29236T,ChinaCDC_N_F:G28881T	89509	0	29903	3000	0.074074	good	302	10	0	good	0	24	1	4.16667	good	9
3	hCoV-19/Kazakhstan/NLA/barcode28-01-MN908947.3/2021	21J (Delta)	AY.122	0	good	37	13	0	0	31	4	0	275	0	3	G210T,C241T,G1048T,C2434T,C3037T,G4181T,C6402T,C7124T,C8986T,G9053T,C9165T,C10029T,A11201G,A11332G,C14408T,G15451A,C16466T,C19220T,C21618G,G21987A,T22917G,C22995A,A23403G,C23604G,G24410A,C25469T,T26767C,C27527T,T27638C,C27752T,C27874T,A28461G,G28881T,G28916T,C29236T,G29402T,G29742T	22029-22034,28248-28253,28271			G29742T|21J&21I&21A&21B	C2434T,C9165T,C29236T	0	1	3	4		S:T19R,ORF3a:S26L,ORF7b:T40I,ORF7a:P45L,ORF9b:T60A,N:D63G,M:I82T,ORF7a:V82A,ORF7a:T120I,S:G142D,S:R158G,N:R203M,N:G215C,ORF1a:K261N,ORF1b:P314L,N:D377Y,S:L452R,S:T478K,S:D614G,ORF1b:G662S,S:P681R,S:D950N,ORF1b:P1000L,ORF1a:A1306S,ORF1b:A1918V,ORF1a:P2046L,ORF1a:P2287S,ORF1a:V2930L,ORF1a:T2967I,ORF1a:T3255I,ORF1a:T3646A	ORF8:D119-,ORF8:F120-,S:E156-,S:F157-		1-140,29769-29903		CharitГ©_RdRp_F:G15451A,HKU_N_R:C29236T,ChinaCDC_N_F:G28881T	89501	0	29903	3000	0	good	275	10	0	good	0	24	-1	0	good	7
4	hCoV-19/Kazakhstan/NLA/barcode29-01-MN908947.3/2021	21J (Delta)	AY.122	13.606	good	39	22	0	0	34	7	0	1237	0	3	G210T,G1048T,C3037T,G4181T,C6402T,C7124T,C7125T,T8253C,C8986T,G9053T,C10029T,A11201G,A11332G,C12076T,G12929T,C14408T,G15451A,C16466T,C19220T,C19264T,C21618G,G21987A,T22917G,C22995A,A23403G,C23604G,G24410A,C25469T,T26767C,C27527T,T27638C,C27752T,C27874T,A28461G,G28881T,G28916T,C29236T,G29402T,G29742T	510-518,22029-22034,28248-28253,28271			G29742T|21J&21I&21A&21B	C7125T,T8253C,C12076T,G12929T,C19264T,C29236T	0	1	6	7		S:T19R,ORF3a:S26L,ORF7b:T40I,ORF7a:P45L,ORF9b:T60A,N:D63G,M:I82T,ORF7a:V82A,ORF1a:M85V,ORF7a:T120I,S:G142D,S:R158G,N:R203M,N:G215C,ORF1a:K261N,ORF1b:P314L,N:D377Y,S:L452R,S:T478K,S:D614G,ORF1b:G662S,S:P681R,S:D950N,ORF1b:P1000L,ORF1a:A1306S,ORF1b:A1918V,ORF1b:L1933F,ORF1a:P2046L,ORF1a:P2287F,ORF1a:I2663T,ORF1a:V2930L,ORF1a:T3255I,ORF1a:T3646A,ORF1a:G4222C	ORF1a:G82-,ORF1a:H83-,ORF1a:V84-,ORF8:D119-,ORF8:F120-,S:E156-,S:F157-		1-130,241,4241-5158,10142-10152,10252,10353-10370,27786-27808,29769-29903		CharitГ©_RdRp_F:G15451A,HKU_N_R:C29236T,ChinaCDC_N_F:G28881T	89458	0	29903	3000	34.7037	mediocre	1237	10	0	good	0	24	3	12.5	good	11
5	hCoV-19/Kazakhstan/NLA/barcode31-01-MN908947.3/2021	21J (Delta)	AY.122	2.2389	good	35	13	0	0	29	4	0	704	0	2	G210T,C241T,G1048T,C3037T,G4181T,C6402T,C7124T,C8986T,G9053T,C10029T,A11201G,A11332G,C14408T,G15451A,C15720T,C16466T,C19220T,G20937T,C21618G,G21987A,T22917G,C22995A,A23403G,C23604G,G24410A,A24780C,C25469T,T26767C,C27874T,C28087T,A28461G,G28881T,G28916T,G29402T,G29742T	22029-22034,28248-28253,28271			G29742T|21J&21I&21A&21B	C15720T,A24780C,C28087T	0	1	3	4		S:T19R,ORF3a:S26L,ORF7b:T40I,ORF9b:T60A,N:D63G,ORF8:A65V,M:I82T,S:G142D,S:R158G,N:R203M,N:G215C,ORF1a:K261N,ORF1b:P314L,N:D377Y,S:L452R,S:T478K,S:D614G,ORF1b:G662S,S:P681R,S:D950N,ORF1b:P1000L,S:K1073T,ORF1a:A1306S,ORF1b:A1918V,ORF1a:P2046L,ORF1a:P2287S,ORF1a:V2930L,ORF1a:T3255I,ORF1a:T3646A	ORF8:D119-,ORF8:F120-,S:E156-,S:F157-		1-147,27387-27808,29769-29903		CharitГ©_RdRp_F:G15451A,ChinaCDC_N_F:G28881T	89509	0	29903	3000	14.963	good	704	10	0	good	0	24	-1	0	good	7
6	hCoV-19/Kazakhstan/NLA/barcode33-01-MN908947.3/2021	21J (Delta)	AY.122	11.0315	good	41	13	0	0	30	4	0	729	0	3	G210T,C241T,G1048T,C3037T,C3832T,G4181T,C6402T,C7124T,C8809T,C8986T,G9053T,C10029T,A11201G,A11332G,C14408T,C15024T,G15451A,C16466T,C19220T,G19845A,C21618G,T21823C,G21987A,T22917G,C22995A,A23403G,C23530T,C23604G,G24410A,C25469T,T26767C,C27527T,C27536T,T27638C,C27752T,A28461G,G28881T,G28916T,C29236T,G29402T,G29742T	22029-22034,28248-28253,28271			C8809T|21F,G29742T|21J&21I&21A&21B	C3832T,C15024T,G19845A,T21823C,C23530T,C27536T,C29236T	0	2	7	9		S:T19R,ORF3a:S26L,ORF7a:P45L,ORF7a:P48L,ORF9b:T60A,N:D63G,M:I82T,ORF7a:V82A,ORF7a:T120I,S:G142D,S:R158G,N:R203M,N:G215C,ORF1a:K261N,ORF1b:P314L,N:D377Y,S:L452R,S:T478K,S:D614G,ORF1b:G662S,S:P681R,S:D950N,ORF1b:P1000L,ORF1a:A1306S,ORF1b:A1918V,ORF1a:P2046L,ORF1a:P2287S,ORF1a:V2930L,ORF1a:T3255I,ORF1a:T3646A	ORF8:D119-,ORF8:F120-,S:E156-,S:F157-		1-145,27795-28243,29769-29903		CharitГ©_RdRp_F:G15451A,HKU_N_R:C29236T,ChinaCDC_N_F:G28881T	89485	0	29903	3000	15.8889	good	729	10	0	good	0	24	7	29.1667	good	15
7	hCoV-19/Kazakhstan/NLA/barcode34-01-MN908947.3/2021	21J (Delta)	AY.122	0.174105	good	39	13	0	0	33	4	0	306	0	3	G210T,C241T,G1048T,C1223T,C1902T,C3037T,G4181T,G4694A,C6402T,C7124T,C8986T,G9053T,C10029T,A11201G,A11332G,C14408T,G15451A,C16466T,C19220T,C21618G,G21987A,T22917G,C22995A,A23403G,C23604G,G24410A,C25469T,T26767C,C27527T,T27638C,C27752T,C27874T,A28461G,G28881T,G28916T,C29077T,C29236T,G29402T,G29742T	22029-22034,28248-28253,28271			G29742T|21J&21I&21A&21B	C1223T,C1902T,G4694A,C29077T,C29236T	0	1	5	6		S:T19R,ORF3a:S26L,ORF7b:T40I,ORF7a:P45L,ORF9b:T60A,N:D63G,M:I82T,ORF7a:V82A,ORF7a:T120I,S:G142D,S:R158G,N:R203M,N:G215C,ORF1a:K261N,ORF1b:P314L,ORF1a:L320F,N:D377Y,S:L452R,S:T478K,ORF1a:S546L,S:D614G,ORF1b:G662S,S:P681R,S:D950N,ORF1b:P1000L,ORF1a:A1306S,ORF1a:V1477I,ORF1b:A1918V,ORF1a:P2046L,ORF1a:P2287S,ORF1a:V2930L,ORF1a:T3255I,ORF1a:T3646A	ORF8:D119-,ORF8:F120-,S:E156-,S:F157-		1-158,27796-27808,29769-29903		CharitГ©_RdRp_F:G15451A,HKU_N_R:C29236T,ChinaCDC_N_F:G28881T	89493	0	29903	3000	0.222222	good	306	10	0	good	0	24	1	4.16667	good	9
8	hCoV-19/Kazakhstan/NLA/barcode35-01-MN908947.3/2021	21J (Delta)	AY.122	0.994911	good	38	30	0	1	31	10	0	448	0	2	G210T,C241T,G1048T,C3037T,G4181T,G4261A,C6402T,C7124T,G7934T,C8240T,C8986T,G9053T,C10029T,C11050T,A11201G,A11332G,C14408T,G15451A,C16466T,C19220T,C21618G,G21987A,T22917G,C22995A,C23202T,A23403G,C23604G,G24410A,C25469T,T26767C,C27527T,T27638C,C27874T,A28461G,G28881T,G28916T,G29402T,G29742T	22029-22034,27565-27581,28248-28253,28271			G29742T|21J&21I&21A&21B	G4261A,G7934T,C8240T,C11050T,C23202T	0	1	5	6	ORF7a:64-122	S:T19R,ORF3a:S26L,ORF7b:T40I,ORF7a:P45L,ORF9b:T60A,N:D63G,M:I82T,S:G142D,S:R158G,N:R203M,N:G215C,ORF1a:K261N,ORF1b:P314L,N:D377Y,S:L452R,S:T478K,S:T547I,S:D614G,ORF1b:G662S,S:P681R,S:D950N,ORF1b:P1000L,ORF1a:A1306S,ORF1b:A1918V,ORF1a:P2046L,ORF1a:P2287S,ORF1a:A2557S,ORF1a:H2659Y,ORF1a:V2930L,ORF1a:T3255I,ORF1a:T3646A	ORF7a:C58-,ORF7a:F59-,ORF7a:S60-,ORF7a:T61-,ORF7a:Q62-,ORF7a:F63-,ORF8:D119-,ORF8:F120-,S:E156-,S:F157-		1-155,27651-27808,29769-29903		CharitГ©_RdRp_F:G15451A,ChinaCDC_N_F:G28881T	89439	0	29903	3000	5.48148	good	448	10	0	good	0	24	2	8.33333	good	10
9	hCoV-19/Kazakhstan/NLA/barcode36-01-MN908947.3/2021	21J (Delta)	AY.122	11.1142	good	42	13	0	0	33	4	0	315	0	3	G210T,G1048T,C1762T,G2098A,C2910T,C3037T,C4084T,G4181T,T6247C,C6402T,C7124T,C8986T,G9053T,C10029T,A11201G,A11332G,C14408T,G15451A,A16339G,C16466T,C19220T,C21618G,G21987A,T22917G,C22995A,A23403G,T23599C,C23604G,G24410A,C25096T,C25469T,T26767C,C27527T,T27638C,C27752T,C27874T,A28461G,G28881T,C28887T,G28916T,G29402T,G29742T	22029-22034,28248-28253,28271			C28887T|21C&20H&21H&21D,G29742T|21J&21I&21A&21B	C1762T,G2098A,C2910T,C4084T,T6247C,A16339G,T23599C,C25096T	0	2	8	10		S:T19R,ORF3a:S26L,ORF7b:T40I,ORF7a:P45L,ORF9b:T60A,N:D63G,M:I82T,ORF7a:V82A,ORF7a:T120I,S:G142D,S:R158G,N:R203M,N:T205I,N:G215C,ORF1a:K261N,ORF1b:P314L,N:D377Y,S:L452R,S:T478K,S:D614G,ORF1b:G662S,S:P681R,ORF1a:T882I,S:D950N,ORF1b:I958V,ORF1b:P1000L,ORF1a:A1306S,ORF1b:A1918V,ORF1a:P2046L,ORF1a:P2287S,ORF1a:V2930L,ORF1a:T3255I,ORF1a:T3646A	ORF8:D119-,ORF8:F120-,S:E156-,S:F157-		1-179,241,29769-29903		CharitГ©_RdRp_F:G15451A,ChinaCDC_N_F:G28881T;C28887T	89481	0	29903	3000	0.555556	good	315	10	0	good	0	24	8	33.3333	mediocre	16
10	hCoV-19/Kazakhstan/NLA/barcode37-01-MN908947.3/2021	21J (Delta)	AY.122	4.95067	good	41	22	0	0	34	7	0	698	0	3	G210T,C241T,G1048T,C3037T,G4181T,C6402T,C7124T,C7125T,T8253C,C8986T,G9053T,C10029T,C10252T,A11201G,A11332G,C12076T,G12929T,C14408T,G15451A,C16466T,C19220T,C19264T,C21618G,G21987A,T22917G,C22995A,A23403G,C23604G,G24410A,C25469T,T26767C,C27527T,T27638C,C27752T,C27874T,A28461G,G28881T,G28916T,C29236T,G29402T,G29742T	510-518,22029-22034,28248-28253,28271			G29742T|21J&21I&21A&21B	C7125T,T8253C,C10252T,C12076T,G12929T,C19264T,C29236T	0	1	7	8		S:T19R,ORF3a:S26L,ORF7b:T40I,ORF7a:P45L,ORF9b:T60A,N:D63G,M:I82T,ORF7a:V82A,ORF1a:M85V,ORF7a:T120I,S:G142D,S:R158G,N:R203M,N:G215C,ORF1a:K261N,ORF1b:P314L,N:D377Y,S:L452R,S:T478K,S:D614G,ORF1b:G662S,S:P681R,S:D950N,ORF1b:P1000L,ORF1a:A1306S,ORF1b:A1918V,ORF1b:L1933F,ORF1a:P2046L,ORF1a:P2287F,ORF1a:I2663T,ORF1a:V2930L,ORF1a:T3255I,ORF1a:T3646A,ORF1a:G4222C	ORF1a:G82-,ORF1a:H83-,ORF1a:V84-,ORF8:D119-,ORF8:F120-,S:E156-,S:F157-		1-140,4241-4566,4602-4645,10142-10152,10353-10370,27785-27808,29769-29903		CharitГ©_RdRp_F:G15451A,HKU_N_R:C29236T,ChinaCDC_N_F:G28881T	89450	0	29903	3000	14.7407	good	698	10	0	good	0	24	4	16.6667	good	12
11	hCoV-19/Kazakhstan/NLA/barcode39-01-MN908947.3/2021	21J (Delta)	AY.122	2.19479	good	35	13	0	0	29	4	0	700	0	2	G210T,C241T,G1048T,C3037T,G4181T,C6402T,C7124T,C8986T,G9053T,C10029T,A11201G,A11332G,C14408T,G15451A,C15720T,C16466T,C19220T,G20937T,C21618G,G21987A,T22917G,C22995A,A23403G,C23604G,G24410A,A24780C,C25469T,T26767C,C27874T,C28087T,A28461G,G28881T,G28916T,G29402T,G29742T	22029-22034,28248-28253,28271			G29742T|21J&21I&21A&21B	C15720T,A24780C,C28087T	0	1	3	4		S:T19R,ORF3a:S26L,ORF7b:T40I,ORF9b:T60A,N:D63G,ORF8:A65V,M:I82T,S:G142D,S:R158G,N:R203M,N:G215C,ORF1a:K261N,ORF1b:P314L,N:D377Y,S:L452R,S:T478K,S:D614G,ORF1b:G662S,S:P681R,S:D950N,ORF1b:P1000L,S:K1073T,ORF1a:A1306S,ORF1b:A1918V,ORF1a:P2046L,ORF1a:P2287S,ORF1a:V2930L,ORF1a:T3255I,ORF1a:T3646A	ORF8:D119-,ORF8:F120-,S:E156-,S:F157-		1-140,27388-27808,27826,27828-27830,29769-29903		CharitГ©_RdRp_F:G15451A,ChinaCDC_N_F:G28881T	89509	0	29903	3000	14.8148	good	700	10	0	good	0	24	-1	0	good	7
12	hCoV-19/Kazakhstan/NLA/barcode41-01-MN908947.3/2021	21J (Delta)	AY.122	34.985	mediocre	34	13	0	0	27	4	0	1897	0	3	G210T,C241T,G1048T,C3037T,G4181T,C6402T,C7124T,C8986T,G9053T,C10029T,A11201G,A11332G,C14408T,G15451A,G16245T,C16466T,C19220T,C19983T,C21618G,G21987A,T22917G,C22995A,A23403G,C23604G,G24410A,C25469T,T26767C,C27874T,A28461G,G28881T,G28916T,C29236T,G29402T,G29742T	22029-22034,28248-28253,28271			G29742T|21J&21I&21A&21B	G16245T,C19983T,C29236T	0	1	3	4		S:T19R,ORF3a:S26L,ORF7b:T40I,ORF9b:T60A,N:D63G,M:I82T,S:G142D,S:R158G,N:R203M,N:G215C,ORF1a:K261N,ORF1b:P314L,N:D377Y,S:L452R,S:T478K,S:D614G,ORF1b:G662S,S:P681R,S:D950N,ORF1b:P1000L,ORF1a:A1306S,ORF1b:A1918V,ORF1a:P2046L,ORF1a:P2287S,ORF1a:V2930L,ORF1a:T3255I,ORF1a:T3646A	ORF8:D119-,ORF8:F120-,S:E156-,S:F157-		1-148,1240-1288,1418-1475,10098-10370,10391,20290-20562,26849-27808,29769-29903		CharitГ©_RdRp_F:G15451A,HKU_N_R:C29236T,ChinaCDC_N_F:G28881T	89513	0	29903	3000	59.1481	mediocre	1897	10	0	good	0	24	-1	0	good	7
13	hCoV-19/Kazakhstan/NLA/barcode42-01-MN908947.3/2021	21J (Delta)	AY.122	20.0871	good	38	13	0	0	30	4	0	1489	0	3	G210T,C241T,C817T,G1048T,C3037T,G3638T,G4181T,G6364A,C6402T,C6726T,C7124T,C8986T,G9053T,C10029T,A11201G,A11332G,C14408T,G15451A,C16466T,C19220T,C21618G,G21987A,C22735T,T22917G,C22995A,A23403G,C23604G,G24410A,C25469T,T26767C,C27527T,C27874T,A28461G,G28881T,G28916T,C29236T,G29402T,G29742T	22029-22034,28248-28253,28271			G29742T|21J&21I&21A&21B	C817T,G3638T,G6364A,C6726T,C22735T,C29236T	0	1	6	7		S:T19R,ORF3a:S26L,ORF7b:T40I,ORF7a:P45L,ORF9b:T60A,N:D63G,M:I82T,S:G142D,S:R158G,N:R203M,N:G215C,ORF1a:K261N,ORF1b:P314L,N:D377Y,S:L452R,S:T478K,S:D614G,ORF1b:G662S,S:P681R,S:D950N,ORF1b:P1000L,ORF1a:G1125C,ORF1a:A1306S,ORF1b:A1918V,ORF1a:P2046L,ORF1a:T2154I,ORF1a:P2287S,ORF1a:V2930L,ORF1a:T3255I,ORF1a:T3646A	ORF8:D119-,ORF8:F120-,S:E156-,S:F157-		1-164,2174-2179,5338-6307,10353-10370,27613-27808,29769-29903		CharitГ©_RdRp_F:G15451A,HKU_N_R:C29236T,ChinaCDC_N_F:G28881T	89497	0	29903	3000	44.037	mediocre	1489	10	0	good	0	24	2	8.33333	good	10
14	hCoV-19/Kazakhstan/NLA/barcode43-01-MN908947.3/2021	21J (Delta)	AY.122	0.694444	good	39	30	0	1	31	10	0	300	0	2	G210T,C241T,G1048T,C3037T,G4181T,G4261A,C6402T,C7124T,G7934T,C8240T,C8986T,G9053T,C10029T,C11050T,A11201G,A11332G,C14408T,G15451A,C16466T,C19220T,C21618G,G21987A,T22917G,C22995A,C23202T,A23403G,C23604G,G24410A,C25469T,T26767C,C27527T,T27638C,C27752T,C27874T,A28461G,G28881T,G28916T,G29402T,G29742T	22029-22034,27565-27581,28248-28253,28271			G29742T|21J&21I&21A&21B	G4261A,G7934T,C8240T,C11050T,C23202T	0	1	5	6	ORF7a:64-122	S:T19R,ORF3a:S26L,ORF7b:T40I,ORF7a:P45L,ORF9b:T60A,N:D63G,M:I82T,S:G142D,S:R158G,N:R203M,N:G215C,ORF1a:K261N,ORF1b:P314L,N:D377Y,S:L452R,S:T478K,S:T547I,S:D614G,ORF1b:G662S,S:P681R,S:D950N,ORF1b:P1000L,ORF1a:A1306S,ORF1b:A1918V,ORF1a:P2046L,ORF1a:P2287S,ORF1a:A2557S,ORF1a:H2659Y,ORF1a:V2930L,ORF1a:T3255I,ORF1a:T3646A	ORF7a:C58-,ORF7a:F59-,ORF7a:S60-,ORF7a:T61-,ORF7a:Q62-,ORF7a:F63-,ORF8:D119-,ORF8:F120-,S:E156-,S:F157-		1-165,29769-29903		CharitГ©_RdRp_F:G15451A,ChinaCDC_N_F:G28881T	89435	0	29903	3000	0	good	300	10	0	good	0	24	2	8.33333	good	10
15	hCoV-19/Kazakhstan/NLA/barcode45-01-MN908947.3/2021	21J (Delta)	AY.122	0.173611	good	39	13	0	0	33	4	0	289	0	2	G210T,C241T,G1048T,C3037T,G4181T,G4261A,C6402T,C7124T,C8240T,C8986T,G9053T,C10029T,C11050T,A11201G,A11332G,C14408T,G15451A,C16466T,C19220T,C21618G,G21987A,T22917G,C22995A,A23403G,C23604G,G24410A,G25273T,C25469T,C26447T,T26767C,C27527T,T27638C,C27752T,C27874T,A28461G,G28881T,G28916T,G29402T,G29742T	22029-22034,28248-28253,28271			G29742T|21J&21I&21A&21B	G4261A,C8240T,C11050T,G25273T,C26447T	0	1	5	6		S:T19R,ORF3a:S26L,ORF7b:T40I,ORF7a:P45L,ORF9b:T60A,N:D63G,E:S68F,M:I82T,ORF7a:V82A,ORF7a:T120I,S:G142D,S:R158G,N:R203M,N:G215C,ORF1a:K261N,ORF1b:P314L,N:D377Y,S:L452R,S:T478K,S:D614G,ORF1b:G662S,S:P681R,S:D950N,ORF1b:P1000L,S:M1237I,ORF1a:A1306S,ORF1b:A1918V,ORF1a:P2046L,ORF1a:P2287S,ORF1a:H2659Y,ORF1a:V2930L,ORF1a:T3255I,ORF1a:T3646A	ORF8:D119-,ORF8:F120-,S:E156-,S:F157-		1-154,29769-29903		CharitГ©_RdRp_F:G15451A,ChinaCDC_N_F:G28881T	89493	0	29903	3000	0	good	289	10	0	good	0	24	1	4.16667	good	9
16	hCoV-19/Kazakhstan/NLA/barcode46-01-MN908947.3/2021	21J (Delta)	AY.122	0.000343	good	38	13	0	0	32	4	0	305	0	3	G210T,C241T,G1048T,C3037T,G4181T,C6312A,C6402T,C7124T,C8986T,G9053T,C10029T,A11201G,A11332G,C14408T,G15451A,C16466T,C19220T,C21618G,G21987A,T22917G,C22995A,A23403G,C23604G,G24410A,C25469T,T26767C,C27389T,C27527T,T27638C,C27752T,C27874T,A28461G,C28550A,G28881T,G28916T,C29236T,G29402T,G29742T	22029-22034,28248-28253,28271			G29742T|21J&21I&21A&21B	C6312A,C27389T,C28550A,C29236T	0	1	4	5		S:T19R,ORF3a:S26L,ORF7b:T40I,ORF7a:P45L,ORF9b:T60A,N:D63G,M:I82T,ORF7a:V82A,ORF9b:D89E,ORF7a:T120I,S:G142D,S:R158G,N:R203M,N:G215C,ORF1a:K261N,ORF1b:P314L,N:D377Y,S:L452R,S:T478K,S:D614G,ORF1b:G662S,S:P681R,S:D950N,ORF1b:P1000L,ORF1a:A1306S,ORF1b:A1918V,ORF1a:T2016K,ORF1a:P2046L,ORF1a:P2287S,ORF1a:V2930L,ORF1a:T3255I,ORF1a:T3646A	ORF8:D119-,ORF8:F120-,S:E156-,S:F157-		1-155,27794-27808,29769-29903		CharitГ©_RdRp_F:G15451A,HKU_N_R:C29236T,ChinaCDC_N_F:G28881T	89497	0	29903	3000	0.185185	good	305	10	0	good	0	24	0	0	good	8
17	hCoV-19/Kazakhstan/NLA/barcode47-01-MN908947.3/2021	21J (Delta)	AY.122	3.70919	good	37	13	0	0	32	4	0	820	0	2	G210T,C241T,G1048T,C3037T,G4181T,C6402T,C7124T,C8240T,C8986T,G9053T,C10029T,C11050T,A11201G,A11332G,C14408T,G15451A,C16466T,C19220T,C21618G,G21987A,T22917G,C22995A,A23403G,C23604G,G24410A,G25273T,C25469T,C26447T,T26767C,C27527T,T27638C,C27874T,A28461G,G28881T,G28916T,G29402T,G29742T	22029-22034,28248-28253,28271			G29742T|21J&21I&21A&21B	C8240T,C11050T,G25273T,C26447T	0	1	4	5		S:T19R,ORF3a:S26L,ORF7b:T40I,ORF7a:P45L,ORF9b:T60A,N:D63G,E:S68F,M:I82T,ORF7a:V82A,S:G142D,S:R158G,N:R203M,N:G215C,ORF1a:K261N,ORF1b:P314L,N:D377Y,S:L452R,S:T478K,S:D614G,ORF1b:G662S,S:P681R,S:D950N,ORF1b:P1000L,S:M1237I,ORF1a:A1306S,ORF1b:A1918V,ORF1a:P2046L,ORF1a:P2287S,ORF1a:H2659Y,ORF1a:V2930L,ORF1a:T3255I,ORF1a:T3646A	ORF8:D119-,ORF8:F120-,S:E156-,S:F157-		1-154,4241-4566,4596-4675,27684-27808,29769-29903		CharitГ©_RdRp_F:G15451A,ChinaCDC_N_F:G28881T	89501	0	29903	3000	19.2593	good	820	10	0	good	0	24	0	0	good	8
18	hCoV-19/Kazakhstan/NLA/barcode02-02-MN908947.3/2021	21J (Delta)	AY.122	39.2478	mediocre	41	13	0	0	30	4	0	1797	0	3	G210T,C829T,G1048T,C3037T,G4181T,C6402T,C7124T,A7384G,C8986T,G9053T,C9166T,C10029T,A11201G,A11332G,T14034C,C14408T,G15451A,C16466T,G16917T,C19220T,C21618G,G21987A,T22917G,C22995A,A23403G,C23604G,G24410A,C25469T,C26753T,T26767C,C26858T,C27527T,T27638C,C27752T,C27874T,A28461G,G28881T,G28916T,C29236T,G29402T,G29742T	22029-22034,28248-28253,28271			C26858T|21L&22C&22A,G29742T|21J&21I&21A&21B	C829T,A7384G,C9166T,T14034C,G16917T,C26753T,C29236T	0	2	7	9		S:T19R,ORF3a:S26L,ORF7b:T40I,ORF7a:P45L,ORF9b:T60A,N:D63G,M:I82T,ORF7a:V82A,ORF7a:T120I,S:G142D,S:R158G,N:R203M,N:G215C,ORF1a:K261N,ORF1b:P314L,N:D377Y,S:L452R,S:T478K,S:D614G,ORF1b:G662S,S:P681R,S:D950N,ORF1b:P1000L,ORF1a:A1306S,ORF1b:A1918V,ORF1a:P2046L,ORF1a:P2287S,ORF1a:V2930L,ORF1a:T3255I,ORF1a:T3646A	ORF8:D119-,ORF8:F120-,S:E156-,S:F157-		1-185,241,1184-1612,4531-4559,9379-9733,19656-20315,27382-27384,29769-29903		CharitГ©_RdRp_F:G15451A,HKU_N_R:C29236T,ChinaCDC_N_F:G28881T	89485	0	29903	3000	55.4444	mediocre	1797	10	0	good	0	24	7	29.1667	good	15
19	hCoV-19/Kazakhstan/NLA/barcode06-02-MN908947.3/2021	21J (Delta)	AY.122	77.6788	mediocre	39	13	0	0	30	4	0	2669	0	3	G210T,C241T,C829T,G1048T,C3037T,G4181T,C6402T,C7124T,C8290T,C8986T,G9053T,C10029T,A11201G,A11332G,C14408T,G15451A,C15540T,C16466T,G17658A,C19220T,C21618G,G21987A,T22917G,C22995A,A23403G,C23604G,G24410A,C25469T,T26767C,C27527T,T27638C,C27874T,A28461G,G28881T,G28916T,C29236T,G29402T,G29736T,G29742T	22029-22034,28248-28253,28271			G29742T|21J&21I&21A&21B	C829T,C8290T,C15540T,G17658A,C29236T,G29736T	0	1	6	7		S:T19R,ORF3a:S26L,ORF7b:T40I,ORF7a:P45L,ORF9b:T60A,N:D63G,M:I82T,ORF7a:V82A,S:G142D,S:R158G,N:R203M,N:G215C,ORF1a:K261N,ORF1b:P314L,N:D377Y,S:L452R,S:T478K,S:D614G,ORF1b:G662S,S:P681R,S:D950N,ORF1b:P1000L,ORF1a:A1306S,ORF1b:M1397I,ORF1b:A1918V,ORF1a:P2046L,ORF1a:P2287S,ORF1a:V2930L,ORF1a:T3255I,ORF1a:T3646A	ORF8:D119-,ORF8:F120-,S:E156-,S:F157-		1-173,1184-1550,4241-5131,9379-9682,19656-20289,27644-27808,29769-29903		CharitГ©_RdRp_F:G15451A,HKU_N_R:C29236T,ChinaCDC_N_F:G28881T	89493	0	29903	3000	87.7407	mediocre	2669	10	0	good	0	24	2	8.33333	good	10
20	hCoV-19/Kazakhstan/NLA/barcode11-02-MN908947.3/2021	21J (Delta)	AY.122	12.8005	good	37	13	0	0	32	4	0	1266	0	3	G210T,G1048T,C3037T,G4181T,C6402T,C7124T,C8964T,C8986T,G9053T,C10029T,A11201G,A11332G,C14408T,G15451A,C16073T,C16466T,C19220T,C21618G,G21987A,T22917G,C22995A,A23403G,C23604G,G24410A,C25469T,C26058T,T26767C,C27527T,T27638C,C27752T,C27874T,A28461G,G28881T,G28916T,C29236T,G29402T,G29742T	22029-22034,28248-28253,28271			G29742T|21J&21I&21A&21B	C8964T,C16073T,C26058T,C29236T	0	1	4	5		S:T19R,ORF3a:S26L,ORF7b:T40I,ORF7a:P45L,ORF9b:T60A,N:D63G,M:I82T,ORF7a:V82A,ORF7a:T120I,S:G142D,S:R158G,N:R203M,N:G215C,ORF1a:K261N,ORF1b:P314L,N:D377Y,S:L452R,S:T478K,S:D614G,ORF1b:G662S,S:P681R,ORF1b:A869V,S:D950N,ORF1b:P1000L,ORF1a:A1306S,ORF1b:A1918V,ORF1a:P2046L,ORF1a:P2287S,ORF1a:S2900L,ORF1a:V2930L,ORF1a:T3255I,ORF1a:T3646A	ORF8:D119-,ORF8:F120-,S:E156-,S:F157-		1-195,241,4241-5159,27793-27808,29769-29903		CharitГ©_RdRp_F:G15451A,HKU_N_R:C29236T,ChinaCDC_N_F:G28881T	89501	0	29903	3000	35.7778	mediocre	1266	10	0	good	0	24	0	0	good	8
21	hCoV-19/Kazakhstan/NLA/barcode20-02-MN908947.3/2021	21J (Delta)	AY.122	67.0497	mediocre	36	13	0	0	31	4	0	2508	0	2	G210T,G1048T,C3037T,G4181T,C6402T,C7124T,C8240T,C8986T,G9053T,T9987A,C10029T,C11050T,A11201G,A11332G,C14408T,G15451A,C16466T,T17688C,C19220T,C21618G,G21987A,T22917G,C22995A,A23403G,C23604G,G24410A,G25249T,C25469T,T26767C,C27527T,C27874T,A28461G,G28881T,G28916T,G29402T,G29742T	22029-22034,28248-28253,28271			G29742T|21J&21I&21A&21B	C8240T,T9987A,C11050T,T17688C,G25249T	0	1	5	6		S:T19R,ORF3a:S26L,ORF7b:T40I,ORF7a:P45L,ORF9b:T60A,N:D63G,M:I82T,S:G142D,S:R158G,N:R203M,N:G215C,ORF1a:K261N,ORF1b:P314L,N:D377Y,S:L452R,S:T478K,S:D614G,ORF1b:G662S,S:P681R,S:D950N,ORF1b:P1000L,S:M1229I,ORF1a:A1306S,ORF1b:A1918V,ORF1a:P2046L,ORF1a:P2287S,ORF1a:H2659Y,ORF1a:V2930L,ORF1a:F3241Y,ORF1a:T3255I,ORF1a:T3646A	ORF8:D119-,ORF8:F120-,S:E156-,S:F157-		1-203,241,1184-1185,1258-1550,1762-1776,1989-1995,2157-2291,4241-5286,9379-9434,10142-10147,19656-19675,19815-20137,27543-27808,29769-29903		CharitГ©_RdRp_F:G15451A,ChinaCDC_N_F:G28881T	89505	0	29903	3000	81.7778	mediocre	2508	10	0	good	0	24	1	4.16667	good	9
22	hCoV-19/Kazakhstan/NLA/barcode21-02-MN908947.3/2021	21J (Delta)	AY.122	15.0372	good	36	13	0	0	33	4	0	1347	0	3	G1048T,C3037T,G4181T,C6402T,C7124T,C8986T,G9053T,C10029T,A11201G,A11332G,C14408T,G15451A,C16466T,C19220T,C21618G,G21987A,G22104T,T22917G,C22995A,A23403G,C23604G,G24410A,C25469T,C26195T,T26767C,C27527T,T27638C,C27752T,C27874T,A28461G,G28881T,G28916T,C29236T,A29380T,G29402T,G29742T	22029-22034,28248-28253,28271			G29742T|21J&21I&21A&21B	G22104T,C26195T,C29236T,A29380T	0	1	4	5		S:T19R,ORF3a:S26L,ORF7b:T40I,ORF7a:P45L,ORF9b:T60A,N:D63G,M:I82T,ORF7a:V82A,ORF7a:T120I,S:G142D,S:R158G,S:G181V,N:R203M,N:G215C,ORF1a:K261N,ORF3a:T268M,ORF1b:P314L,N:K369N,N:D377Y,S:L452R,S:T478K,S:D614G,ORF1b:G662S,S:P681R,S:D950N,ORF1b:P1000L,ORF1a:A1306S,ORF1b:A1918V,ORF1a:P2046L,ORF1a:P2287S,ORF1a:V2930L,ORF1a:T3255I,ORF1a:T3646A	ORF8:D119-,ORF8:F120-,S:E156-,S:F157-		1-222,241,1594,4241-5228,29769-29903		CharitГ©_RdRp_F:G15451A,HKU_N_R:C29236T,ChinaCDC_N_F:G28881T	89505	0	29903	3000	38.7778	mediocre	1347	10	0	good	0	24	0	0	good	8
23	hCoV-19/Kazakhstan/NLA/barcode26-02-MN908947.3/2021	21J (Delta)	AY.122	5.5661	good	34	13	0	0	29	4	0	937	0	2	G210T,G1048T,C3037T,G4181T,C6402T,C7124T,C8986T,G9053T,C10029T,A11201G,A11332G,C13968T,C14408T,G15451A,C16466T,C19220T,G20937T,C21618G,G21987A,T22917G,C22995A,A23403G,C23604G,G24410A,C25469T,T26767C,C27527T,T27638C,C27874T,A28461G,G28881T,G28916T,G29402T,G29742T	22029-22034,28248-28253,28271			G29742T|21J&21I&21A&21B	C13968T	0	1	1	2		S:T19R,ORF3a:S26L,ORF7b:T40I,ORF7a:P45L,ORF9b:T60A,N:D63G,M:I82T,ORF7a:V82A,S:G142D,S:R158G,N:R203M,N:G215C,ORF1a:K261N,ORF1b:P314L,N:D377Y,S:L452R,S:T478K,S:D614G,ORF1b:G662S,S:P681R,S:D950N,ORF1b:P1000L,ORF1a:A1306S,ORF1b:A1918V,ORF1a:P2046L,ORF1a:P2287S,ORF1a:V2930L,ORF1a:T3255I,ORF1a:T3646A	ORF8:D119-,ORF8:F120-,S:E156-,S:F157-		1-179,241,4241-4575,4602-4759,21736,27684-27808,27825,27848,27851,29769-29903		CharitГ©_RdRp_F:G15451A,ChinaCDC_N_F:G28881T	89513	0	29903	3000	23.5926	good	937	10	0	good	0	24	-3	0	good	5
24	hCoV-19/Kazakhstan/NLA/barcode34-02-MN908947.3/2021	21J (Delta)	AY.122	35.0309	mediocre	39	13	0	0	33	4	0	1862	0	2	G210T,G962A,G1048T,G2648A,C3037T,C4084T,G4144T,G4181T,G5657A,C6402T,C7124T,C8986T,G9053T,C10029T,C10834T,A11201G,A11332G,C14408T,G15451A,C16466T,C19220T,T19590C,C21618G,G21987A,T22917G,C22995A,A23403G,C23604G,G24410A,C25469T,T26767C,C27527T,T27638C,C27874T,A28461G,G28881T,G28916T,G29402T,G29742T	22029-22034,28248-28253,28271			G29742T|21J&21I&21A&21B	G962A,G2648A,C4084T,G4144T,G5657A,C10834T,T19590C	0	1	7	8		S:T19R,ORF3a:S26L,ORF7b:T40I,ORF7a:P45L,ORF9b:T60A,N:D63G,M:I82T,ORF7a:V82A,S:G142D,S:R158G,N:R203M,N:G215C,ORF1a:E233K,ORF1a:K261N,ORF1b:P314L,N:D377Y,S:L452R,S:T478K,S:D614G,ORF1b:G662S,S:P681R,ORF1a:D795N,S:D950N,ORF1b:P1000L,ORF1a:E1293D,ORF1a:A1306S,ORF1a:V1798I,ORF1b:A1918V,ORF1a:P2046L,ORF1a:P2287S,ORF1a:V2930L,ORF1a:T3255I,ORF1a:T3646A	ORF8:D119-,ORF8:F120-,S:E156-,S:F157-		1-179,241,4252,4321-4984,19648,19656-20406,27679-27808,29769-29903		CharitГ©_RdRp_F:G15451A,ChinaCDC_N_F:G28881T	89493	0	29903	3000	57.8519	mediocre	1862	10	0	good	0	24	3	12.5	good	11
25	hCoV-19/Kazakhstan/NLA/barcode36-02-MN908947.3/2021	21J (Delta)	AY.111	10.5826	good	41	13	0	0	31	4	0	862	0	4	G210T,C241T,C1912T,C3037T,G4181T,C6402T,C7124T,A7519C,C8986T,G9053T,C10029T,A11201G,A11332G,C13335T,C14408T,G15451A,C15738T,C16466T,C17586T,C19220T,C19983T,G21100T,C21618G,C21846T,G21987A,T22917G,C22995A,A23403G,C23604G,G24410A,C25469T,T26767C,C27874T,A28461G,C28706T,G28881T,G28916T,G29402T,T29446A,G29465T,G29742T	22029-22034,28248-28253,28271			G29742T|21J&21I&21A&21B	C1912T,A7519C,C13335T,C15738T,C17586T,C19983T,G21100T,C28706T,T29446A,G29465T	0	1	10	11		S:T19R,ORF3a:S26L,ORF7b:T40I,ORF9b:T60A,N:D63G,M:I82T,S:T95I,S:G142D,N:H145Y,S:R158G,N:R203M,N:G215C,ORF1b:P314L,N:D377Y,N:A398S,S:L452R,S:T478K,S:D614G,ORF1b:G662S,S:P681R,S:D950N,ORF1b:P1000L,ORF1a:A1306S,ORF1b:A1918V,ORF1a:P2046L,ORF1a:P2287S,ORF1b:G2545C,ORF1a:V2930L,ORF1a:T3255I,ORF1a:T3646A,ORF1a:A4357V	ORF8:D119-,ORF8:F120-,S:E156-,S:F157-		1-174,4241-4563,27579-27808,29769-29903		CharitГ©_RdRp_F:G15451A,CharitГ©_N_F:C28706T,ChinaCDC_N_F:G28881T,USCDC_N3_P:C28706T	89485	0	29903	3000	20.8148	good	862	10	0	good	0	24	6	25	good	14
26	hCoV-19/Kazakhstan/NLA/barcode37-02-MN908947.3/2021	21J (Delta)	AY.122	0.004444	good	37	13	0	0	32	4	0	318	0	2	G210T,G1048T,C1628A,C3037T,G4181T,T4781G,C6402T,C7124T,C7528T,C8986T,G9053T,C10029T,A11201G,A11332G,C14408T,G15451A,C16466T,C19220T,G20937T,C21618G,G21987A,T22917G,C22995A,A23403G,C23604G,G24410A,C25469T,T26767C,C27527T,T27638C,C27752T,C27874T,A28461G,G28881T,G28916T,G29402T,G29742T	22029-22034,28248-28253,28271			G29742T|21J&21I&21A&21B	C1628A,T4781G,C7528T	0	1	3	4		S:T19R,ORF3a:S26L,ORF7b:T40I,ORF7a:P45L,ORF9b:T60A,N:D63G,M:I82T,ORF7a:V82A,ORF7a:T120I,S:G142D,S:R158G,N:R203M,N:G215C,ORF1a:K261N,ORF1b:P314L,N:D377Y,S:L452R,ORF1a:Q455K,S:T478K,S:D614G,ORF1b:G662S,S:P681R,S:D950N,ORF1b:P1000L,ORF1a:A1306S,ORF1a:S1506A,ORF1b:A1918V,ORF1a:P2046L,ORF1a:P2287S,ORF1a:V2930L,ORF1a:T3255I,ORF1a:T3646A	ORF8:D119-,ORF8:F120-,S:E156-,S:F157-		1-181,241,25046,29769-29903		CharitГ©_RdRp_F:G15451A,ChinaCDC_N_F:G28881T	89501	0	29903	3000	0.666667	good	318	10	0	good	0	24	-1	0	good	7
27	hCoV-19/Kazakhstan/NLA/barcode39-02-MN908947.3/2021	21J (Delta)	AY.111	55.8303	mediocre	37	13	0	0	32	4	0	2289	0	3	T205C,G210T,C3037T,G4181T,C6402T,C7124T,C8986T,G9053T,C10029T,A11201G,A11332G,C12781T,T13188C,C13730T,C14408T,G15451A,C16466T,C19220T,C21618G,C21635A,C21846T,G21987A,T22917G,C22995A,A23403G,C23604G,G24410A,C25469T,T25580C,T26767C,C27874T,A28461G,G28881T,G28916T,G29090T,G29402T,G29742T	22029-22034,28248-28253,28271			G29742T|21J&21I&21A&21B	T205C,C12781T,T13188C,C13730T,C21635A,T25580C,G29090T	0	1	7	8		S:T19R,S:P25T,ORF3a:S26L,ORF7b:T40I,ORF9b:T60A,N:D63G,ORF3a:I63T,M:I82T,ORF1b:A88V,S:T95I,S:G142D,S:R158G,N:R203M,N:G215C,N:A273S,ORF1b:P314L,N:D377Y,S:L452R,S:T478K,S:D614G,ORF1b:G662S,S:P681R,S:D950N,ORF1b:P1000L,ORF1a:A1306S,ORF1b:A1918V,ORF1a:P2046L,ORF1a:P2287S,ORF1a:V2930L,ORF1a:T3255I,ORF1a:T3646A,ORF1a:I4308T	ORF8:D119-,ORF8:F120-,S:E156-,S:F157-		1-179,241,1486-1546,2198,4241-4560,10353-10370,20950-21562,26848-27808,29769-29903		CharitГ©_RdRp_F:G15451A,ChinaCDC_N_F:G28881T,Pasteur_IP2_R:C12781T	89501	0	29903	3000	73.6667	mediocre	2289	10	0	good	0	24	3	12.5	good	11
28	hCoV-19/Kazakhstan/NLA/barcode47-02-MN908947.3/2021	21J (Delta)	AY.122	30.4132	mediocre	33	13	0	0	28	4	0	1789	0	3	G210T,G1048T,C3037T,G4181T,C6402T,C7124T,C8986T,G9053T,C10029T,A11201G,A11332G,T13797C,C14408T,G15451A,C16466T,C19220T,C21618G,G21987A,T22917G,C22995A,A23403G,C23604G,G24410A,C25469T,T26767C,C27874T,G27916T,A28461G,G28881T,G28916T,C29236T,G29402T,G29742T	22029-22034,28248-28253,28271			G29742T|21J&21I&21A&21B	T13797C,G27916T,C29236T	0	1	3	4		ORF8:G8V,S:T19R,ORF3a:S26L,ORF7b:T40I,ORF9b:T60A,N:D63G,M:I82T,S:G142D,S:R158G,N:R203M,N:G215C,ORF1a:K261N,ORF1b:P314L,N:D377Y,S:L452R,S:T478K,S:D614G,ORF1b:G662S,S:P681R,S:D950N,ORF1b:P1000L,ORF1a:A1306S,ORF1b:A1918V,ORF1a:P2046L,ORF1a:P2287S,ORF1a:V2930L,ORF1a:T3255I,ORF1a:T3646A	ORF8:D119-,ORF8:F120-,S:E156-,S:F157-		1-185,241,4241-5286,27387-27808,29769-29903		CharitГ©_RdRp_F:G15451A,HKU_N_R:C29236T,ChinaCDC_N_F:G28881T	89517	0	29903	3000	55.1481	mediocre	1789	10	0	good	0	24	-1	0	good	7
29	hCoV-19/Kazakhstan/NLA/barcode55-02-MN908947.3/2021	21J (Delta)	AY.122	20.484	good	36	13	0	0	31	4	0	1522	0	3	G210T,G1048T,C3037T,G4181T,C6402T,C6706T,C7124T,C8986T,G9053T,C10029T,A11201G,A11332G,C14408T,G15451A,C16466T,C19220T,C21618G,G21987A,T22917G,C22995A,A23403G,C23604G,G24410A,C25469T,C25513T,G26314A,T26767C,C27527T,T27638C,C27874T,A28461G,G28881T,G28916T,C29236T,G29402T,G29742T	22029-22034,28248-28253,28271			G29742T|21J&21I&21A&21B	C6706T,C25513T,G26314A,C29236T	0	1	4	5		S:T19R,E:V24M,ORF3a:S26L,ORF7b:T40I,ORF3a:L41F,ORF7a:P45L,ORF9b:T60A,N:D63G,M:I82T,ORF7a:V82A,S:G142D,S:R158G,N:R203M,N:G215C,ORF1a:K261N,ORF1b:P314L,N:D377Y,S:L452R,S:T478K,S:D614G,ORF1b:G662S,S:P681R,S:D950N,ORF1b:P1000L,ORF1a:A1306S,ORF1b:A1918V,ORF1a:P2046L,ORF1a:P2287S,ORF1a:V2930L,ORF1a:T3255I,ORF1a:T3646A	ORF8:D119-,ORF8:F120-,S:E156-,S:F157-		1-185,241,4241-5286,22960,27655-27808,29769-29903		CharitГ©_RdRp_F:G15451A,HKU_N_R:C29236T,ChinaCDC_N_F:G28881T	89505	0	29903	3000	45.2593	mediocre	1522	10	0	good	0	24	0	0	good	8
30	hCoV-19/Kazakhstan/NLA/barcode56-02-MN908947.3/2021	21J (Delta)	AY.122	11.1745	good	42	13	0	0	34	4	0	368	0	6	G210T,G1048T,C3037T,T3348C,G4181T,C6402T,C6594T,C7124T,C8986T,G9053T,C10029T,A11201G,A11332G,C12025T,C14408T,C15360T,G15451A,C16466T,C19220T,C21618G,G21987A,T22917G,C22995A,A23403G,T23431C,C23604G,G24410A,C25469T,T26767C,C27527T,T27638C,C27752T,C27874T,A28461G,G28881T,C28887T,G28916T,T29194A,C29236T,G29402T,G29742T,G29751T	22029-22034,28248-28253,28271			C28887T|21C&20H&21H&21D,G29742T|21J&21I&21A&21B	T3348C,C6594T,C12025T,C15360T,T23431C,T29194A,C29236T,G29751T	0	2	8	10		S:T19R,ORF3a:S26L,ORF7b:T40I,ORF7a:P45L,ORF9b:T60A,N:D63G,M:I82T,ORF7a:V82A,ORF7a:T120I,S:G142D,S:R158G,N:R203M,N:T205I,N:G215C,ORF1a:K261N,N:F307L,ORF1b:P314L,N:D377Y,S:L452R,S:T478K,S:D614G,ORF1b:G662S,S:P681R,S:D950N,ORF1b:P1000L,ORF1a:F1028S,ORF1a:A1306S,ORF1b:A1918V,ORF1a:P2046L,ORF1a:P2110L,ORF1a:P2287S,ORF1a:V2930L,ORF1a:T3255I,ORF1a:T3646A	ORF8:D119-,ORF8:F120-,S:E156-,S:F157-		1-189,241,4505,4509-4517,4521-4522,4530-4560,29769-29903		CharitГ©_RdRp_F:G15451A,HKU_N_P:T29194A,HKU_N_R:C29236T,ChinaCDC_N_F:G28881T;C28887T,USCDC_N2_P:T29194A	89481	0	29903	3000	2.51852	good	368	10	0	good	0	24	8	33.3333	mediocre	16
31	hCoV-19/Kazakhstan/NLA/barcode60-02-MN908947.3/2021	21J (Delta)	AY.122	1.64383	good	38	13	0	0	32	4	0	377	0	2	G210T,G1048T,C3037T,G4181T,C6402T,C7124T,C8986T,G9053T,C10029T,A11201G,A11332G,C14408T,G15451A,C15579T,C16466T,C19220T,G20937T,C21575T,C21618G,T21880C,G21987A,T22917G,C22995A,A23403G,C23604G,G24410A,C25469T,T26767C,G27505T,C27527T,T27638C,C27752T,C27874T,A28461G,G28881T,G28916T,G29402T,G29742T	22029-22034,28248-28253,28271			C21575T|21F,G29742T|21J&21I&21A&21B	C15579T,T21880C,G27505T	0	2	3	5		S:L5F,S:T19R,ORF3a:S26L,ORF7a:G38*,ORF7b:T40I,ORF7a:P45L,ORF9b:T60A,N:D63G,M:I82T,ORF7a:V82A,ORF7a:T120I,S:G142D,S:R158G,N:R203M,N:G215C,ORF1a:K261N,ORF1b:P314L,N:D377Y,S:L452R,S:T478K,S:D614G,ORF1b:G662S,S:P681R,S:D950N,ORF1b:P1000L,ORF1a:A1306S,ORF1b:A1918V,ORF1a:P2046L,ORF1a:P2287S,ORF1a:V2930L,ORF1a:T3255I,ORF1a:T3646A	ORF8:D119-,ORF8:F120-,S:E156-,S:F157-		1-199,241,27767-27808,29769-29903		CharitГ©_RdRp_F:G15451A,ChinaCDC_N_F:G28881T	89497	0	29903	3000	2.85185	good	377	10	0	good	0	24	3	12.5	good	11
32	hCoV-19/Kazakhstan/NLA/barcode61-02-MN908947.3/2021	21J (Delta)	AY.122	0.705199	good	39	13	0	0	33	4	0	328	0	3	G210T,G1048T,C3037T,G4181T,C6402T,C7124T,C8290T,C8986T,G9053T,C10029T,A11201G,A11332G,C14408T,G15451A,C15540T,C16466T,G17658A,C19220T,C19961T,C21618G,G21987A,T22917G,C22995A,A23403G,C23604G,G24410A,C25469T,A26579T,T26767C,C27527T,T27638C,C27752T,C27874T,A28461G,G28881T,G28916T,C29236T,G29402T,G29742T	22029-22034,28248-28253,28271			G29742T|21J&21I&21A&21B	C8290T,C15540T,G17658A,C19961T,A26579T,C29236T	0	1	6	7		M:Q19H,S:T19R,ORF3a:S26L,ORF7b:T40I,ORF7a:P45L,ORF9b:T60A,N:D63G,M:I82T,ORF7a:V82A,ORF7a:T120I,S:G142D,S:R158G,N:R203M,N:G215C,ORF1a:K261N,ORF1b:P314L,N:D377Y,S:L452R,S:T478K,S:D614G,ORF1b:G662S,S:P681R,S:D950N,ORF1b:P1000L,ORF1a:A1306S,ORF1b:M1397I,ORF1b:A1918V,ORF1a:P2046L,ORF1b:T2165M,ORF1a:P2287S,ORF1a:V2930L,ORF1a:T3255I,ORF1a:T3646A	ORF8:D119-,ORF8:F120-,S:E156-,S:F157-		1-191,241,24140,29769-29903		CharitГ©_RdRp_F:G15451A,HKU_N_R:C29236T,ChinaCDC_N_F:G28881T	89493	0	29903	3000	1.03704	good	328	10	0	good	0	24	2	8.33333	good	10
33	hCoV-19/Kazakhstan/NLA/barcode62-02-MN908947.3/2021	21J (Delta)	AY.122	0.018779	good	37	13	0	0	32	4	0	337	0	4	G210T,G1048T,C3037T,G4181T,C6402T,C7124T,C8986T,G9053T,C10029T,A11201G,A11332G,C14408T,G15451A,C16466T,C19220T,C21618G,G21987A,T22917G,C22995A,A23403G,C23604G,G24410A,C25469T,T26767C,C27527T,T27638C,C27752T,C27874T,C28344T,A28461G,G28881T,G28916T,T28924C,C29236T,G29402T,C29409T,G29742T	22029-22034,28248-28253,28271			G29742T|21J&21I&21A&21B	C28344T,T28924C,C29236T,C29409T	0	1	4	5		S:T19R,N:T24I,ORF3a:S26L,ORF7b:T40I,ORF7a:P45L,ORF9b:T60A,N:D63G,M:I82T,ORF7a:V82A,ORF7a:T120I,S:G142D,S:R158G,N:R203M,N:G215C,ORF1a:K261N,ORF1b:P314L,N:D377Y,N:T379I,S:L452R,S:T478K,S:D614G,ORF1b:G662S,S:P681R,S:D950N,ORF1b:P1000L,ORF1a:A1306S,ORF1b:A1918V,ORF1a:P2046L,ORF1a:P2287S,ORF1a:V2930L,ORF1a:T3255I,ORF1a:T3646A	ORF8:D119-,ORF8:F120-,S:E156-,S:F157-		1-188,241,27796-27808,29769-29903		CharitГ©_RdRp_F:G15451A,HKU_N_R:C29236T,ChinaCDC_N_F:G28881T,USCDC_N1_R:C28344T	89501	0	29903	3000	1.37037	good	337	10	0	good	0	24	0	0	good	8
34	hCoV-19/Kazakhstan/NLA/barcode63-02-MN908947.3/2021	21J (Delta)	AY.122	2.78383	good	41	13	0	0	33	4	0	321	0	2	G210T,T516C,G1048T,G2098A,C3037T,C4084T,G4181T,T6247C,C6402T,C7124T,C8986T,G9053T,C10029T,A11201G,A11332G,A13553T,C14408T,C15381T,G15451A,C16466T,C19220T,C21618G,G21987A,T22917G,C22995A,G23311A,A23403G,C23604G,G24410A,C25469T,T26767C,C27527T,T27638C,C27752T,C27874T,C28399A,A28461G,G28881T,G28916T,G29402T,G29742T	22029-22034,28248-28253,28271			G29742T|21J&21I&21A&21B	T516C,G2098A,C4084T,T6247C,A13553T,C15381T,G23311A,C28399A	0	1	8	9		S:T19R,ORF3a:S26L,ORF1b:Y29F,ORF9b:P39H,ORF7b:T40I,ORF7a:P45L,ORF9b:T60A,N:D63G,M:I82T,ORF7a:V82A,ORF1a:V84A,ORF7a:T120I,S:G142D,S:R158G,N:R203M,N:G215C,ORF1a:K261N,ORF1b:P314L,N:D377Y,S:L452R,S:T478K,S:D614G,ORF1b:G662S,S:P681R,S:D950N,ORF1b:P1000L,ORF1a:A1306S,ORF1b:A1918V,ORF1a:P2046L,ORF1a:P2287S,ORF1a:V2930L,ORF1a:T3255I,ORF1a:T3646A	ORF8:D119-,ORF8:F120-,S:E156-,S:F157-		1-185,241,29769-29903		CharitГ©_RdRp_F:G15451A,ChinaCDC_N_F:G28881T	89485	0	29903	3000	0.777778	good	321	10	0	good	0	24	4	16.6667	good	12
35	hCoV-19/Kazakhstan/NLA/barcode64-02-MN908947.3/2021	21J (Delta)	AY.122	0.212143	good	38	13	0	0	30	4	0	353	0	5	G210T,G1048T,C3037T,G4181T,C6402T,C7124T,C8986T,G9053T,C10029T,A11201G,A11332G,C14408T,G15451A,C16466T,G18816T,C19220T,C21618G,G21987A,T22917G,C22995A,A23403G,C23604G,G24410A,C25469T,A26603G,T26767C,C27389T,C27527T,T27638C,C27752T,C27874T,A28461G,C28714A,G28881T,G28916T,C29236T,G29402T,G29742T	22029-22034,28248-28253,28271			G29742T|21J&21I&21A&21B	G18816T,A26603G,C27389T,C28714A,C29236T	0	1	5	6		S:T19R,ORF3a:S26L,ORF7b:T40I,ORF7a:P45L,ORF9b:T60A,N:D63G,M:I82T,ORF7a:V82A,ORF7a:T120I,S:G142D,S:R158G,N:R203M,N:G215C,ORF1a:K261N,ORF1b:P314L,N:D377Y,S:L452R,S:T478K,S:D614G,ORF1b:G662S,S:P681R,S:D950N,ORF1b:P1000L,ORF1a:A1306S,ORF1b:A1918V,ORF1a:P2046L,ORF1a:P2287S,ORF1a:V2930L,ORF1a:T3255I,ORF1a:T3646A	ORF8:D119-,ORF8:F120-,S:E156-,S:F157-		1-179,241,27771-27808,29769-29903		CharitГ©_RdRp_F:G15451A,CharitГ©_N_F:C28714A,HKU_N_R:C29236T,ChinaCDC_N_F:G28881T,USCDC_N3_P:C28714A	89497	0	29903	3000	1.96296	good	353	10	0	good	0	24	1	4.16667	good	9
36	hCoV-19/Kazakhstan/NLA/barcode66-02-MN908947.3/2021	21J (Delta)	AY.122	43.2726	mediocre	45	13	0	0	35	4	0	854	0	3	G210T,C241T,C745T,G1048T,C3037T,G4181T,C6402T,C6781A,C7124T,C8986T,G9053T,C10029T,A11201G,A11332T,C12025T,C13730T,G13759A,C14408T,G15451A,C16466T,C19220T,G19429T,C21618G,G21987A,T22917G,C22995A,A23403G,T23431C,C23604G,G24410A,C24748T,C25469T,C25584T,G25641T,T26767C,C27527T,T27638C,C27874T,G28162A,A28461G,G28881T,G28916T,C29236T,G29402T,G29742T	22029-22034,28248-28253,28271			C24748T|21D,C25584T|21K&21L&22C&22B&22A&21M,G29742T|21J&21I&21A&21B	C745T,C6781A,G11332T,C12025T,C13730T,G13759A,G19429T,T23431C,G25641T,G28162A,C29236T	0	3	11	14		S:T19R,ORF3a:S26L,ORF7b:T40I,ORF7a:P45L,ORF9b:T60A,N:D63G,M:I82T,ORF7a:V82A,ORF3a:L83F,ORF1b:A88V,ORF8:C90Y,ORF1b:D98N,S:G142D,S:R158G,N:R203M,N:G215C,ORF1a:K261N,ORF1b:P314L,N:D377Y,S:L452R,S:T478K,S:D614G,ORF1b:G662S,S:P681R,S:D950N,ORF1b:P1000L,ORF1a:A1306S,ORF1b:A1918V,ORF1b:D1988Y,ORF1a:P2046L,ORF1a:F2172L,ORF1a:P2287S,ORF1a:V2930L,ORF1a:T3255I,ORF1a:T3646A	ORF8:D119-,ORF8:F120-,S:E156-,S:F157-		1-179,4241-4560,4602-4656,27644-27808,29769-29903		CharitГ©_RdRp_F:G15451A,HKU_N_R:C29236T,ChinaCDC_N_F:G28881T	89469	0	29903	3000	20.5185	good	854	10	0	good	0	24	15	62.5	mediocre	23
37	hCoV-19/Kazakhstan/NLA/barcode68-02-MN908947.3/2021	21J (Delta)	AY.122	89.2675	mediocre	32	13	0	0	28	4	0	2851	0	3	G1048T,C3037T,G4181T,C6402T,C7124T,C8814A,C8986T,G9053T,C10029T,A11201G,A11332G,C14408T,G15451A,C16466T,C19220T,C21618G,G21987A,T22917G,C22995A,A23403G,C23604G,G24410A,C25469T,T26767C,T26783C,C27874T,A28461G,G28881T,G28916T,C29236T,G29402T,G29742T	22029-22034,28248-28253,28271			G29742T|21J&21I&21A&21B	C8814A,T26783C,C29236T	0	1	3	4		S:T19R,ORF3a:S26L,ORF7b:T40I,ORF9b:T60A,N:D63G,M:I82T,S:G142D,S:R158G,N:R203M,N:G215C,ORF1a:K261N,ORF1b:P314L,N:D377Y,S:L452R,S:T478K,S:D614G,ORF1b:G662S,S:P681R,S:D950N,ORF1b:P1000L,ORF1a:A1306S,ORF1b:A1918V,ORF1a:P2046L,ORF1a:P2287S,ORF1a:A2850D,ORF1a:V2930L,ORF1a:T3255I,ORF1a:T3646A	ORF8:D119-,ORF8:F120-,S:E156-,S:F157-		1-216,241,1184-1612,2481,4241-5008,9379-9679,19656-19658,19755-20337,27200-27201,27397-27808,29769-29903		CharitГ©_RdRp_F:G15451A,HKU_N_R:C29236T,ChinaCDC_N_F:G28881T	89521	0	29903	3000	94.4815	mediocre	2851	10	0	good	0	24	-1	0	good	7
38	hCoV-19/Kazakhstan/NLA/barcode69-02-MN908947.3/2021	21J (Delta)	AY.122	0.998985	good	38	13	0	0	33	4	0	449	0	3	G210T,G1048T,C3037T,G4181T,C6402T,A6749G,C7124T,G8382T,C8986T,G9053T,C10029T,G10610T,A11201G,A11332G,C14408T,G15451A,C16466T,C18526T,C19220T,C21618G,G21987A,T22917G,C22995A,A23403G,C23604G,G24410A,C25469T,T26767C,C27527T,T27638C,C27874T,A28461G,G28881T,G28916T,C29236T,G29402T,C29640T,G29742T	22029-22034,28248-28253,28271			G29742T|21J&21I&21A&21B	A6749G,G8382T,G10610T,C18526T,C29236T,C29640T	0	1	6	7		S:T19R,ORF3a:S26L,ORF7b:T40I,ORF7a:P45L,ORF9b:T60A,N:D63G,M:I82T,ORF7a:V82A,S:G142D,S:R158G,N:R203M,N:G215C,ORF1a:K261N,ORF1b:P314L,N:D377Y,S:L452R,S:T478K,S:D614G,ORF1b:G662S,S:P681R,S:D950N,ORF1b:P1000L,ORF1a:A1306S,ORF1b:R1687C,ORF1b:A1918V,ORF1a:P2046L,ORF1a:N2162D,ORF1a:P2287S,ORF1a:S2706I,ORF1a:V2930L,ORF1a:T3255I,ORF1a:V3449F,ORF1a:T3646A	ORF8:D119-,ORF8:F120-,S:E156-,S:F157-		1-194,241,10353-10370,27708-27808,29769-29903		CharitГ©_RdRp_F:G15451A,HKU_N_R:C29236T,ChinaCDC_N_F:G28881T	89497	0	29903	3000	5.51852	good	449	10	0	good	0	24	2	8.33333	good	10
39	hCoV-19/Kazakhstan/NLA/barcode71-02-MN908947.3/2021	21J (Delta)	AY.122	0.206547	good	37	13	0	0	32	4	0	349	0	2	G1048T,C3037T,C4084T,G4181T,C4777A,C4788T,G5657A,C6402T,C7124T,C8986T,G9053T,C10029T,A11201G,A11332G,C14408T,G15451A,C16466T,A16824T,C19220T,C21618G,G21987A,T22917G,C22995A,A23403G,C23604G,G24410A,C25469T,T26767C,C27527T,T27638C,C27752T,C27874T,A28461G,G28881T,G28916T,G29402T,G29742T	22029-22034,28248-28253,28271			G29742T|21J&21I&21A&21B	C4084T,C4777A,C4788T,G5657A,A16824T	0	1	5	6		S:T19R,ORF3a:S26L,ORF7b:T40I,ORF7a:P45L,ORF9b:T60A,N:D63G,M:I82T,ORF7a:V82A,ORF7a:T120I,S:G142D,S:R158G,N:R203M,N:G215C,ORF1a:K261N,ORF1b:P314L,N:D377Y,S:L452R,S:T478K,S:D614G,ORF1b:G662S,S:P681R,S:D950N,ORF1b:P1000L,ORF1a:A1306S,ORF1a:A1508V,ORF1a:V1798I,ORF1b:A1918V,ORF1a:P2046L,ORF1a:P2287S,ORF1a:V2930L,ORF1a:T3255I,ORF1a:T3646A	ORF8:D119-,ORF8:F120-,S:E156-,S:F157-		1-213,241,29769-29903		CharitГ©_RdRp_F:G15451A,ChinaCDC_N_F:G28881T	89501	0	29903	3000	1.81482	good	349	10	0	good	0	24	1	4.16667	good	9
40	hCoV-19/Kazakhstan/NLA/barcode72-02-MN908947.3/2021	21J (Delta)	B.1.617.2	53.1293	mediocre	44	13	0	0	37	4	0	1732	0	2	A929G,C3037T,A3626C,G4181T,A5163C,T6178C,C6402T,C7124T,C7165T,C8986T,G9053T,A9848G,C9857T,C10029T,A11201G,A11332G,C12809T,T13188C,C14408T,G15451A,C16466T,C19220T,C21618G,C21635T,C21846T,G21987A,T22917G,C22995A,A23403G,C23604G,G24410A,G25352T,C25469T,T26767C,T27244C,T27638C,C27752T,C27874T,A28461G,G28881T,G28916T,G29402T,C29625T,G29742T	22029-22034,28248-28253,28271			C9857T|21G,G29742T|21J&21I&21A&21B	A929G,A3626C,A5163C,T6178C,C7165T,A9848G,C12809T,T13188C,C21635T,G25352T,T27244C,C29625T	0	2	12	14		S:T19R,S:P25S,ORF3a:S26L,ORF7b:T40I,ORF9b:T60A,N:D63G,M:I82T,ORF7a:V82A,S:T95I,ORF7a:T120I,S:G142D,S:R158G,N:R203M,N:G215C,ORF1a:I222V,ORF1b:P314L,N:D377Y,S:L452R,S:T478K,S:D614G,ORF1b:G662S,S:P681R,S:D950N,ORF1b:P1000L,ORF1a:N1121H,S:V1264L,ORF1a:A1306S,ORF1a:E1633A,ORF1b:A1918V,ORF1a:P2046L,ORF1a:P2287S,ORF1a:V2930L,ORF1a:S3195G,ORF1a:T3255I,ORF1a:T3646A,ORF1a:L4182F,ORF1a:I4308T	ORF8:D119-,ORF8:F120-,S:E156-,S:F157-		1-212,241,1184-1549,9379-9646,19656-20405,29769-29903		CharitГ©_RdRp_F:G15451A,ChinaCDC_N_F:G28881T	89473	0	29903	3000	53.037	mediocre	1732	10	0	good	0	24	12	50	mediocre	20
41	hCoV-19/Kazakhstan/NLA/barcode75-02-MN908947.3/2021	21J (Delta)	AY.122	54.5645	mediocre	36	13	0	0	28	4	0	2243	0	3	G210T,G1048T,C3037T,G4181T,C6402T,C7124T,C8986T,G9053T,C10029T,A11201G,A11332G,C14408T,T14568C,G15451A,C16466T,C19220T,C21618G,C21622T,G21987A,T22721C,T22917G,C22995A,A23403G,C23604G,G24410A,C25469T,T26767C,C26858T,C27527T,C27874T,A28461G,G28881T,G28916T,C29236T,G29402T,G29742T	22029-22034,28248-28253,28271			C26858T|21L&22C&22A,G29742T|21J&21I&21A&21B	T14568C,C21622T,T22721C,C29236T	0	2	4	6		S:T19R,ORF3a:S26L,ORF7b:T40I,ORF7a:P45L,ORF9b:T60A,N:D63G,M:I82T,S:G142D,S:R158G,N:R203M,N:G215C,ORF1a:K261N,ORF1b:P314L,N:D377Y,S:L452R,S:T478K,S:D614G,ORF1b:G662S,S:P681R,S:D950N,ORF1b:P1000L,ORF1a:A1306S,ORF1b:A1918V,ORF1a:P2046L,ORF1a:P2287S,ORF1a:V2930L,ORF1a:T3255I,ORF1a:T3646A	ORF8:D119-,ORF8:F120-,S:E156-,S:F157-		1-205,241,1460-1464,1475-1480,1503-1507,1517-1541,4241-4410,14620-15234,20677-21562,21575,27363,27614-27629,27637-27808,29769-29903		CharitГ©_RdRp_F:G15451A,HKU_N_R:C29236T,ChinaCDC_N_F:G28881T	89505	0	29903	3000	71.963	mediocre	2243	10	0	good	0	24	4	16.6667	good	12
42	hCoV-19/Kazakhstan/NLA/barcode76-02-MN908947.3/2021	21J (Delta)	AY.4	7.01269	good	36	13	0	0	31	4	0	1015	0	2	C241T,C1063T,C3037T,G4181T,C6402T,C7124T,C7851T,C8986T,G9053T,C10029T,A11201G,A11332G,C14408T,G15451A,C16466T,A16641G,C19220T,C21618G,C21846T,G21987A,T22917G,C22995A,A23403G,C23604G,G24410A,C25469T,T26767C,C27577T,T27638C,C27752T,C27874T,A28461G,G28881T,G28916T,G29402T,G29742T	22029-22034,28248-28253,28271			G29742T|21J&21I&21A&21B	C1063T,A16641G,C27577T	0	1	3	4		S:T19R,ORF3a:S26L,ORF7b:T40I,ORF9b:T60A,ORF7a:Q62*,N:D63G,M:I82T,ORF7a:V82A,S:T95I,ORF7a:T120I,S:G142D,S:R158G,N:R203M,N:G215C,ORF1b:P314L,N:D377Y,S:L452R,S:T478K,S:D614G,ORF1b:G662S,S:P681R,S:D950N,ORF1b:P1000L,ORF1a:A1306S,ORF1b:A1918V,ORF1a:P2046L,ORF1a:P2287S,ORF1a:A2529V,ORF1a:V2930L,ORF1a:T3255I,ORF1a:T3646A	ORF8:D119-,ORF8:F120-,S:E156-,S:F157-		1-213,16699-17365,29769-29903		CharitГ©_RdRp_F:G15451A,ChinaCDC_N_F:G28881T	89505	0	29903	3000	26.4815	good	1015	10	0	good	0	24	-1	0	good	7
43	hCoV-19/Kazakhstan/NLA/barcode81-02-MN908947.3/2021	21J (Delta)	AY.122	18.0577	good	38	13	0	0	33	4	0	1300	0	2	G1048T,C2388T,C3037T,G4181T,G4261A,C6402T,G7393T,C8240T,C8986T,G9053T,C10029T,C11050T,A11201G,A11332G,C14408T,G15451A,C16466T,C19220T,A19667G,G19870C,C21618G,G21987A,T22917G,C22995A,A23403G,C23604G,G24410A,C25469T,G26529T,T26767C,C27527T,C27874T,A28461G,C28677T,G28881T,G28916T,G29402T,G29742T	22029-22034,28248-28253,28271			G29742T|21J&21I&21A&21B	C2388T,G4261A,G7393T,C8240T,C11050T,A19667G,G19870C,G26529T,C28677T	0	1	9	10		M:D3Y,S:T19R,ORF3a:S26L,ORF7b:T40I,ORF7a:P45L,ORF9b:T60A,N:D63G,M:I82T,N:T135I,S:G142D,S:R158G,N:R203M,N:G215C,ORF1a:K261N,ORF1b:P314L,N:D377Y,S:L452R,S:T478K,S:D614G,ORF1b:G662S,S:P681R,ORF1a:T708I,S:D950N,ORF1b:P1000L,ORF1a:A1306S,ORF1b:A1918V,ORF1a:P2046L,ORF1b:D2067G,ORF1b:V2135L,ORF1a:H2659Y,ORF1a:V2930L,ORF1a:T3255I,ORF1a:T3646A	ORF8:D119-,ORF8:F120-,S:E156-,S:F157-		1-222,241,6686-7328,27443-27448,27478-27511,27550-27808,29769-29903		CharitГ©_RdRp_F:G15451A,ChinaCDC_N_F:G28881T	89497	0	29903	3000	37.037	mediocre	1300	10	0	good	0	24	5	20.8333	good	13
44	hCoV-19/Kazakhstan/NLA/barcode82-02-MN908947.3/2021	21J (Delta)	AY.122	1.11523	good	34	13	0	0	30	4	0	562	0	3	G210T,G1048T,C3037T,G4181T,C6402T,C7124T,C8986T,G9053T,C10029T,A11201G,A11332G,C14408T,G15451A,C16466T,C17410T,C19220T,C21618G,G21987A,T22917G,C22995A,A23403G,C23604G,G24410A,C25469T,T26767C,C27527T,T27638C,C27874T,A28461G,G28881T,G28916T,C29236T,G29402T,G29742T	22029-22034,28248-28253,28271			C17410T|21L&22C&22B&22A,G29742T|21J&21I&21A&21B	C29236T	0	2	1	3		S:T19R,ORF3a:S26L,ORF7b:T40I,ORF7a:P45L,ORF9b:T60A,N:D63G,M:I82T,ORF7a:V82A,S:G142D,S:R158G,N:R203M,N:G215C,ORF1a:K261N,ORF1b:P314L,N:D377Y,S:L452R,S:T478K,S:D614G,ORF1b:G662S,S:P681R,S:D950N,ORF1b:P1000L,ORF1a:A1306S,ORF1b:R1315C,ORF1b:A1918V,ORF1a:P2046L,ORF1a:P2287S,ORF1a:V2930L,ORF1a:T3255I,ORF1a:T3646A	ORF8:D119-,ORF8:F120-,S:E156-,S:F157-		1-199,241,11082-11083,19910-19956,20022-20065,20298-20329,27707-27808,29769-29903		CharitГ©_RdRp_F:G15451A,HKU_N_R:C29236T,ChinaCDC_N_F:G28881T	89513	0	29903	3000	9.7037	good	562	10	0	good	0	24	1	4.16667	good	9
45	hCoV-19/Kazakhstan/NLA/barcode86-02-MN908947.3/2021	21J (Delta)	AY.122	5.09139	good	40	13	0	0	30	4	0	534	0	5	C206T,G210T,G1048T,C3037T,G4181T,C6402T,C7124T,C7420T,C8986T,G9053T,C10029T,A11201G,A11332G,C14408T,G15451A,C16466T,C19220T,C21618G,C21904T,G21987A,T22917G,C22995A,A23403G,C23604G,G24410A,C25162A,C25163A,C25469T,T26767C,C27527T,C27874T,A28461G,G28881T,G28895T,G28916T,C29200G,C29236T,G29402T,G29702A,G29742T	22029-22034,28248-28253,28271			G29742T|21J&21I&21A&21B	C206T,C7420T,C21904T,C25162A,C25163A,G28895T,C29200G,C29236T,G29702A	0	1	9	10		S:T19R,ORF3a:S26L,ORF7b:T40I,ORF7a:P45L,ORF9b:T60A,N:D63G,M:I82T,S:G142D,S:R158G,N:R203M,N:A208S,N:G215C,ORF1a:K261N,ORF1b:P314L,N:D377Y,S:L452R,S:T478K,S:D614G,ORF1b:G662S,S:P681R,S:D950N,ORF1b:P1000L,S:Q1201K,ORF1a:A1306S,ORF1b:A1918V,ORF1a:P2046L,ORF1a:P2287S,ORF1a:V2930L,ORF1a:T3255I,ORF1a:T3646A	ORF8:D119-,ORF8:F120-,S:E156-,S:F157-		1-185,241,27597-27808,27870,29769-29903		CharitГ©_RdRp_F:G15451A,HKU_N_R:C29236T,ChinaCDC_N_F:G28881T;G28895T,USCDC_N2_P:C29200G	89489	0	29903	3000	8.66667	good	534	10	0	good	0	24	5	20.8333	good	13
46	hCoV-19/Kazakhstan/NLA/barcode88-02-MN908947.3/2021	21J (Delta)	AY.122	23.8412	good	36	13	0	0	29	4	0	1599	0	3	G1048T,C3037T,G4181T,C6402T,C7124T,G7498T,C8986T,G9053T,C10029T,A11201G,A11332G,C14408T,G15451A,C16466T,G16917T,C19220T,C21618G,G21987A,G22225T,T22917G,C22995A,A23403G,A23416T,C23604G,G24410A,C25469T,T26767C,C27527T,C27874T,A28461G,G28881T,G28916T,C29236T,G29402T,G29742T,C29750T	22029-22034,28248-28253,28271			G29742T|21J&21I&21A&21B	G7498T,G16917T,G22225T,A23416T,C29236T,C29750T	0	1	6	7		S:T19R,ORF3a:S26L,ORF7b:T40I,ORF7a:P45L,ORF9b:T60A,N:D63G,M:I82T,S:G142D,S:R158G,N:R203M,N:G215C,ORF1a:K261N,ORF1b:P314L,N:D377Y,S:L452R,S:T478K,S:D614G,ORF1b:G662S,S:P681R,S:D950N,ORF1b:P1000L,ORF1a:A1306S,ORF1b:A1918V,ORF1a:P2046L,ORF1a:P2287S,ORF1a:M2411I,ORF1a:V2930L,ORF1a:T3255I,ORF1a:T3646A	ORF8:D119-,ORF8:F120-,S:E156-,S:F157-		1-655,4241-4771,24664,27532-27808,29769-29903		CharitГ©_RdRp_F:G15451A,HKU_N_R:C29236T,ChinaCDC_N_F:G28881T	89505	0	29903	3000	48.1111	mediocre	1599	10	0	good	0	24	2	8.33333	good	10
47	hCoV-19/Kazakhstan/NLA/barcode89-02-MN908947.3/2021	21J (Delta)	AY.122	99.7779	mediocre	32	13	0	0	28	4	0	2997	0	3	G1048T,C3037T,G4181T,C6402T,C7124T,C8986T,G9053T,C10078T,A11201G,A11332G,C14408T,G15451A,C16466T,C19220T,C20480T,C21618G,G21987A,T22917G,C22995A,A23403G,C23604G,G24410A,C25469T,T26767C,C27874T,G28373A,A28461G,G28881T,G28916T,C29236T,G29402T,G29742T	22029-22034,28248-28253,28271			G29742T|21J&21I&21A&21B	C10078T,C20480T,G28373A,C29236T	0	1	4	5		S:T19R,ORF3a:S26L,N:G34R,ORF7b:T40I,ORF9b:T60A,N:D63G,M:I82T,S:G142D,S:R158G,N:R203M,N:G215C,ORF1a:K261N,ORF1b:P314L,N:D377Y,S:L452R,S:T478K,S:D614G,ORF1b:G662S,S:P681R,S:D950N,ORF1b:P1000L,ORF1a:A1306S,ORF1b:A1918V,ORF1a:P2046L,ORF1a:P2287S,ORF1b:S2338L,ORF1a:V2930L,ORF1a:T3646A	ORF8:D119-,ORF8:F120-,S:E156-,S:F157-		1-213,241,1184-1865,4241-4566,9379-9382,9482-10029,19656-20385,27452-27808,27813,29769-29903		CharitГ©_RdRp_F:G15451A,HKU_N_R:C29236T,ChinaCDC_N_F:G28881T	89521	0	29903	3000	99.8889	mediocre	2997	10	0	good	0	24	0	0	good	8
48	hCoV-19/Kazakhstan/NLA/barcode19-03-MN908947.3/2021	21J (Delta)	AY.122	59.0278	mediocre	37	13	0	0	33	4	0	2325	0	2	T809C,G1048T,G2516T,A2560G,C3037T,G4181T,C6402T,C7124T,C8986T,G9053T,C10029T,A11201G,A11332G,C14408T,G15451A,C16466T,C17134A,C19220T,T19305C,C21618G,G21777T,G21987A,T22917G,C22995A,A23403G,C23604G,G24410A,C25469T,G25526T,G26104T,T26767C,C27874T,A28461G,G28881T,G28916T,G29402T,G29742T	22029-22034,28248-28253,28271			G29742T|21J&21I&21A&21B	T809C,G2516T,A2560G,C17134A,T19305C,G21777T,G25526T,G26104T	0	1	8	9		S:T19R,ORF3a:S26L,ORF7b:T40I,ORF3a:W45L,ORF9b:T60A,N:D63G,S:G72V,M:I82T,S:G142D,S:R158G,ORF1a:Y182H,N:R203M,N:G215C,ORF3a:D238Y,ORF1a:K261N,ORF1b:P314L,N:D377Y,S:L452R,S:T478K,S:D614G,ORF1b:G662S,S:P681R,ORF1a:V751L,S:D950N,ORF1b:P1000L,ORF1b:P1223T,ORF1a:A1306S,ORF1b:A1918V,ORF1a:P2046L,ORF1a:P2287S,ORF1a:V2930L,ORF1a:T3255I,ORF1a:T3646A	ORF8:D119-,ORF8:F120-,S:E156-,S:F157-		1-280,4198,4206,4215,4241-5286,9482-9601,9605-9896,19939-19949,27371-27808,29769-29903		CharitГ©_RdRp_F:G15451A,ChinaCDC_N_F:G28881T	89501	0	29903	3000	75	mediocre	2325	10	0	good	0	24	4	16.6667	good	12
49	hCoV-19/Kazakhstan/NLA/barcode71-03-MN908947.3/2021	21J (Delta)	AY.122	43.0994	mediocre	38	13	0	0	34	4	0	1939	0	2	G1048T,C3037T,G4181T,C6402T,C7124T,C8240T,C8986T,G9053T,C10029T,C11050T,A11201G,A11332T,T13044G,C14408T,G15451A,C16466T,A17005C,G18523T,C19220T,C21618G,G21987A,T22917G,C22995A,G23009T,A23403G,C23604G,G24410A,G25273T,C25469T,C26447T,T26767C,C27874T,A28461G,G28881T,G28916T,G29402T,G29711T,G29742T	22029-22034,28248-28253,28271			G29742T|21J&21I&21A&21B	C8240T,C11050T,G11332T,T13044G,A17005C,G18523T,G23009T,G25273T,C26447T,G29711T	0	1	10	11		S:T19R,ORF3a:S26L,ORF7b:T40I,ORF9b:T60A,N:D63G,E:S68F,M:I82T,S:G142D,S:R158G,N:R203M,N:G215C,ORF1a:K261N,ORF1b:P314L,N:D377Y,S:L452R,S:T478K,S:V483F,S:D614G,ORF1b:G662S,S:P681R,S:D950N,ORF1b:P1000L,ORF1b:N1180H,S:M1237I,ORF1a:A1306S,ORF1b:V1686L,ORF1b:A1918V,ORF1a:P2046L,ORF1a:P2287S,ORF1a:H2659Y,ORF1a:V2930L,ORF1a:T3255I,ORF1a:T3646A,ORF1a:V4260G	ORF8:D119-,ORF8:F120-,S:E156-,S:F157-		1-288,4241-5286,5298-5300,5333,9538-9546,10142-10151,27362-27808,29769-29903		CharitГ©_RdRp_F:G15451A,ChinaCDC_N_F:G28881T	89497	0	29903	3000	60.7037	mediocre	1939	10	0	good	0	24	6	25	good	14
50	hCoV-19/Kazakhstan/NLA/barcode79-03-MN908947.3/2021	21J (Delta)	AY.122	66.1511	mediocre	32	13	0	0	28	4	0	2496	0	4	G1048T,C3037T,G4181T,C6402T,C7124T,C8986T,G9053T,C10029T,A11201G,A11332G,C14408T,G15451A,C16466T,C19220T,C21618G,G21987A,T22917G,C22995A,A23403G,A23476T,C23604G,G24410A,C25469T,T26767C,C27874T,A28461G,G28727T,G28881T,G28916T,C29236T,G29402T,G29742T	22029-22034,28248-28253,28271			G29742T|21J&21I&21A&21B	A23476T,G28727T,C29236T	0	1	3	4		S:T19R,ORF3a:S26L,ORF7b:T40I,ORF9b:T60A,N:D63G,M:I82T,S:G142D,N:A152S,S:R158G,N:R203M,N:G215C,ORF1a:K261N,ORF1b:P314L,N:D377Y,S:L452R,S:T478K,S:D614G,ORF1b:G662S,S:P681R,S:D950N,ORF1b:P1000L,ORF1a:A1306S,ORF1b:A1918V,ORF1a:P2046L,ORF1a:P2287S,ORF1a:V2930L,ORF1a:T3255I,ORF1a:T3646A	ORF8:D119-,ORF8:F120-,S:E156-,S:F157-		1-286,4241-5286,9379-9394,9433-9451,9477-9916,9934-9959,9970-9991,13488,27304-27808,29769-29903		CharitГ©_RdRp_F:G15451A,HKU_N_R:C29236T,ChinaCDC_N_F:G28881T,USCDC_N3_P:G28727T	89521	0	29903	3000	81.3333	mediocre	2496	10	0	good	0	24	-1	0	good	7
51	hCoV-19/Kazakhstan/NLA/barcode87-03-MN908947.3/2021	21J (Delta)	AY.122	70.8816	mediocre	35	13	0	0	29	4	0	2562	0	3	G1048T,A2207G,C3037T,G4181T,C6402T,G6850A,C7124T,C8986T,G9053T,C9142A,C10029T,A11201G,A11332G,C14408T,G15451A,C16073T,C16466T,C19220T,C21618G,G21987A,T22917G,C22995A,A23403G,C23604G,G24410A,C25469T,T26767C,C27874T,A28461G,G28881T,G28916T,C29236T,G29402T,A29542G,G29742T	22029-22034,28248-28253,28271			G29742T|21J&21I&21A&21B	A2207G,G6850A,C9142A,C16073T,C29236T,A29542G	0	1	6	7		S:T19R,ORF3a:S26L,ORF7b:T40I,ORF9b:T60A,N:D63G,M:I82T,S:G142D,S:R158G,N:R203M,N:G215C,ORF1a:K261N,ORF1b:P314L,N:D377Y,S:L452R,S:T478K,S:D614G,ORF1a:I648V,ORF1b:G662S,S:P681R,ORF1b:A869V,S:D950N,ORF1b:P1000L,ORF1a:A1306S,ORF1b:A1918V,ORF1a:P2046L,ORF1a:P2287S,ORF1a:V2930L,ORF1a:T3255I,ORF1a:T3646A	ORF8:D119-,ORF8:F120-,S:E156-,S:F157-		1-367,4241-5286,9379-9951,10015-10019,20290-20298,27382-27808,29769-29903		CharitГ©_RdRp_F:G15451A,HKU_N_R:C29236T,ChinaCDC_N_F:G28881T	89509	0	29903	3000	83.7778	mediocre	2562	10	0	good	0	24	2	8.33333	good	10
52	hCoV-19/Kazakhstan/NLA/barcode01-04-MN908947.3/2021	21J (Delta)	AY.122	0.697956	good	40	13	0	0	30	4	0	316	0	2	G210T,C241T,G1048T,G2098A,C3037T,C4084T,G4181T,T6247C,C6402T,C7124T,C8986T,G9053T,C10029T,C10036T,A11201G,A11332G,C14408T,G15451A,C15457T,C16466T,C19220T,C21618G,G21987A,T22917G,C22995A,A23403G,C23604G,G24410A,C25469T,T26767C,T26897C,C27527T,T27638C,C27752T,C27874T,A28461G,G28881T,G28916T,G29402T,G29742T	22029-22034,28248-28253,28271			G29742T|21J&21I&21A&21B	G2098A,C4084T,T6247C,C10036T,C15457T,T26897C	0	1	6	7		S:T19R,ORF3a:S26L,ORF7b:T40I,ORF7a:P45L,ORF9b:T60A,N:D63G,M:I82T,ORF7a:V82A,ORF7a:T120I,S:G142D,S:R158G,N:R203M,N:G215C,ORF1a:K261N,ORF1b:P314L,N:D377Y,S:L452R,S:T478K,S:D614G,ORF1b:G662S,S:P681R,S:D950N,ORF1b:P1000L,ORF1a:A1306S,ORF1b:A1918V,ORF1a:P2046L,ORF1a:P2287S,ORF1a:V2930L,ORF1a:T3255I,ORF1a:T3646A	ORF8:D119-,ORF8:F120-,S:E156-,S:F157-		1-179,9665,19910,29769-29903		CharitГ©_RdRp_F:G15451A,ChinaCDC_N_F:G28881T	89489	0	29903	3000	0.592593	good	316	10	0	good	0	24	2	8.33333	good	10
53	hCoV-19/Kazakhstan/NLA/barcode02-04-MN908947.3/2021	21J (Delta)	AY.122	2.78047	good	42	13	0	0	33	4	0	314	0	2	G210T,C241T,G1048T,C3037T,C4084T,G4181T,C6402T,C7124T,C8157T,C8986T,G9053T,A9650G,C10029T,A10627G,C11109T,A11201G,A11332G,C14408T,G15451A,C16466T,C19220T,C21618G,G21987A,T22917G,C22995A,A23403G,C23604G,G24410A,T25139C,C25469T,A26319G,T26767C,C27527T,T27638C,C27752T,C27874T,G28079T,A28461G,G28881T,G28916T,G29402T,G29742T	22029-22034,28248-28253,28271			G29742T|21J&21I&21A&21B	C4084T,C8157T,A9650G,A10627G,C11109T,T25139C,A26319G,G28079T	0	1	8	9		S:T19R,ORF3a:S26L,ORF7b:T40I,ORF7a:P45L,ORF9b:T60A,N:D63G,M:I82T,ORF7a:V82A,ORF7a:T120I,S:G142D,S:R158G,N:R203M,N:G215C,ORF1a:K261N,ORF1b:P314L,N:D377Y,S:L452R,S:T478K,S:D614G,ORF1b:G662S,S:P681R,S:D950N,ORF1b:P1000L,ORF1a:A1306S,ORF1b:A1918V,ORF1a:P2046L,ORF1a:P2287S,ORF1a:S2631F,ORF1a:V2930L,ORF1a:M3129V,ORF1a:T3255I,ORF1a:A3615V,ORF1a:T3646A	ORF8:D119-,ORF8:F120-,S:E156-,S:F157-		1-179,29769-29903		CharitГ©_RdRp_F:G15451A,ChinaCDC_N_F:G28881T	89481	0	29903	3000	0.518519	good	314	10	0	good	0	24	4	16.6667	good	12
54	hCoV-19/Kazakhstan/NLA/barcode03-04-MN908947.3/2021	21J (Delta)	AY.122	4.34336	good	42	13	0	0	33	4	0	315	0	4	G210T,G1048T,C3037T,G4181T,C6402T,C7124T,C8986T,G9053T,C10029T,A10248G,A11201G,A11332G,C12025T,C14408T,G14999A,T15000A,G15451A,C16466T,C19220T,C21618G,C21781A,T21799C,G21987A,T22917G,C22995A,A23403G,T23431C,C23604G,G24410A,C25469T,T26767C,C27527T,T27638C,C27752T,C27874T,A28461G,G28727T,G28881T,G28916T,C29236T,G29402T,G29742T	22029-22034,28248-28253,28271			G29742T|21J&21I&21A&21B	A10248G,C12025T,G14999A,T15000A,C21781A,T21799C,T23431C,G28727T,C29236T	0	1	9	10		S:T19R,ORF3a:S26L,ORF7b:T40I,ORF7a:P45L,ORF9b:T60A,N:D63G,M:I82T,ORF7a:V82A,ORF7a:T120I,S:G142D,N:A152S,S:R158G,N:R203M,N:G215C,ORF1a:K261N,ORF1b:P314L,N:D377Y,S:L452R,S:T478K,ORF1b:S511K,S:D614G,ORF1b:G662S,S:P681R,S:D950N,ORF1b:P1000L,ORF1a:A1306S,ORF1b:A1918V,ORF1a:P2046L,ORF1a:P2287S,ORF1a:V2930L,ORF1a:T3255I,ORF1a:N3328S,ORF1a:T3646A	ORF8:D119-,ORF8:F120-,S:E156-,S:F157-		1-179,241,29769-29903		CharitГ©_RdRp_F:G15451A,HKU_N_R:C29236T,ChinaCDC_N_F:G28881T,USCDC_N3_P:G28727T	89481	0	29903	3000	0.555556	good	315	10	0	good	0	24	5	20.8333	good	13
55	hCoV-19/Kazakhstan/NLA/barcode04-04-MN908947.3/2021	21J (Delta)	AY.122	8.50963	good	41	40	0	0	32	13	0	314	0	2	G210T,C241T,G1048T,G2098A,C3037T,C4084T,G4181T,A5576G,T6247C,C6402T,C7124T,C8986T,G9053T,C10029T,A11201G,A11332G,C14408T,G15451A,C16466T,C17550T,C19220T,C21618G,C21721T,G21987A,T22917G,C22995A,A23403G,C23604G,G24410A,C25469T,T26767C,C27527T,T27638C,C27752T,C27874T,C28453T,A28461G,G28881T,G28916T,G29402T,G29742T	6656-6682,22029-22034,28248-28253,28271			C21721T|22C,G29742T|21J&21I&21A&21B	G2098A,C4084T,A5576G,T6247C,C17550T,C28453T	0	2	6	8		S:T19R,ORF3a:S26L,ORF7b:T40I,ORF7a:P45L,ORF9b:A57V,ORF9b:T60A,N:D63G,M:I82T,ORF7a:V82A,ORF7a:T120I,S:G142D,S:R158G,N:R203M,N:G215C,ORF1a:K261N,ORF1b:P314L,N:D377Y,S:L452R,S:T478K,S:D614G,ORF1b:G662S,S:P681R,S:D950N,ORF1b:P1000L,ORF1a:A1306S,ORF1a:M1771V,ORF1b:A1918V,ORF1a:P2046L,ORF1a:P2287S,ORF1a:V2930L,ORF1a:T3255I,ORF1a:T3646A	ORF8:D119-,ORF8:F120-,S:E156-,S:F157-,ORF1a:N2131-,ORF1a:S2132-,ORF1a:V2133-,ORF1a:P2134-,ORF1a:W2135-,ORF1a:D2136-,ORF1a:T2137-,ORF1a:I2138-,ORF1a:A2139-		1-179,29769-29903		CharitГ©_RdRp_F:G15451A,ChinaCDC_N_F:G28881T	89397	0	29903	3000	0.518519	good	314	10	0	good	0	24	7	29.1667	good	15
56	hCoV-19/Kazakhstan/NLA/barcode05-04-MN908947.3/2021	21J (Delta)	AY.122	29.3423	good	48	13	0	0	37	4	0	312	0	2	G210T,C241T,G1048T,C1884T,G2098A,C2881T,C3037T,C4084T,G4181T,A5576G,T6247C,C6402T,C7124T,T8698C,C8986T,G9053T,C10029T,A11201G,A11332G,A14026G,C14408T,G14874T,G15451A,G15906T,C16466T,C17550T,C19220T,G21608T,C21618G,C21721T,G21987A,T22917G,C22995A,A23403G,C23604G,G24410A,C25469T,T26767C,C27527T,T27638C,G27703T,C27752T,C27874T,A28461G,G28881T,G28916T,G29402T,G29742T	22029-22034,28248-28253,28271			C21721T|22C,G29742T|21J&21I&21A&21B	C1884T,G2098A,C2881T,C4084T,A5576G,T6247C,T8698C,A14026G,G14874T,G15906T,C17550T,G21608T,G27703T	0	2	13	15		S:V16F,S:T19R,ORF3a:S26L,ORF7b:T40I,ORF7a:P45L,ORF9b:T60A,N:D63G,M:I82T,ORF7a:V82A,ORF7a:V104F,ORF7a:T120I,S:G142D,S:R158G,ORF1b:M187V,N:R203M,N:G215C,ORF1a:K261N,ORF1b:P314L,N:D377Y,S:L452R,ORF1b:K469N,S:T478K,ORF1a:A540V,S:D614G,ORF1b:G662S,S:P681R,ORF1b:Q813H,S:D950N,ORF1b:P1000L,ORF1a:A1306S,ORF1a:M1771V,ORF1b:A1918V,ORF1a:P2046L,ORF1a:P2287S,ORF1a:V2930L,ORF1a:T3255I,ORF1a:T3646A	ORF8:D119-,ORF8:F120-,S:E156-,S:F157-		1-177,29769-29903		CharitГ©_RdRp_F:G15451A,ChinaCDC_N_F:G28881T	89457	0	29903	3000	0.444444	good	312	10	0	good	0	24	13	54.1667	mediocre	21
57	hCoV-19/Kazakhstan/NLA/barcode06-04-MN908947.3/2021	21J (Delta)	AY.122	1.56482	good	41	13	0	0	30	4	0	313	0	3	G210T,C241T,G1048T,C3037T,G4181T,C4582T,C6402T,C7124T,C8074T,C8986T,G9053T,C10029T,A11201G,A11332G,C12025T,C14408T,G15451A,C16466T,C19220T,A20118G,C21618G,G21987A,A22012G,T22917G,C22995A,A23403G,T23431C,C23604G,G24410A,C25469T,T26767C,C27527T,T27638C,C27752T,C27874T,A28461G,G28881T,G28916T,C29236T,G29402T,G29742T	22029-22034,28248-28253,28271			G29742T|21J&21I&21A&21B	C4582T,C8074T,C12025T,A20118G,A22012G,T23431C,C29236T	0	1	7	8		S:T19R,ORF3a:S26L,ORF7b:T40I,ORF7a:P45L,ORF9b:T60A,N:D63G,M:I82T,ORF7a:V82A,ORF7a:T120I,S:G142D,S:R158G,N:R203M,N:G215C,ORF1a:K261N,ORF1b:P314L,N:D377Y,S:L452R,S:T478K,S:D614G,ORF1b:G662S,S:P681R,S:D950N,ORF1b:P1000L,ORF1a:A1306S,ORF1b:A1918V,ORF1a:P2046L,ORF1a:P2287S,ORF1a:V2930L,ORF1a:T3255I,ORF1a:T3646A	ORF8:D119-,ORF8:F120-,S:E156-,S:F157-		1-177,28310,29769-29903		CharitГ©_RdRp_F:G15451A,HKU_N_R:C29236T,ChinaCDC_N_F:G28881T	89485	0	29903	3000	0.481481	good	313	10	0	good	0	24	3	12.5	good	11
58	hCoV-19/Kazakhstan/NLA/barcode07-04-MN908947.3/2021	21J (Delta)	AY.122	0.697133	good	40	13	0	0	30	4	0	314	0	2	G210T,C241T,T967C,G1048T,G2098A,C3037T,C4084T,G4181T,T6247C,C6402T,C7124T,C8986T,G9053T,C10029T,A11201G,A11332G,C14408T,G15451A,C16466T,C19220T,C21618G,C21727T,G21987A,T22917G,C22995A,G23311A,A23403G,C23604G,G24410A,C25469T,T26767C,C27527T,T27638C,C27752T,C27874T,A28461G,G28881T,G28916T,G29402T,G29742T	22029-22034,28248-28253,28271			G29742T|21J&21I&21A&21B	T967C,G2098A,C4084T,T6247C,C21727T,G23311A	0	1	6	7		S:T19R,ORF3a:S26L,ORF7b:T40I,ORF7a:P45L,ORF9b:T60A,N:D63G,M:I82T,ORF7a:V82A,ORF7a:T120I,S:G142D,S:R158G,N:R203M,N:G215C,ORF1a:K261N,ORF1b:P314L,N:D377Y,S:L452R,S:T478K,S:D614G,ORF1b:G662S,S:P681R,S:D950N,ORF1b:P1000L,ORF1a:A1306S,ORF1b:A1918V,ORF1a:P2046L,ORF1a:P2287S,ORF1a:V2930L,ORF1a:T3255I,ORF1a:T3646A	ORF8:D119-,ORF8:F120-,S:E156-,S:F157-		1-179,29769-29903		CharitГ©_RdRp_F:G15451A,ChinaCDC_N_F:G28881T	89489	0	29903	3000	0.518519	good	314	10	0	good	0	24	2	8.33333	good	10
59	hCoV-19/Kazakhstan/NLA/barcode08-04-MN908947.3/2021	21J (Delta)	B.1.617.2	1.56559	good	39	13	0	0	32	4	0	315	0	2	G210T,C3037T,G4181T,C6402T,C7124T,G7405T,C8986T,G9053T,C10029T,A11201G,C11224T,A11332G,T13188C,C14408T,G15451A,C16466T,C19220T,C19854T,C21618G,C21846T,G21987A,T22690C,T22917G,C22995A,A23403G,C23604G,G24410A,C25469T,G25595T,T26767C,T27638C,C27752T,C27874T,A28461G,A28870G,G28881T,G28916T,G29402T,G29742T	22029-22034,28248-28253,28271			G29742T|21J&21I&21A&21B	G7405T,C11224T,T13188C,C19854T,T22690C,G25595T,A28870G	0	1	7	8		S:T19R,ORF3a:S26L,ORF7b:T40I,ORF9b:T60A,N:D63G,ORF3a:R68I,M:I82T,ORF7a:V82A,S:T95I,ORF7a:T120I,S:G142D,S:R158G,N:R203M,N:G215C,ORF1b:P314L,N:D377Y,S:L452R,S:T478K,S:D614G,ORF1b:G662S,S:P681R,S:D950N,ORF1b:P1000L,ORF1a:A1306S,ORF1b:A1918V,ORF1a:P2046L,ORF1a:P2287S,ORF1a:M2380I,ORF1a:V2930L,ORF1a:T3255I,ORF1a:T3646A,ORF1a:I4308T	ORF8:D119-,ORF8:F120-,S:E156-,S:F157-		1-179,241,29769-29903		CharitГ©_RdRp_F:G15451A,ChinaCDC_N_F:G28881T	89493	0	29903	3000	0.555556	good	315	10	0	good	0	24	3	12.5	good	11
60	hCoV-19/Kazakhstan/NLA/barcode09-04-MN908947.3/2021	21J (Delta)	AY.122	0.002689	good	38	13	0	0	31	4	0	314	0	3	G210T,C241T,G1048T,C3037T,G4181T,C6402T,C7124T,C8290T,C8986T,G9053T,C10029T,A11201G,A11332G,C14408T,G15451A,C15540T,C16466T,G17658A,C19220T,C21618G,G21987A,T22917G,C22995A,A23403G,C23604G,G24410A,C25469T,T26767C,C27527T,T27638C,C27752T,C27874T,A28461G,G28881T,G28916T,C29236T,G29402T,G29742T	22029-22034,28248-28253,28271			G29742T|21J&21I&21A&21B	C8290T,C15540T,G17658A,C29236T	0	1	4	5		S:T19R,ORF3a:S26L,ORF7b:T40I,ORF7a:P45L,ORF9b:T60A,N:D63G,M:I82T,ORF7a:V82A,ORF7a:T120I,S:G142D,S:R158G,N:R203M,N:G215C,ORF1a:K261N,ORF1b:P314L,N:D377Y,S:L452R,S:T478K,S:D614G,ORF1b:G662S,S:P681R,S:D950N,ORF1b:P1000L,ORF1a:A1306S,ORF1b:M1397I,ORF1b:A1918V,ORF1a:P2046L,ORF1a:P2287S,ORF1a:V2930L,ORF1a:T3255I,ORF1a:T3646A	ORF8:D119-,ORF8:F120-,S:E156-,S:F157-		1-179,29769-29903		CharitГ©_RdRp_F:G15451A,HKU_N_R:C29236T,ChinaCDC_N_F:G28881T	89497	0	29903	3000	0.518519	good	314	10	0	good	0	24	0	0	good	8
61	hCoV-19/Kazakhstan/NLA/barcode10-04-MN908947.3/2021	21J (Delta)	AY.122	0.003086	good	36	13	0	0	31	4	0	315	0	2	G210T,G1048T,A1321C,C3037T,G4181T,C6402T,C7124T,C8986T,G9053T,C10029T,A11201G,A11332G,C14408T,G15451A,C16466T,A18288G,C19220T,G20937T,C21618G,G21987A,T22917G,C22995A,A23403G,C23604G,G24410A,C25469T,T26767C,C27527T,T27638C,C27752T,C27874T,A28461G,G28881T,G28916T,G29402T,G29742T	22029-22034,28248-28253,28271			G29742T|21J&21I&21A&21B	A1321C,A18288G	0	1	2	3		S:T19R,ORF3a:S26L,ORF7b:T40I,ORF7a:P45L,ORF9b:T60A,N:D63G,M:I82T,ORF7a:V82A,ORF7a:T120I,S:G142D,S:R158G,N:R203M,N:G215C,ORF1a:K261N,ORF1b:P314L,ORF1a:E352D,N:D377Y,S:L452R,S:T478K,S:D614G,ORF1b:G662S,S:P681R,S:D950N,ORF1b:P1000L,ORF1a:A1306S,ORF1b:A1918V,ORF1a:P2046L,ORF1a:P2287S,ORF1a:V2930L,ORF1a:T3255I,ORF1a:T3646A	ORF8:D119-,ORF8:F120-,S:E156-,S:F157-		1-179,241,29769-29903		CharitГ©_RdRp_F:G15451A,ChinaCDC_N_F:G28881T	89505	0	29903	3000	0.555556	good	315	10	0	good	0	24	-2	0	good	6
62	hCoV-19/Kazakhstan/NLA/barcode11-04-MN908947.3/2021	21J (Delta)	AY.122	4.34297	good	40	13	0	0	33	4	0	314	0	3	G210T,C241T,G1048T,C3037T,G4181T,C5956T,C6402T,C7124T,C8986T,G9053T,C10029T,A11201G,A11332G,C13329T,C14408T,G15451A,C16466T,C17678T,C19220T,C21575T,C21618G,G21987A,T22917G,C22995A,A23403G,C23604G,G24410A,T24811C,C25469T,T26767C,C27527T,T27638C,C27752T,C27874T,A28461G,G28881T,G28916T,C29236T,G29402T,G29742T	22029-22034,28248-28253,28271			C21575T|21F,G29742T|21J&21I&21A&21B	C5956T,C13329T,C17678T,T24811C,C29236T	0	2	5	7		S:L5F,S:T19R,ORF3a:S26L,ORF7b:T40I,ORF7a:P45L,ORF9b:T60A,N:D63G,M:I82T,ORF7a:V82A,ORF7a:T120I,S:G142D,S:R158G,N:R203M,N:G215C,ORF1a:K261N,ORF1b:P314L,N:D377Y,S:L452R,S:T478K,S:D614G,ORF1b:G662S,S:P681R,S:D950N,ORF1b:P1000L,ORF1a:A1306S,ORF1b:T1404M,ORF1b:A1918V,ORF1a:P2046L,ORF1a:P2287S,ORF1a:V2930L,ORF1a:T3255I,ORF1a:T3646A,ORF1a:T4355I	ORF8:D119-,ORF8:F120-,S:E156-,S:F157-		1-179,29769-29903		CharitГ©_RdRp_F:G15451A,HKU_N_R:C29236T,ChinaCDC_N_F:G28881T	89489	0	29903	3000	0.518519	good	314	10	0	good	0	24	5	20.8333	good	13
63	hCoV-19/Kazakhstan/NLA/barcode12-04-MN908947.3/2021	21J (Delta)	AY.122	0.000672	good	35	13	0	0	31	4	0	307	0	3	G210T,G1048T,C3037T,G4181T,C6402T,C7124T,C8986T,G9053T,C10029T,A11201G,A11332G,C14408T,G15451A,C16466T,C19220T,C21618G,G21987A,T22917G,C22995A,A23403G,C23604G,G24410A,C25469T,T26767C,C27527T,T27638C,C27752T,C27874T,A28402G,A28461G,G28881T,G28916T,C29236T,G29402T,G29742T	22029-22034,28248-28253,28271			G29742T|21J&21I&21A&21B	A28402G,C29236T	0	1	2	3		S:T19R,ORF3a:S26L,ORF7b:T40I,ORF9b:K40R,ORF7a:P45L,ORF9b:T60A,N:D63G,M:I82T,ORF7a:V82A,ORF7a:T120I,S:G142D,S:R158G,N:R203M,N:G215C,ORF1a:K261N,ORF1b:P314L,N:D377Y,S:L452R,S:T478K,S:D614G,ORF1b:G662S,S:P681R,S:D950N,ORF1b:P1000L,ORF1a:A1306S,ORF1b:A1918V,ORF1a:P2046L,ORF1a:P2287S,ORF1a:V2930L,ORF1a:T3255I,ORF1a:T3646A	ORF8:D119-,ORF8:F120-,S:E156-,S:F157-		1-171,241,29769-29903		CharitГ©_RdRp_F:G15451A,HKU_N_R:C29236T,ChinaCDC_N_F:G28881T	89509	0	29903	3000	0.259259	good	307	10	0	good	0	24	-2	0	good	6
64	hCoV-19/Kazakhstan/NLA/barcode13-04-MN908947.3/2021	21J (Delta)	AY.122	0.176698	good	39	13	0	0	31	4	0	315	0	2	G210T,C241T,G1048T,G2098A,C3037T,C4084T,G4181T,T6247C,C6402T,C7124T,C8986T,G9053T,C10029T,A11201G,A11332G,C14323T,C14408T,G15451A,A15954G,C16466T,C19220T,C21618G,G21987A,T22917G,C22995A,A23403G,C23604G,G24410A,C25469T,T26767C,C27527T,T27638C,C27752T,C27874T,A28461G,G28881T,G28916T,G29402T,G29742T	22029-22034,28248-28253,28271			G29742T|21J&21I&21A&21B	G2098A,C4084T,T6247C,C14323T,A15954G	0	1	5	6		S:T19R,ORF3a:S26L,ORF7b:T40I,ORF7a:P45L,ORF9b:T60A,N:D63G,M:I82T,ORF7a:V82A,ORF7a:T120I,S:G142D,S:R158G,N:R203M,N:G215C,ORF1a:K261N,ORF1b:H286Y,ORF1b:P314L,N:D377Y,S:L452R,S:T478K,S:D614G,ORF1b:G662S,S:P681R,S:D950N,ORF1b:P1000L,ORF1a:A1306S,ORF1b:A1918V,ORF1a:P2046L,ORF1a:P2287S,ORF1a:V2930L,ORF1a:T3255I,ORF1a:T3646A	ORF8:D119-,ORF8:F120-,S:E156-,S:F157-		1-179,11083,29769-29903		CharitГ©_RdRp_F:G15451A,ChinaCDC_N_F:G28881T	89493	0	29903	3000	0.555556	good	315	10	0	good	0	24	1	4.16667	good	9
65	hCoV-19/Kazakhstan/NLA/barcode14-04-MN908947.3/2021	21J (Delta)	AY.122	0.002689	good	38	13	0	0	31	4	0	314	0	2	G210T,C241T,G1048T,C3037T,G4181T,G4261A,C6402T,C7124T,C8240T,C8986T,G9053T,C10029T,C11050T,A11201G,A11332G,C14408T,G15451A,C16466T,C19220T,C21618G,G21987A,C22432T,T22917G,C22995A,A23403G,C23604G,G24410A,C25469T,T26767C,C27527T,T27638C,C27752T,C27874T,A28461G,G28881T,G28916T,G29402T,G29742T	22029-22034,28248-28253,28271			G29742T|21J&21I&21A&21B	G4261A,C8240T,C11050T,C22432T	0	1	4	5		S:T19R,ORF3a:S26L,ORF7b:T40I,ORF7a:P45L,ORF9b:T60A,N:D63G,M:I82T,ORF7a:V82A,ORF7a:T120I,S:G142D,S:R158G,N:R203M,N:G215C,ORF1a:K261N,ORF1b:P314L,N:D377Y,S:L452R,S:T478K,S:D614G,ORF1b:G662S,S:P681R,S:D950N,ORF1b:P1000L,ORF1a:A1306S,ORF1b:A1918V,ORF1a:P2046L,ORF1a:P2287S,ORF1a:H2659Y,ORF1a:V2930L,ORF1a:T3255I,ORF1a:T3646A	ORF8:D119-,ORF8:F120-,S:E156-,S:F157-		1-179,29769-29903		CharitГ©_RdRp_F:G15451A,ChinaCDC_N_F:G28881T	89497	0	29903	3000	0.518519	good	314	10	0	good	0	24	0	0	good	8
66	hCoV-19/Kazakhstan/NLA/barcode15-04-MN908947.3/2021	21J (Delta)	AY.122	0.697531	good	39	13	0	0	33	4	0	315	0	3	G210T,G1048T,A1674G,C3037T,G4181T,C4890T,C6402T,C7124T,C8986T,G9053T,C10029T,A11201G,A11332G,C12025T,C12855A,C14408T,G15451A,C16466T,C19220T,C21618G,G21987A,T22917G,C22995A,A23403G,T23431C,C23604G,G24410A,C25469T,T26767C,C27527T,T27638C,C27752T,C27874T,A28461G,G28881T,G28916T,C29236T,G29402T,G29742T	22029-22034,28248-28253,28271			G29742T|21J&21I&21A&21B	A1674G,C4890T,C12025T,C12855A,T23431C,C29236T	0	1	6	7		S:T19R,ORF3a:S26L,ORF7b:T40I,ORF7a:P45L,ORF9b:T60A,N:D63G,M:I82T,ORF7a:V82A,ORF7a:T120I,S:G142D,S:R158G,N:R203M,N:G215C,ORF1a:K261N,ORF1b:P314L,N:D377Y,S:L452R,ORF1a:N470S,S:T478K,S:D614G,ORF1b:G662S,S:P681R,S:D950N,ORF1b:P1000L,ORF1a:A1306S,ORF1a:T1542I,ORF1b:A1918V,ORF1a:P2046L,ORF1a:P2287S,ORF1a:V2930L,ORF1a:T3255I,ORF1a:T3646A,ORF1a:P4197H	ORF8:D119-,ORF8:F120-,S:E156-,S:F157-		1-179,241,29769-29903		CharitГ©_RdRp_F:G15451A,HKU_N_R:C29236T,ChinaCDC_N_F:G28881T	89493	0	29903	3000	0.555556	good	315	10	0	good	0	24	2	8.33333	good	10
67	hCoV-19/Kazakhstan/NLA/barcode16-04-MN908947.3/2021	21J (Delta)	AY.122	0.697133	good	40	13	0	0	34	4	0	314	0	2	G210T,C241T,G1048T,C3037T,G3755T,G4181T,G4261A,C6402T,C7124T,C8240T,C8986T,G9053T,C10029T,C11050T,A11201G,A11332G,C14408T,G15451A,C16466T,C19220T,C21618G,G21987A,C22185T,T22917G,C22995A,A23403G,C23604G,G24410A,G24933T,C25469T,T26767C,C27527T,T27638C,C27752T,C27874T,A28461G,G28881T,G28916T,G29402T,G29742T	22029-22034,28248-28253,28271			G29742T|21J&21I&21A&21B	G3755T,G4261A,C8240T,C11050T,C22185T,G24933T	0	1	6	7		S:T19R,ORF3a:S26L,ORF7b:T40I,ORF7a:P45L,ORF9b:T60A,N:D63G,M:I82T,ORF7a:V82A,ORF7a:T120I,S:G142D,S:R158G,N:R203M,S:T208M,N:G215C,ORF1a:K261N,ORF1b:P314L,N:D377Y,S:L452R,S:T478K,S:D614G,ORF1b:G662S,S:P681R,S:D950N,ORF1b:P1000L,S:G1124V,ORF1a:V1164F,ORF1a:A1306S,ORF1b:A1918V,ORF1a:P2046L,ORF1a:P2287S,ORF1a:H2659Y,ORF1a:V2930L,ORF1a:T3255I,ORF1a:T3646A	ORF8:D119-,ORF8:F120-,S:E156-,S:F157-		1-179,29769-29903		CharitГ©_RdRp_F:G15451A,ChinaCDC_N_F:G28881T	89489	0	29903	3000	0.518519	good	314	10	0	good	0	24	2	8.33333	good	10
68	hCoV-19/Kazakhstan/NLA/barcode17-04-MN908947.3/2021	21J (Delta)	B.1.617.2	0.003512	good	35	13	0	0	32	4	0	316	0	2	G210T,A1430T,C3037T,G4181T,C6402T,C7124T,C8986T,G9053T,C10029T,A11201G,A11332G,C14408T,G15451A,C16466T,C19220T,G19348A,C21618G,C21846T,G21987A,T22917G,C22995A,A23403G,C23604G,G24410A,C25469T,T26767C,T27638C,C27752T,C27874T,A28461G,G28881T,G28916T,G29000T,G29402T,G29742T	22029-22034,28248-28253,28271			G29742T|21J&21I&21A&21B	A1430T,G19348A,G29000T	0	1	3	4		S:T19R,ORF3a:S26L,ORF7b:T40I,ORF9b:T60A,N:D63G,M:I82T,ORF7a:V82A,S:T95I,ORF7a:T120I,S:G142D,S:R158G,N:R203M,N:G215C,N:G243C,ORF1b:P314L,N:D377Y,ORF1a:N389Y,S:L452R,S:T478K,S:D614G,ORF1b:G662S,S:P681R,S:D950N,ORF1b:P1000L,ORF1a:A1306S,ORF1b:A1918V,ORF1b:V1961I,ORF1a:P2046L,ORF1a:P2287S,ORF1a:V2930L,ORF1a:T3255I,ORF1a:T3646A	ORF8:D119-,ORF8:F120-,S:E156-,S:F157-		1-179,241,25614,29769-29903		CharitГ©_RdRp_F:G15451A,ChinaCDC_N_F:G28881T	89509	0	29903	3000	0.592593	good	316	10	0	good	0	24	-1	0	good	7
69	hCoV-19/Kazakhstan/NLA/barcode18-04-MN908947.3/2021	21J (Delta)	AY.122	2.78222	good	42	13	0	0	35	4	0	318	0	3	G210T,G1048T,C3037T,C4115T,G4181T,C6402T,C7124T,C8986T,G9053T,C9611T,C10029T,A11201G,A11332G,C14408T,G15025T,C15194T,G15451A,C15579T,C16466T,C16575T,C19220T,G20937T,C21618G,G21987A,T22917G,C22995A,A23403G,C23604G,G24410A,C25469T,G26063C,T26767C,C27527T,T27638C,C27752T,C27874T,A28461G,C28744T,G28881T,G28916T,G29402T,G29742T	22029-22034,28248-28253,28271			G29742T|21J&21I&21A&21B	C4115T,C9611T,G15025T,C15194T,C15579T,C16575T,G26063C,C28744T	0	1	8	9		S:T19R,ORF3a:S26L,ORF7b:T40I,ORF7a:P45L,ORF9b:T60A,N:D63G,M:I82T,ORF7a:V82A,ORF7a:T120I,S:G142D,S:R158G,N:R203M,N:G215C,ORF3a:G224A,ORF1a:K261N,ORF1b:P314L,N:D377Y,S:L452R,S:T478K,ORF1b:A520S,ORF1b:A576V,S:D614G,ORF1b:G662S,S:P681R,S:D950N,ORF1b:P1000L,ORF1a:P1284S,ORF1a:A1306S,ORF1b:A1918V,ORF1a:P2046L,ORF1a:P2287S,ORF1a:V2930L,ORF1a:L3116F,ORF1a:T3255I,ORF1a:T3646A	ORF8:D119-,ORF8:F120-,S:E156-,S:F157-		1-182,241,29769-29903		CharitГ©_RdRp_F:G15451A,ChinaCDC_N_F:G28881T,USCDC_N3_R:C28744T	89481	0	29903	3000	0.666667	good	318	10	0	good	0	24	4	16.6667	good	12
70	hCoV-19/Kazakhstan/NLA/barcode19-04-MN908947.3/2021	21J (Delta)	B.1.617.2	2.77889	good	41	13	0	0	35	4	0	309	0	2	G210T,C241T,A929G,C3037T,A3626C,G4181T,T6178C,C6402T,C7124T,C8986T,G9053T,A9848G,C10029T,A11201G,A11332G,C12809T,T13188C,C14408T,G15451A,C16466T,C19220T,C21618G,C21846T,G21987A,G22226T,T22917G,C22995A,A23403G,C23604G,G24410A,C25469T,T26767C,T27244C,T27638C,C27752T,C27874T,A28461G,G28881T,G28916T,G29402T,G29742T	22029-22034,28248-28253,28271			G29742T|21J&21I&21A&21B	A929G,A3626C,T6178C,A9848G,C12809T,T13188C,G22226T,T27244C	0	1	8	9		S:T19R,ORF3a:S26L,ORF7b:T40I,ORF9b:T60A,N:D63G,M:I82T,ORF7a:V82A,S:T95I,ORF7a:T120I,S:G142D,S:R158G,N:R203M,N:G215C,ORF1a:I222V,S:A222S,ORF1b:P314L,N:D377Y,S:L452R,S:T478K,S:D614G,ORF1b:G662S,S:P681R,S:D950N,ORF1b:P1000L,ORF1a:N1121H,ORF1a:A1306S,ORF1b:A1918V,ORF1a:P2046L,ORF1a:P2287S,ORF1a:V2930L,ORF1a:S3195G,ORF1a:T3255I,ORF1a:T3646A,ORF1a:L4182F,ORF1a:I4308T	ORF8:D119-,ORF8:F120-,S:E156-,S:F157-		1-174,29769-29903		CharitГ©_RdRp_F:G15451A,ChinaCDC_N_F:G28881T	89485	0	29903	3000	0.333333	good	309	10	0	good	0	24	4	16.6667	good	12
71	hCoV-19/Kazakhstan/NLA/barcode20-04-MN908947.3/2021	21J (Delta)	AY.122	1.56559	good	40	13	0	0	35	4	0	315	0	3	G210T,G1048T,C3037T,C3092T,G4181T,A5618G,C6318T,C6402T,C7124T,C8986T,G9053T,C9165T,C10029T,A11201G,A11332G,C14408T,G15451A,C16466T,C19220T,C21618G,G21987A,T22917G,C22995A,A23403G,C23604G,G24410A,C25469T,T26767C,C26895T,C27527T,T27638C,C27752T,C27874T,A28461G,G28881T,G28916T,C29236T,G29402T,G29742T,C29743T	22029-22034,28248-28253,28271			G29742T|21J&21I&21A&21B	C3092T,A5618G,C6318T,C9165T,C26895T,C29236T,C29743T	0	1	7	8		S:T19R,ORF3a:S26L,ORF7b:T40I,ORF7a:P45L,ORF9b:T60A,N:D63G,M:I82T,ORF7a:V82A,ORF7a:T120I,M:H125Y,S:G142D,S:R158G,N:R203M,N:G215C,ORF1a:K261N,ORF1b:P314L,N:D377Y,S:L452R,S:T478K,S:D614G,ORF1b:G662S,S:P681R,ORF1a:P943S,S:D950N,ORF1b:P1000L,ORF1a:A1306S,ORF1a:I1785V,ORF1b:A1918V,ORF1a:P2018L,ORF1a:P2046L,ORF1a:P2287S,ORF1a:V2930L,ORF1a:T2967I,ORF1a:T3255I,ORF1a:T3646A	ORF8:D119-,ORF8:F120-,S:E156-,S:F157-		1-179,241,29769-29903		CharitГ©_RdRp_F:G15451A,HKU_N_R:C29236T,ChinaCDC_N_F:G28881T	89489	0	29903	3000	0.555556	good	315	10	0	good	0	24	3	12.5	good	11
72	hCoV-19/Kazakhstan/NLA/barcode21-04-MN908947.3/2021	21J (Delta)	AY.122	0.003086	good	36	13	0	0	31	4	0	315	0	2	G210T,G1048T,C3037T,G4181T,C6402T,C7124T,C8293T,C8986T,G9053T,C10029T,A11201G,A11332G,C14408T,G15451A,C16466T,T17694C,G19150A,C19220T,C21618G,G21987A,T22917G,C22995A,A23403G,C23604G,G24410A,C25469T,T26767C,C27527T,T27638C,C27752T,C27874T,A28461G,G28881T,G28916T,G29402T,G29742T	22029-22034,28248-28253,28271			G29742T|21J&21I&21A&21B	C8293T,T17694C,G19150A	0	1	3	4		S:T19R,ORF3a:S26L,ORF7b:T40I,ORF7a:P45L,ORF9b:T60A,N:D63G,M:I82T,ORF7a:V82A,ORF7a:T120I,S:G142D,S:R158G,N:R203M,N:G215C,ORF1a:K261N,ORF1b:P314L,N:D377Y,S:L452R,S:T478K,S:D614G,ORF1b:G662S,S:P681R,S:D950N,ORF1b:P1000L,ORF1a:A1306S,ORF1b:A1895T,ORF1b:A1918V,ORF1a:P2046L,ORF1a:P2287S,ORF1a:V2930L,ORF1a:T3255I,ORF1a:T3646A	ORF8:D119-,ORF8:F120-,S:E156-,S:F157-		1-179,241,29769-29903		CharitГ©_RdRp_F:G15451A,ChinaCDC_N_F:G28881T	89505	0	29903	3000	0.555556	good	315	10	0	good	0	24	-1	0	good	7
73	hCoV-19/Kazakhstan/NLA/barcode22-04-MN908947.3/2021	21J (Delta)	AY.122	1.56559	good	39	13	0	0	34	4	0	315	0	2	G210T,G1048T,A2560G,C3037T,G4181T,C6402T,C7124T,C8986T,G9053T,C10029T,A11201G,A11332G,C14408T,G15451A,C16466T,C19220T,C21618G,G21987A,T22917G,C22995A,A23403G,A23523T,C23604G,G24410A,T25356C,C25469T,G25526T,C25658T,G26104T,T26767C,T27638C,C27752T,C27874T,A28461G,G28881T,G28916T,T29335C,G29402T,G29742T	22029-22034,28248-28253,28271			G29742T|21J&21I&21A&21B	A2560G,A23523T,T25356C,G25526T,C25658T,G26104T,T29335C	0	1	7	8		S:T19R,ORF3a:S26L,ORF7b:T40I,ORF3a:W45L,ORF9b:T60A,N:D63G,M:I82T,ORF7a:V82A,ORF3a:T89I,ORF7a:T120I,S:G142D,S:R158G,N:R203M,N:G215C,ORF3a:D238Y,ORF1a:K261N,ORF1b:P314L,N:D377Y,S:L452R,S:T478K,S:D614G,S:E654V,ORF1b:G662S,S:P681R,S:D950N,ORF1b:P1000L,S:L1265P,ORF1a:A1306S,ORF1b:A1918V,ORF1a:P2046L,ORF1a:P2287S,ORF1a:V2930L,ORF1a:T3255I,ORF1a:T3646A	ORF8:D119-,ORF8:F120-,S:E156-,S:F157-		1-179,241,29769-29903		CharitГ©_RdRp_F:G15451A,ChinaCDC_N_F:G28881T	89493	0	29903	3000	0.555556	good	315	10	0	good	0	24	3	12.5	good	11
74	hCoV-19/Kazakhstan/NLA/barcode23-04-MN908947.3/2021	21J (Delta)	B.1.617.2	0.697956	good	39	13	0	0	32	4	0	316	0	3	G210T,C241T,C3037T,G4181T,C6402T,C7124T,C8986T,G9053T,C10029T,A11201G,A11332G,G12769T,C14408T,G15451A,G15672T,C16466T,C19220T,C21618G,C21846T,G21987A,T22246C,T22917G,C22995A,A23403G,C23604G,G24410A,C25469T,G25767T,T26767C,T27638C,C27752T,C27874T,A28461G,G28487A,G28881T,G28916T,A29158G,G29402T,G29742T	22029-22034,28248-28253,28271			G29742T|21J&21I&21A&21B	G12769T,G15672T,T22246C,G25767T,G28487A,A29158G	0	1	6	7		S:T19R,ORF3a:S26L,ORF7b:T40I,ORF9b:T60A,N:D63G,N:V72I,M:I82T,ORF7a:V82A,S:T95I,ORF7a:T120I,ORF3a:M125I,S:G142D,S:R158G,N:R203M,N:G215C,ORF1b:P314L,N:D377Y,S:L452R,S:T478K,S:D614G,ORF1b:G662S,S:P681R,ORF1b:E735D,S:D950N,ORF1b:P1000L,ORF1a:A1306S,ORF1b:A1918V,ORF1a:P2046L,ORF1a:P2287S,ORF1a:V2930L,ORF1a:T3255I,ORF1a:T3646A	ORF8:D119-,ORF8:F120-,S:E156-,S:F157-		1-179,21561-21562,29769-29903		CharitГ©_RdRp_F:G15451A,HKU_N_F:A29158G,ChinaCDC_N_F:G28881T	89493	0	29903	3000	0.592593	good	316	10	0	good	0	24	2	8.33333	good	10
75	hCoV-19/Kazakhstan/NLA/barcode24-04-MN908947.3/2021	21J (Delta)	AY.122	1.1442	good	39	13	0	0	31	4	0	566	0	3	G210T,C241T,G1048T,C3037T,G4181T,C6401T,C6402T,C7124T,C8986T,G9053T,C10029T,A11201G,A11332G,C12025T,C14408T,G15451A,C16466T,C19220T,C21618G,G21987A,T22917G,C22995A,A23403G,T23431C,C23604G,G24410A,C25469T,T26767C,C27527T,T27638C,C27752T,C27874T,G28421T,A28461G,G28881T,G28916T,C29236T,G29402T,G29742T	22029-22034,28248-28253,28271			G29742T|21J&21I&21A&21B	C6401T,C12025T,T23431C,G28421T,C29236T	0	1	5	6		S:T19R,ORF3a:S26L,ORF7b:T40I,ORF7a:P45L,N:A50S,ORF9b:T60A,N:D63G,M:I82T,ORF7a:V82A,ORF7a:T120I,S:G142D,S:R158G,N:R203M,N:G215C,ORF1a:K261N,ORF1b:P314L,N:D377Y,S:L452R,S:T478K,S:D614G,ORF1b:G662S,S:P681R,S:D950N,ORF1b:P1000L,ORF1a:A1306S,ORF1b:A1918V,ORF1a:P2046L,ORF1a:P2287S,ORF1a:V2930L,ORF1a:T3255I,ORF1a:T3646A	ORF8:D119-,ORF8:F120-,S:E156-,S:F157-		1-169,1443-1549,3604,20184-20337,29769-29903		CharitГ©_RdRp_F:G15451A,HKU_N_R:C29236T,ChinaCDC_N_F:G28881T	89493	0	29903	3000	9.85185	good	566	10	0	good	0	24	1	4.16667	good	9
76	hCoV-19/Kazakhstan/NLA/barcode25-04-MN908947.3/2021	21J (Delta)	AY.122	0.1763	good	39	13	0	0	32	4	0	314	0	3	G210T,C241T,G1048T,C3037T,G4181T,C6402T,C7124T,A7649G,C8290T,C8986T,G9053T,C10029T,A11201G,A11332G,C13824T,C14408T,G15451A,C16466T,G17658A,C19220T,C21618G,G21987A,T22917G,C22995A,A23403G,C23604G,G24410A,C25469T,T26767C,C27527T,T27638C,C27752T,C27874T,A28461G,G28881T,G28916T,C29236T,G29402T,G29742T	22029-22034,28248-28253,28271			G29742T|21J&21I&21A&21B	A7649G,C8290T,C13824T,G17658A,C29236T	0	1	5	6		S:T19R,ORF3a:S26L,ORF7b:T40I,ORF7a:P45L,ORF9b:T60A,N:D63G,M:I82T,ORF7a:V82A,ORF7a:T120I,S:G142D,S:R158G,N:R203M,N:G215C,ORF1a:K261N,ORF1b:P314L,N:D377Y,S:L452R,S:T478K,S:D614G,ORF1b:G662S,S:P681R,S:D950N,ORF1b:P1000L,ORF1a:A1306S,ORF1b:M1397I,ORF1b:A1918V,ORF1a:P2046L,ORF1a:P2287S,ORF1a:S2462G,ORF1a:V2930L,ORF1a:T3255I,ORF1a:T3646A	ORF8:D119-,ORF8:F120-,S:E156-,S:F157-		1-179,29769-29903		CharitГ©_RdRp_F:G15451A,HKU_N_R:C29236T,ChinaCDC_N_F:G28881T	89493	0	29903	3000	0.518519	good	314	10	0	good	0	24	1	4.16667	good	9
77	hCoV-19/Kazakhstan/NLA/barcode26-04-MN908947.3/2021	21J (Delta)	AY.122	0.015857	good	33	13	0	0	30	4	0	334	0	2	G210T,G1048T,C3037T,G4181T,C6402T,C7124T,C8986T,G9053T,C10029T,A11201G,A11332G,C14408T,G15451A,C16466T,C19220T,C21618G,G21987A,T22917G,C22995A,A23403G,C23604G,G24410A,C25469T,T26767C,C27527T,T27638C,C27752T,C27874T,A28461G,G28881T,G28916T,G29402T,G29742T	22029-22034,28248-28253,28271			G29742T|21J&21I&21A&21B		0	1	0	1		S:T19R,ORF3a:S26L,ORF7b:T40I,ORF7a:P45L,ORF9b:T60A,N:D63G,M:I82T,ORF7a:V82A,ORF7a:T120I,S:G142D,S:R158G,N:R203M,N:G215C,ORF1a:K261N,ORF1b:P314L,N:D377Y,S:L452R,S:T478K,S:D614G,ORF1b:G662S,S:P681R,S:D950N,ORF1b:P1000L,ORF1a:A1306S,ORF1b:A1918V,ORF1a:P2046L,ORF1a:P2287S,ORF1a:V2930L,ORF1a:T3255I,ORF1a:T3646A	ORF8:D119-,ORF8:F120-,S:E156-,S:F157-		1-195,241,1612,23575,29236,29769-29903		CharitГ©_RdRp_F:G15451A,ChinaCDC_N_F:G28881T	89517	0	29903	3000	1.25926	good	334	10	0	good	0	24	-4	0	good	4
78	hCoV-19/Kazakhstan/NLA/barcode27-04-MN908947.3/2021	21J (Delta)	AY.122	0.003512	good	36	13	0	0	31	4	0	316	0	2	G210T,G1048T,C3037T,G4181T,G4261A,C6402T,C7124T,C8240T,C8986T,G9053T,C10029T,A11201G,A11332G,C14408T,G15451A,C16466T,C19220T,A20889C,C21618G,G21987A,T22917G,C22995A,A23403G,C23604G,G24410A,C25469T,T26767C,C27527T,T27638C,C27752T,C27874T,A28461G,G28881T,G28916T,G29402T,G29742T	22029-22034,28248-28253,28271			G29742T|21J&21I&21A&21B	G4261A,C8240T,A20889C	0	1	3	4		S:T19R,ORF3a:S26L,ORF7b:T40I,ORF7a:P45L,ORF9b:T60A,N:D63G,M:I82T,ORF7a:V82A,ORF7a:T120I,S:G142D,S:R158G,N:R203M,N:G215C,ORF1a:K261N,ORF1b:P314L,N:D377Y,S:L452R,S:T478K,S:D614G,ORF1b:G662S,S:P681R,S:D950N,ORF1b:P1000L,ORF1a:A1306S,ORF1b:A1918V,ORF1a:P2046L,ORF1a:P2287S,ORF1a:H2659Y,ORF1a:V2930L,ORF1a:T3255I,ORF1a:T3646A	ORF8:D119-,ORF8:F120-,S:E156-,S:F157-		1-179,241,11050,29769-29903		CharitГ©_RdRp_F:G15451A,ChinaCDC_N_F:G28881T	89505	0	29903	3000	0.592593	good	316	10	0	good	0	24	-1	0	good	7
79	hCoV-19/Kazakhstan/NLA/barcode28-04-MN908947.3/2021	21J (Delta)	AY.122	0.177123	good	38	13	0	0	34	4	0	316	0	2	G210T,G1048T,C2925T,C3037T,G4181T,C6402T,C7124T,C8240T,C8986T,G9053T,C10029T,C11050T,A11201G,A11332G,C12525T,C13862T,C14408T,G15451A,C16466T,C19220T,C21618G,G21987A,T22917G,C22995A,A23403G,C23604G,G24410A,C25469T,T26767C,C27527T,T27638C,C27752T,C27874T,A28461G,G28881T,G28916T,G29402T,G29742T	22029-22034,28248-28253,28271			G29742T|21J&21I&21A&21B	C2925T,C8240T,C11050T,C12525T,C13862T	0	1	5	6		S:T19R,ORF3a:S26L,ORF7b:T40I,ORF7a:P45L,ORF9b:T60A,N:D63G,M:I82T,ORF7a:V82A,ORF7a:T120I,ORF1b:T132I,S:G142D,S:R158G,N:R203M,N:G215C,ORF1a:K261N,ORF1b:P314L,N:D377Y,S:L452R,S:T478K,S:D614G,ORF1b:G662S,S:P681R,ORF1a:S887F,S:D950N,ORF1b:P1000L,ORF1a:A1306S,ORF1b:A1918V,ORF1a:P2046L,ORF1a:P2287S,ORF1a:H2659Y,ORF1a:V2930L,ORF1a:T3255I,ORF1a:T3646A,ORF1a:T4087I	ORF8:D119-,ORF8:F120-,S:E156-,S:F157-		1-179,241,29733,29769-29903		CharitГ©_RdRp_F:G15451A,ChinaCDC_N_F:G28881T	89497	0	29903	3000	0.592593	good	316	10	0	good	0	24	1	4.16667	good	9
80	hCoV-19/Kazakhstan/NLA/barcode29-04-MN908947.3/2021	21J (Delta)	AY.122	0.697133	good	39	15	0	1	29	5	0	314	0	3	G210T,C241T,G1048T,C3037T,A3046G,G4181T,C6402T,C7124T,C8986T,G9053T,C10029T,A11201G,A11332G,C12025T,C14408T,G15451A,C16466T,C19220T,T20367C,C21618G,G21987A,T22917G,C22995A,A23403G,T23431C,C23604G,G24410A,C25469T,T26767C,C27527T,T27638C,C27752T,C27874T,A28461G,G28881T,G28916T,C29236T,G29402T,G29742T	22029-22034,27796-27797,28248-28253,28271			G29742T|21J&21I&21A&21B	A3046G,C12025T,T20367C,T23431C,C29236T	0	1	5	6	ORF7b:15-44	S:T19R,ORF3a:S26L,ORF7a:P45L,ORF9b:T60A,N:D63G,M:I82T,ORF7a:V82A,ORF7a:T120I,S:G142D,S:R158G,N:R203M,N:G215C,ORF1a:K261N,ORF1b:P314L,N:D377Y,S:L452R,S:T478K,S:D614G,ORF1b:G662S,S:P681R,S:D950N,ORF1b:P1000L,ORF1a:A1306S,ORF1b:A1918V,ORF1a:P2046L,ORF1a:P2287S,ORF1a:V2930L,ORF1a:T3255I,ORF1a:T3646A	ORF7b:L14-,ORF8:D119-,ORF8:F120-,S:E156-,S:F157-		1-179,29769-29903		CharitГ©_RdRp_F:G15451A,HKU_N_R:C29236T,ChinaCDC_N_F:G28881T	89479	0	29903	3000	0.518519	good	314	10	0	good	0	24	2	8.33333	good	10
81	hCoV-19/Kazakhstan/NLA/barcode30-04-MN908947.3/2021	21J (Delta)	AY.122	6.25137	good	41	13	0	0	31	4	0	310	0	3	G210T,C241T,G1048T,C2106T,C3037T,G4181T,C6402T,C7124T,C8986T,G9053T,C10029T,A11201G,A11332G,C14408T,T14568C,G15451A,C16466T,C19220T,C21618G,C21622T,G21987A,T22721C,T22917G,C22995A,A23403G,C23604G,G24410A,C25469T,T26767C,C26858T,A27363G,C27527T,T27638C,C27752T,C27874T,A28461G,G28881T,G28916T,C29236T,G29402T,G29742T	22029-22034,28248-28253,28271			C26858T|21L&22C&22A,G29742T|21J&21I&21A&21B	C2106T,T14568C,C21622T,T22721C,A27363G,C29236T	0	2	6	8		S:T19R,ORF3a:S26L,ORF7b:T40I,ORF7a:P45L,ORF9b:T60A,N:D63G,M:I82T,ORF7a:V82A,ORF7a:T120I,S:G142D,S:R158G,N:R203M,N:G215C,ORF1a:K261N,ORF1b:P314L,N:D377Y,S:L452R,S:T478K,ORF1a:T614I,S:D614G,ORF1b:G662S,S:P681R,S:D950N,ORF1b:P1000L,ORF1a:A1306S,ORF1b:A1918V,ORF1a:P2046L,ORF1a:P2287S,ORF1a:V2930L,ORF1a:T3255I,ORF1a:T3646A	ORF8:D119-,ORF8:F120-,S:E156-,S:F157-		1-175,29769-29903		CharitГ©_RdRp_F:G15451A,HKU_N_R:C29236T,ChinaCDC_N_F:G28881T	89485	0	29903	3000	0.37037	good	310	10	0	good	0	24	6	25	good	14
82	hCoV-19/Kazakhstan/NLA/barcode31-04-MN908947.3/2021	21J (Delta)	AY.122	0.181512	good	39	13	0	0	32	4	0	324	0	2	G210T,G1048T,G1274T,C3037T,G4181T,C6402T,C7124T,C7165T,C8986T,G9053T,C10029T,A11201G,A11332G,C14408T,C14688T,G15451A,C15579T,C16466T,G16935C,C19220T,G20937T,C21618G,G21987A,T22917G,C22995A,A23403G,C23604G,G24410A,C25469T,T26767C,C27527T,T27638C,C27752T,C27874T,A28461G,G28881T,G28916T,G29402T,G29742T	22029-22034,28248-28253,28271			G29742T|21J&21I&21A&21B	G1274T,C7165T,C14688T,C15579T,G16935C	0	1	5	6		S:T19R,ORF3a:S26L,ORF7b:T40I,ORF7a:P45L,ORF9b:T60A,N:D63G,M:I82T,ORF7a:V82A,ORF7a:T120I,S:G142D,S:R158G,N:R203M,N:G215C,ORF1a:K261N,ORF1b:P314L,ORF1a:V337F,N:D377Y,S:L452R,S:T478K,S:D614G,ORF1b:G662S,S:P681R,S:D950N,ORF1b:P1000L,ORF1b:M1156I,ORF1a:A1306S,ORF1b:A1918V,ORF1a:P2046L,ORF1a:P2287S,ORF1a:V2930L,ORF1a:T3255I,ORF1a:T3646A	ORF8:D119-,ORF8:F120-,S:E156-,S:F157-		1-184,241,793,18756,29511,29673,29769-29903		CharitГ©_RdRp_F:G15451A,ChinaCDC_N_F:G28881T	89493	0	29903	3000	0.888889	good	324	10	0	good	0	24	1	4.16667	good	9
83	hCoV-19/Kazakhstan/NLA/barcode33-04-MN908947.3/2021	20C	B.1.637	29.3434	good	35	13	0	0	28	4	0	315	0	2	C344T,C1059T,C3037T,A4991T,G5300T,C5581T,C5724T,A9749G,T9867C,C9891T,G11804A,C11941T,C14408T,C17410T,G19150A,A21801G,A21993T,T22032C,T22917G,A23403G,C24138A,G24410C,C24502T,C25413T,C25517T,G25563T,C25703T,T26767C,C26936T,C27925T,G28044T,G28237C,C28887T,G28975A,G29737A	11288-11296,21989-21991,28271			C17410T|21L&22C&22B&22A,T26767C|21J&21I&21A&21D	C344T,A4991T,G5300T,C5581T,C5724T,C11941T,G19150A,-21993T,C24502T,C26936T,G28237C,G29737A	0	2	12	14		ORF8:T11I,ORF1a:L27F,ORF3a:P42L,ORF8:A51S,ORF3a:Q57H,S:D80G,M:I82T,ORF3a:P104L,ORF8:R115P,S:Y144F,S:F157S,N:T205I,N:M234I,ORF1a:T265I,ORF1b:P314L,S:L452R,S:D614G,S:T859N,S:D950H,ORF1b:R1315C,ORF1a:N1576Y,ORF1a:A1679S,ORF1a:T1820I,ORF1b:A1895T,ORF1a:K3162E,ORF1a:L3201P,ORF1a:A3209V,ORF1a:V3847I	S:V143-,ORF1a:S3675-,ORF1a:G3676-,ORF1a:F3677-		1-179,241,29769-29903		ChinaCDC_N_F:C28887T,ChinaCDC_N_R:G28975A	89510	0	29903	3000	0.555556	good	315	10	0	good	0	24	13	54.1667	mediocre	21
84	hCoV-19/Kazakhstan/NLA/barcode34-04-MN908947.3/2021	21J (Delta)	AY.122	0.697133	good	37	13	0	0	30	4	0	314	0	3	G210T,C241T,G1048T,C3037T,G4181T,C6402T,C7124T,C8986T,G9053T,C10029T,A11201G,A11332G,C14408T,C14571T,G15451A,C16466T,C19220T,C21618G,G21987A,T22917G,C22995A,A23403G,C23604G,G24410A,C25469T,C26681T,T26767C,C27527T,T27638C,C27752T,C27874T,A28461G,G28881T,G28916T,C29236T,G29402T,G29742T	22029-22034,28248-28253,28271			C26681T|21C&21B,G29742T|21J&21I&21A&21B	C14571T,C29236T	0	2	2	4		S:T19R,ORF3a:S26L,ORF7b:T40I,ORF7a:P45L,ORF9b:T60A,N:D63G,M:I82T,ORF7a:V82A,ORF7a:T120I,S:G142D,S:R158G,N:R203M,N:G215C,ORF1a:K261N,ORF1b:P314L,N:D377Y,S:L452R,S:T478K,S:D614G,ORF1b:G662S,S:P681R,S:D950N,ORF1b:P1000L,ORF1a:A1306S,ORF1b:A1918V,ORF1a:P2046L,ORF1a:P2287S,ORF1a:V2930L,ORF1a:T3255I,ORF1a:T3646A	ORF8:D119-,ORF8:F120-,S:E156-,S:F157-		1-179,29769-29903		CharitГ©_RdRp_F:G15451A,HKU_N_R:C29236T,ChinaCDC_N_F:G28881T	89501	0	29903	3000	0.518519	good	314	10	0	good	0	24	2	8.33333	good	10
85	hCoV-19/Kazakhstan/NLA/barcode35-04-MN908947.3/2021	21J (Delta)	B.1.617.2	0.176698	good	37	13	0	0	32	4	0	315	0	3	G210T,C3037T,G4181T,C6402T,C7124T,C7182T,A7519C,C8986T,G9053T,C10029T,A11201G,A11332G,C14408T,G15451A,C15738T,C16466T,C19220T,C21618G,C21846T,G21987A,T22917G,C22995A,A23403G,C23604G,C24378T,G24410A,C25469T,T26767C,T27638C,C27752T,C27874T,A28461G,G28881T,G28916T,C29253T,G29402T,G29742T	22029-22034,28248-28253,28271			G29742T|21J&21I&21A&21B	C7182T,A7519C,C15738T,C24378T,C29253T	0	1	5	6		S:T19R,ORF3a:S26L,ORF7b:T40I,ORF9b:T60A,N:D63G,M:I82T,ORF7a:V82A,S:T95I,ORF7a:T120I,S:G142D,S:R158G,N:R203M,N:G215C,ORF1b:P314L,N:S327L,N:D377Y,S:L452R,S:T478K,S:D614G,ORF1b:G662S,S:P681R,S:S939F,S:D950N,ORF1b:P1000L,ORF1a:A1306S,ORF1b:A1918V,ORF1a:P2046L,ORF1a:P2287S,ORF1a:T2306I,ORF1a:V2930L,ORF1a:T3255I,ORF1a:T3646A	ORF8:D119-,ORF8:F120-,S:E156-,S:F157-		1-179,241,29769-29903		CharitГ©_RdRp_F:G15451A,HKU_N_R:C29253T,ChinaCDC_N_F:G28881T	89501	0	29903	3000	0.555556	good	315	10	0	good	0	24	1	4.16667	good	9
86	hCoV-19/Kazakhstan/NLA/barcode36-04-MN908947.3/2021	21J (Delta)	AY.122	0.1763	good	39	13	0	0	32	4	0	314	0	3	G210T,C241T,G1048T,C3037T,G4181T,C6402T,C7124T,A7649G,C8290T,C8986T,G9053T,C10029T,A11201G,A11332G,C13824T,C14408T,G15451A,C16466T,G17658A,C19220T,C21618G,G21987A,T22917G,C22995A,A23403G,C23604G,G24410A,C25469T,T26767C,C27527T,T27638C,C27752T,C27874T,A28461G,G28881T,G28916T,C29236T,G29402T,G29742T	22029-22034,28248-28253,28271			G29742T|21J&21I&21A&21B	A7649G,C8290T,C13824T,G17658A,C29236T	0	1	5	6		S:T19R,ORF3a:S26L,ORF7b:T40I,ORF7a:P45L,ORF9b:T60A,N:D63G,M:I82T,ORF7a:V82A,ORF7a:T120I,S:G142D,S:R158G,N:R203M,N:G215C,ORF1a:K261N,ORF1b:P314L,N:D377Y,S:L452R,S:T478K,S:D614G,ORF1b:G662S,S:P681R,S:D950N,ORF1b:P1000L,ORF1a:A1306S,ORF1b:M1397I,ORF1b:A1918V,ORF1a:P2046L,ORF1a:P2287S,ORF1a:S2462G,ORF1a:V2930L,ORF1a:T3255I,ORF1a:T3646A	ORF8:D119-,ORF8:F120-,S:E156-,S:F157-		1-179,29769-29903		CharitГ©_RdRp_F:G15451A,HKU_N_R:C29236T,ChinaCDC_N_F:G28881T	89493	0	29903	3000	0.518519	good	314	10	0	good	0	24	1	4.16667	good	9
87	hCoV-19/Kazakhstan/NLA/barcode37-04-MN908947.3/2021	21J (Delta)	AY.122	0.173831	good	39	13	0	0	33	4	0	304	0	3	G210T,C241T,G1048T,C3037T,G4181T,G4207T,C6402T,C7124T,C8986T,G9053T,C10029T,A11201G,A11332G,C12669T,C14408T,G15451A,C16466T,A18487G,C19220T,C21618G,G21987A,T22917G,C22995A,A23403G,C23604G,G24410A,C25350T,C25469T,T26767C,C27527T,T27638C,C27752T,C27874T,A28461G,G28881T,G28916T,C29236T,G29402T,G29742T	22029-22034,28248-28253,28271			G29742T|21J&21I&21A&21B	G4207T,C12669T,A18487G,C25350T,C29236T	0	1	5	6		S:T19R,ORF3a:S26L,ORF7b:T40I,ORF7a:P45L,ORF9b:T60A,N:D63G,M:I82T,ORF7a:V82A,ORF7a:T120I,S:G142D,S:R158G,N:R203M,N:G215C,ORF1a:K261N,ORF1b:P314L,N:D377Y,S:L452R,S:T478K,S:D614G,ORF1b:G662S,S:P681R,S:D950N,ORF1b:P1000L,S:P1263L,ORF1a:A1306S,ORF1b:I1674V,ORF1b:A1918V,ORF1a:P2046L,ORF1a:P2287S,ORF1a:V2930L,ORF1a:T3255I,ORF1a:T3646A,ORF1a:S4135F	ORF8:D119-,ORF8:F120-,S:E156-,S:F157-		1-169,29769-29903		CharitГ©_RdRp_F:G15451A,HKU_N_R:C29236T,ChinaCDC_N_F:G28881T	89493	0	29903	3000	0.148148	good	304	10	0	good	0	24	1	4.16667	good	9
88	hCoV-19/Kazakhstan/NLA/barcode38-04-MN908947.3/2021	21J (Delta)	AY.122	1.0586	good	36	13	0	0	32	4	0	554	0	3	G210T,G1048T,C3037T,C3236A,G4181T,C6402T,C7124T,C8986T,G9053T,C10029T,A11201G,A11332G,C14408T,G15451A,C16073T,C16466T,C19220T,C21618G,G21987A,A22024T,T22917G,C22995A,A23403G,C23604G,G24410A,C25469T,G26450T,T26767C,C27527T,C27874T,A28461G,G28881T,G28916T,C29236T,G29402T,G29742T	22029-22034,28248-28253,28271			G29742T|21J&21I&21A&21B	C3236A,C16073T,A22024T,G26450T,C29236T	0	1	5	6		S:T19R,ORF3a:S26L,ORF7b:T40I,ORF7a:P45L,ORF9b:T60A,N:D63G,E:R69I,M:I82T,S:G142D,S:E154D,S:R158G,N:R203M,N:G215C,ORF1a:K261N,ORF1b:P314L,N:D377Y,S:L452R,S:T478K,S:D614G,ORF1b:G662S,S:P681R,ORF1b:A869V,S:D950N,ORF1a:Q991K,ORF1b:P1000L,ORF1a:A1306S,ORF1b:A1918V,ORF1a:P2046L,ORF1a:P2287S,ORF1a:V2930L,ORF1a:T3255I,ORF1a:T3646A	ORF8:D119-,ORF8:F120-,S:E156-,S:F157-		1-169,241,27560-27808,29769-29903		CharitГ©_RdRp_F:G15451A,HKU_N_R:C29236T,ChinaCDC_N_F:G28881T	89505	0	29903	3000	9.40741	good	554	10	0	good	0	24	1	4.16667	good	9
89	hCoV-19/Kazakhstan/NLA/barcode39-04-MN908947.3/2021	21J (Delta)	AY.122	0.001372	good	37	13	0	0	30	4	0	310	0	3	G210T,C241T,G1048T,C3037T,G4181T,C5467T,C6402T,C7124T,C8986T,G9053T,C10029T,A11201G,A11332G,C14408T,G15451A,T16389C,C16466T,C19220T,C21618G,G21987A,T22917G,C22995A,A23403G,C23604G,G24410A,C25469T,T26767C,C27527T,T27638C,C27752T,C27874T,A28461G,G28881T,G28916T,C29236T,G29402T,G29742T	22029-22034,28248-28253,28271			G29742T|21J&21I&21A&21B	C5467T,T16389C,C29236T	0	1	3	4		S:T19R,ORF3a:S26L,ORF7b:T40I,ORF7a:P45L,ORF9b:T60A,N:D63G,M:I82T,ORF7a:V82A,ORF7a:T120I,S:G142D,S:R158G,N:R203M,N:G215C,ORF1a:K261N,ORF1b:P314L,N:D377Y,S:L452R,S:T478K,S:D614G,ORF1b:G662S,S:P681R,S:D950N,ORF1b:P1000L,ORF1a:A1306S,ORF1b:A1918V,ORF1a:P2046L,ORF1a:P2287S,ORF1a:V2930L,ORF1a:T3255I,ORF1a:T3646A	ORF8:D119-,ORF8:F120-,S:E156-,S:F157-		1-174,3256,29769-29903		CharitГ©_RdRp_F:G15451A,HKU_N_R:C29236T,ChinaCDC_N_F:G28881T	89501	0	29903	3000	0.37037	good	310	10	0	good	0	24	-1	0	good	7
90	hCoV-19/Kazakhstan/NLA/barcode41-04-MN908947.3/2021	21J (Delta)	AY.122	0.007257	good	38	13	0	0	33	4	0	323	0	2	G210T,G1048T,C3037T,G4181T,C6402T,C7124T,C8986T,G9053T,C9638T,C10029T,A11201G,A11332G,G11842T,C14408T,G15451A,C16466T,C18306T,C19220T,G20937T,C21618G,G21987A,T22917G,C22995A,A23403G,C23604G,G24410A,C25469T,T26767C,G27506T,C27527T,T27638C,C27752T,C27874T,A28461G,G28881T,G28916T,G29402T,G29742T	22029-22034,28248-28253,28271			G29742T|21J&21I&21A&21B	C9638T,G11842T,C18306T,G27506T	0	1	4	5		S:T19R,ORF3a:S26L,ORF7a:G38V,ORF7b:T40I,ORF7a:P45L,ORF9b:T60A,N:D63G,M:I82T,ORF7a:V82A,ORF7a:T120I,S:G142D,S:R158G,N:R203M,N:G215C,ORF1a:K261N,ORF1b:P314L,N:D377Y,S:L452R,S:T478K,S:D614G,ORF1b:G662S,S:P681R,S:D950N,ORF1b:P1000L,ORF1a:A1306S,ORF1b:A1918V,ORF1a:P2046L,ORF1a:P2287S,ORF1a:V2930L,ORF1a:H3125Y,ORF1a:T3255I,ORF1a:T3646A,ORF1a:Q3859H	ORF8:D119-,ORF8:F120-,S:E156-,S:F157-		1-185,241,7435,26774,29769-29903		CharitГ©_RdRp_F:G15451A,ChinaCDC_N_F:G28881T	89497	0	29903	3000	0.851852	good	323	10	0	good	0	24	0	0	good	8
91	hCoV-19/Kazakhstan/NLA/barcode42-04-MN908947.3/2021	21J (Delta)	AY.122	6.25927	good	41	13	0	0	34	4	0	326	0	2	G210T,G1048T,C3037T,G4181T,C6402T,C7124T,C8986T,G9053T,C10029T,A11201G,A11332G,C11514T,G12988T,C14408T,G15451A,C16466T,C17676T,C19220T,G20937T,C21618G,G21987A,T22917G,C22995A,A23403G,C23604G,G24410A,T24583C,C25469T,C26256T,T26767C,C27527T,T27638C,C27752T,C27874T,G28028T,A28030G,A28461G,G28881T,G28916T,G29402T,G29742T	22029-22034,28248-28253,28271			C11514T|21I,G29742T|21J&21I&21A&21B	G12988T,C17676T,T24583C,C26256T,G28028T,A28030G	0	2	6	8		S:T19R,ORF3a:S26L,ORF7b:T40I,ORF7a:P45L,ORF8:W45C,ORF8:Y46C,ORF9b:T60A,N:D63G,M:I82T,ORF7a:V82A,ORF7a:T120I,S:G142D,S:R158G,N:R203M,N:G215C,ORF1a:K261N,ORF1b:P314L,N:D377Y,S:L452R,S:T478K,S:D614G,ORF1b:G662S,S:P681R,S:D950N,ORF1b:P1000L,ORF1a:A1306S,ORF1b:A1918V,ORF1a:P2046L,ORF1a:P2287S,ORF1a:V2930L,ORF1a:T3255I,ORF1a:T3646A,ORF1a:T3750I,ORF1a:M4241I	ORF8:D119-,ORF8:F120-,S:E156-,S:F157-		1-190,241,29769-29903		CharitГ©_RdRp_F:G15451A,ChinaCDC_N_F:G28881T	89485	0	29903	3000	0.962963	good	326	10	0	good	0	24	6	25	good	14
92	hCoV-19/Kazakhstan/NLA/barcode43-04-MN908947.3/2021	21J (Delta)	AY.122	0.003512	good	34	13	0	0	30	4	0	316	0	2	G210T,G1048T,C3037T,G4181T,C6402T,C7124T,C8986T,G9053T,C10029T,A11201G,A11332G,C14408T,G15451A,C16466T,C19220T,G20937T,C21618G,G21987A,T22917G,C22995A,A23403G,C23604G,G24410A,C25469T,T26767C,C27527T,T27638C,C27752T,C27874T,A28461G,G28881T,G28916T,G29402T,G29742T	22029-22034,28248-28253,28271			G29742T|21J&21I&21A&21B		0	1	0	1		S:T19R,ORF3a:S26L,ORF7b:T40I,ORF7a:P45L,ORF9b:T60A,N:D63G,M:I82T,ORF7a:V82A,ORF7a:T120I,S:G142D,S:R158G,N:R203M,N:G215C,ORF1a:K261N,ORF1b:P314L,N:D377Y,S:L452R,S:T478K,S:D614G,ORF1b:G662S,S:P681R,S:D950N,ORF1b:P1000L,ORF1a:A1306S,ORF1b:A1918V,ORF1a:P2046L,ORF1a:P2287S,ORF1a:V2930L,ORF1a:T3255I,ORF1a:T3646A	ORF8:D119-,ORF8:F120-,S:E156-,S:F157-		1-179,241,13617,29769-29903		CharitГ©_RdRp_F:G15451A,ChinaCDC_N_F:G28881T	89513	0	29903	3000	0.592593	good	316	10	0	good	0	24	-4	0	good	4
93	hCoV-19/Kazakhstan/NLA/barcode44-04-MN908947.3/2021	21J (Delta)	B.1.617.2	0.176698	good	37	13	0	0	32	4	0	315	0	2	G210T,T1578C,C3037T,G4181T,C6402T,C7124T,A7519C,C8986T,G9053T,C10029T,A11201G,A11332G,C14408T,G15451A,C15738T,C16466T,C19220T,C21618G,C21846T,G21987A,C22373G,T22917G,C22995A,T23042C,A23403G,C23604G,G24410A,C25469T,T26767C,T27638C,C27752T,C27874T,A28461G,G28881T,G28916T,G29402T,G29742T	22029-22034,28248-28253,28271			G29742T|21J&21I&21A&21B	T1578C,A7519C,C15738T,C22373G,T23042C	0	1	5	6		S:T19R,ORF3a:S26L,ORF7b:T40I,ORF9b:T60A,N:D63G,M:I82T,ORF7a:V82A,S:T95I,ORF7a:T120I,S:G142D,S:R158G,N:R203M,N:G215C,S:Q271E,ORF1b:P314L,N:D377Y,ORF1a:V438A,S:L452R,S:T478K,S:S494P,S:D614G,ORF1b:G662S,S:P681R,S:D950N,ORF1b:P1000L,ORF1a:A1306S,ORF1b:A1918V,ORF1a:P2046L,ORF1a:P2287S,ORF1a:V2930L,ORF1a:T3255I,ORF1a:T3646A	ORF8:D119-,ORF8:F120-,S:E156-,S:F157-		1-179,241,29769-29903		CharitГ©_RdRp_F:G15451A,ChinaCDC_N_F:G28881T	89501	0	29903	3000	0.555556	good	315	10	0	good	0	24	1	4.16667	good	9
94	hCoV-19/Kazakhstan/NLA/barcode45-04-MN908947.3/2021	21J (Delta)	AY.122	8.51046	good	44	13	0	0	37	4	0	316	0	3	G210T,G1048T,G1661A,C3037T,G3351A,G4181T,G4904T,C6402T,C6701T,C7124T,T7576C,C8986T,G9053T,T9268C,C10029T,G10394T,A11201G,A11332G,C14408T,G15451A,C16073T,C16466T,C19220T,G19657A,C21618G,G21987A,T22917G,C22995A,A23403G,C23604G,G24410A,C25469T,T26767C,C27092T,C27527T,T27638C,C27752T,C27874T,A28461G,G28881T,G28916T,C29236T,G29402T,G29742T	22029-22034,28248-28253,28271			G29742T|21J&21I&21A&21B	G1661A,G3351A,G4904T,C6701T,T7576C,T9268C,G10394T,C16073T,G19657A,C27092T,C29236T	0	1	11	12		S:T19R,ORF3a:S26L,ORF7b:T40I,ORF7a:P45L,ORF9b:T60A,N:D63G,M:I82T,ORF7a:V82A,ORF7a:T120I,S:G142D,S:R158G,N:R203M,N:G215C,ORF1a:K261N,ORF1b:P314L,N:D377Y,S:L452R,ORF1a:D466N,S:T478K,S:D614G,ORF1b:G662S,S:P681R,ORF1b:A869V,S:D950N,ORF1b:P1000L,ORF1a:S1029N,ORF1a:A1306S,ORF1a:D1547Y,ORF1b:A1918V,ORF1a:P2046L,ORF1b:G2064R,ORF1a:L2146F,ORF1a:P2287S,ORF1a:V2930L,ORF1a:T3255I,ORF1a:V3377L,ORF1a:T3646A	ORF8:D119-,ORF8:F120-,S:E156-,S:F157-		1-179,241,2198,29769-29903		CharitГ©_RdRp_F:G15451A,HKU_N_R:C29236T,ChinaCDC_N_F:G28881T	89473	0	29903	3000	0.592593	good	316	10	0	good	0	24	7	29.1667	good	15
95	hCoV-19/Kazakhstan/NLA/barcode46-04-MN908947.3/2021	21J (Delta)	AY.122	0.00166	good	35	19	0	0	31	6	0	311	0	2	G210T,G1048T,C2919T,C3037T,G4181T,C6402T,C7124T,C8986T,G9053T,C10029T,A11201G,A11332G,C14408T,G15451A,C16466T,C19220T,G20937T,C21618G,G21987A,T22917G,C22995A,A23403G,C23604G,G24410A,C25469T,T26767C,C27527T,T27638C,C27752T,C27874T,A28461G,G28881T,G28916T,G29402T,G29742T	515-520,22029-22034,28248-28253,28271			G29742T|21J&21I&21A&21B	C2919T	0	1	1	2		S:T19R,ORF3a:S26L,ORF7b:T40I,ORF7a:P45L,ORF9b:T60A,N:D63G,M:I82T,ORF7a:V82A,ORF7a:T120I,S:G142D,S:R158G,N:R203M,N:G215C,ORF1a:K261N,ORF1b:P314L,N:D377Y,S:L452R,S:T478K,S:D614G,ORF1b:G662S,S:P681R,ORF1a:P885L,S:D950N,ORF1b:P1000L,ORF1a:A1306S,ORF1b:A1918V,ORF1a:P2046L,ORF1a:P2287S,ORF1a:V2930L,ORF1a:T3255I,ORF1a:T3646A	ORF1a:V84-,ORF1a:M85-,ORF8:D119-,ORF8:F120-,S:E156-,S:F157-		1-174,241,29642,29769-29903		CharitГ©_RdRp_F:G15451A,ChinaCDC_N_F:G28881T	89484	0	29903	3000	0.407407	good	311	10	0	good	0	24	-2	0	good	6
96	hCoV-19/Kazakhstan/NLA/barcode47-04-MN908947.3/2021	21J (Delta)	AY.122	0.184366	good	38	13	0	0	31	4	0	328	0	3	G210T,C817T,G1048T,C3037T,G4181T,C6402T,C7124T,C8986T,G9053T,C10029T,A11201G,A11332G,C13957T,C14408T,G15451A,C16466T,G16917T,C19220T,C21618G,G21987A,T22917G,C22995A,A23403G,C23604G,G24410A,C25469T,G26233T,T26767C,C27527T,T27638C,C27752T,C27874T,A28461G,G28881T,G28916T,C29236T,G29402T,G29742T	22029-22034,28248-28253,28271			G29742T|21J&21I&21A&21B	C817T,C13957T,G16917T,G26233T,C29236T	0	1	5	6		S:T19R,ORF3a:S26L,ORF7b:T40I,ORF7a:P45L,ORF9b:T60A,N:D63G,M:I82T,ORF7a:V82A,ORF7a:T120I,S:G142D,S:R158G,ORF1b:R164C,N:R203M,N:G215C,ORF1a:K261N,ORF1b:P314L,N:D377Y,S:L452R,S:T478K,S:D614G,ORF1b:G662S,S:P681R,S:D950N,ORF1b:P1000L,ORF1a:A1306S,ORF1b:A1918V,ORF1a:P2046L,ORF1a:P2287S,ORF1a:V2930L,ORF1a:T3255I,ORF1a:T3646A	ORF8:D119-,ORF8:F120-,S:E156-,S:F157-		1-192,241,29769-29903		CharitГ©_RdRp_F:G15451A,HKU_N_R:C29236T,ChinaCDC_N_F:G28881T	89497	0	29903	3000	1.03704	good	328	10	0	good	0	24	1	4.16667	good	9
97	hCoV-19/Kazakhstan/NLA/barcode50-04-MN908947.3/2021	21J (Delta)	AY.122	0.001111	good	36	13	0	0	31	4	0	309	0	3	G210T,G1048T,C3037T,G4181T,C6402T,C6706T,C7124T,C8986T,G9053T,C10029T,A11201G,A11332G,C14408T,G15451A,C16466T,C19220T,C21618G,G21987A,G22244C,T22917G,C22995A,A23403G,C23604G,G24410A,C25469T,T26767C,C27527T,T27638C,C27752T,C27874T,A28461G,G28881T,G28916T,C29236T,G29402T,G29742T	22029-22034,28248-28253,28271			G29742T|21J&21I&21A&21B	C6706T,G22244C,C29236T	0	1	3	4		S:T19R,ORF3a:S26L,ORF7b:T40I,ORF7a:P45L,ORF9b:T60A,N:D63G,M:I82T,ORF7a:V82A,ORF7a:T120I,S:G142D,S:R158G,N:R203M,N:G215C,S:D228H,ORF1a:K261N,ORF1b:P314L,N:D377Y,S:L452R,S:T478K,S:D614G,ORF1b:G662S,S:P681R,S:D950N,ORF1b:P1000L,ORF1a:A1306S,ORF1b:A1918V,ORF1a:P2046L,ORF1a:P2287S,ORF1a:V2930L,ORF1a:T3255I,ORF1a:T3646A	ORF8:D119-,ORF8:F120-,S:E156-,S:F157-		1-173,241,29769-29903		CharitГ©_RdRp_F:G15451A,HKU_N_R:C29236T,ChinaCDC_N_F:G28881T	89505	0	29903	3000	0.333333	good	309	10	0	good	0	24	-1	0	good	7
98	hCoV-19/Kazakhstan/NLA/barcode51-04-MN908947.3/2021	21J (Delta)	AY.122	2.78174	good	41	13	0	0	34	4	0	317	0	2	G210T,G1048T,C3037T,C4084T,G4181T,C6402T,A6510G,C7124T,C8986T,G9053T,C10029T,A11201G,A11332G,C14408T,G15451A,T15978C,C16466T,C19220T,C21618G,C21635T,G21987A,T22917G,C22995A,C23380T,A23403G,C23604G,G24410A,C25469T,A26059C,T26767C,G27459T,C27527T,T27638C,C27752T,C27874T,A28461G,G28881T,G28916T,G29402T,C29679T,G29742T	22029-22034,28248-28253,28271			G29742T|21J&21I&21A&21B	C4084T,A6510G,T15978C,C21635T,C23380T,A26059C,G27459T,C29679T	0	1	8	9		S:T19R,ORF7a:E22D,S:P25S,ORF3a:S26L,ORF7b:T40I,ORF7a:P45L,ORF9b:T60A,N:D63G,M:I82T,ORF7a:V82A,ORF7a:T120I,S:G142D,S:R158G,N:R203M,N:G215C,ORF3a:T223P,ORF1a:K261N,ORF1b:P314L,N:D377Y,S:L452R,S:T478K,S:D614G,ORF1b:G662S,S:P681R,S:D950N,ORF1b:P1000L,ORF1a:A1306S,ORF1b:A1918V,ORF1a:P2046L,ORF1a:N2082S,ORF1a:P2287S,ORF1a:V2930L,ORF1a:T3255I,ORF1a:T3646A	ORF8:D119-,ORF8:F120-,S:E156-,S:F157-		1-181,241,29769-29903		CharitГ©_RdRp_F:G15451A,ChinaCDC_N_F:G28881T	89485	0	29903	3000	0.62963	good	317	10	0	good	0	24	4	16.6667	good	12
99	hCoV-19/Kazakhstan/NLA/barcode52-04-MN908947.3/2021	21J (Delta)	AY.122	0.005487	good	36	13	0	0	31	4	0	320	0	3	G210T,G1048T,C1551T,C3037T,G4181T,C6402T,C7124T,C8986T,G9053T,C10029T,A11201G,A11332G,C14408T,G15451A,C16466T,G16917T,C19220T,C21618G,G21987A,T22917G,C22995A,A23403G,C23604G,G24410A,C25469T,T26767C,C27527T,T27638C,C27752T,C27874T,A28461G,G28881T,G28916T,C29236T,G29402T,G29742T	22029-22034,28248-28253,28271			G29742T|21J&21I&21A&21B	C1551T,G16917T,C29236T	0	1	3	4		S:T19R,ORF3a:S26L,ORF7b:T40I,ORF7a:P45L,ORF9b:T60A,N:D63G,M:I82T,ORF7a:V82A,ORF7a:T120I,S:G142D,S:R158G,N:R203M,N:G215C,ORF1a:K261N,ORF1b:P314L,N:D377Y,ORF1a:A429V,S:L452R,S:T478K,S:D614G,ORF1b:G662S,S:P681R,S:D950N,ORF1b:P1000L,ORF1a:A1306S,ORF1b:A1918V,ORF1a:P2046L,ORF1a:P2287S,ORF1a:V2930L,ORF1a:T3255I,ORF1a:T3646A	ORF8:D119-,ORF8:F120-,S:E156-,S:F157-		1-184,241,29769-29903		CharitГ©_RdRp_F:G15451A,HKU_N_R:C29236T,ChinaCDC_N_F:G28881T	89505	0	29903	3000	0.740741	good	320	10	0	good	0	24	-1	0	good	7
100	hCoV-19/Kazakhstan/NLA/barcode53-04-MN908947.3/2021	21J (Delta)	AY.122	0.176698	good	38	13	0	0	33	4	0	315	0	3	G210T,G1048T,C2592T,C3037T,G4181T,C6402T,C7124T,C8986T,G9053T,C10029T,A11201G,A11332G,C14408T,G15451A,C16466T,C19220T,C21618G,G21987A,T22917G,C22995A,A23403G,C23604G,G24410A,T24682C,C25469T,G25769T,T26767C,C27527T,T27638C,C27752T,C27874T,A28461G,G28881T,G28916T,C29236T,G29395T,G29402T,G29742T	22029-22034,28248-28253,28271			G29742T|21J&21I&21A&21B	C2592T,T24682C,G25769T,C29236T,G29395T	0	1	5	6		S:T19R,ORF3a:S26L,ORF7b:T40I,ORF7a:P45L,ORF9b:T60A,N:D63G,M:I82T,ORF7a:V82A,ORF7a:T120I,ORF3a:R126M,S:G142D,S:R158G,N:R203M,N:G215C,ORF1a:K261N,ORF1b:P314L,N:K374N,N:D377Y,S:L452R,S:T478K,S:D614G,ORF1b:G662S,S:P681R,ORF1a:A776V,S:D950N,ORF1b:P1000L,ORF1a:A1306S,ORF1b:A1918V,ORF1a:P2046L,ORF1a:P2287S,ORF1a:V2930L,ORF1a:T3255I,ORF1a:T3646A	ORF8:D119-,ORF8:F120-,S:E156-,S:F157-		1-179,241,29769-29903		CharitГ©_RdRp_F:G15451A,HKU_N_R:C29236T,ChinaCDC_N_F:G28881T	89497	0	29903	3000	0.555556	good	315	10	0	good	0	24	1	4.16667	good	9
101	hCoV-19/Kazakhstan/NLA/barcode55-04-MN908947.3/2021	21J (Delta)	AY.122	2.78047	good	42	13	0	0	33	4	0	314	0	3	G210T,C241T,G1048T,G2764T,C3037T,G4181T,A5053G,C6402T,C7124T,C8986T,G9053T,C9561T,C10029T,A11201G,A11332G,C12025T,C14408T,G15451A,C16466T,G17058T,C17285T,C19220T,C21618G,G21987A,T22917G,C22995A,A23403G,T23431C,C23604G,G24410A,C25469T,T26767C,C27527T,T27638C,C27752T,C27874T,A28461G,G28881T,G28916T,C29236T,G29402T,G29742T	22029-22034,28248-28253,28271			G29742T|21J&21I&21A&21B	G2764T,A5053G,C9561T,C12025T,G17058T,C17285T,T23431C,C29236T	0	1	8	9		S:T19R,ORF3a:S26L,ORF7b:T40I,ORF7a:P45L,ORF9b:T60A,N:D63G,M:I82T,ORF7a:V82A,ORF7a:T120I,S:G142D,S:R158G,N:R203M,N:G215C,ORF1a:K261N,ORF1b:P314L,N:D377Y,S:L452R,S:T478K,S:D614G,ORF1b:G662S,S:P681R,S:D950N,ORF1b:P1000L,ORF1b:M1197I,ORF1b:S1273L,ORF1a:A1306S,ORF1b:A1918V,ORF1a:P2046L,ORF1a:P2287S,ORF1a:V2930L,ORF1a:S3099L,ORF1a:T3255I,ORF1a:T3646A	ORF8:D119-,ORF8:F120-,S:E156-,S:F157-		1-179,29769-29903		CharitГ©_RdRp_F:G15451A,HKU_N_R:C29236T,ChinaCDC_N_F:G28881T	89481	0	29903	3000	0.518519	good	314	10	0	good	0	24	4	16.6667	good	12
102	hCoV-19/Kazakhstan/NLA/barcode56-04-MN908947.3/2021	21J (Delta)	AY.122	57.8152	mediocre	39	80	0	1	30	28	0	314	0	3	G210T,C241T,G1048T,C3037T,G4181T,C6402T,A6749G,C7124T,C8986T,G9053T,C10029T,G10610T,A11201G,A11332G,C14408T,G15451A,G15543T,C16466T,C19220T,C21618G,G21987A,T22917G,C22995A,A23403G,C23604G,A24025G,G24410A,C25469T,T26767C,C27005T,C27527T,C27752T,C27874T,A28461G,G28881T,G28916T,C29236T,G29402T,G29742T	22029-22034,27574-27640,28248-28253,28271			G29742T|21J&21I&21A&21B	A6749G,G10610T,G15543T,A24025G,C27005T,C29236T	0	1	6	7	ORF7a:84-122	S:T19R,ORF3a:S26L,ORF7b:T40I,ORF7a:P45L,ORF9b:T60A,N:D63G,M:I82T,S:G142D,S:R158G,N:R203M,N:G215C,ORF1a:K261N,ORF1b:P314L,N:D377Y,S:L452R,S:T478K,S:D614G,ORF1b:G662S,S:P681R,S:D950N,ORF1b:P1000L,ORF1a:A1306S,ORF1b:A1918V,ORF1a:P2046L,ORF1a:N2162D,ORF1a:P2287S,ORF1a:V2930L,ORF1a:T3255I,ORF1a:V3449F,ORF1a:T3646A	ORF7a:S60-,ORF7a:T61-,ORF7a:Q62-,ORF7a:F63-,ORF7a:A64-,ORF7a:F65-,ORF7a:A66-,ORF7a:C67-,ORF7a:P68-,ORF7a:D69-,ORF7a:G70-,ORF7a:V71-,ORF7a:K72-,ORF7a:H73-,ORF7a:V74-,ORF7a:Y75-,ORF7a:Q76-,ORF7a:L77-,ORF7a:R78-,ORF7a:A79-,ORF7a:R80-,ORF7a:S81-,ORF7a:V82-,ORF7a:S83-,ORF8:D119-,ORF8:F120-,S:E156-,S:F157-		1-179,29769-29903		CharitГ©_RdRp_F:G15451A,HKU_N_R:C29236T,ChinaCDC_N_F:G28881T	89285	0	29903	3000	0.518519	good	314	10	0	good	0	24	3	12.5	good	11
103	hCoV-19/Kazakhstan/NLA/barcode57-04-MN908947.3/2021	21J (Delta)	AY.122	0.004952	good	36	13	0	0	30	4	0	319	0	3	G210T,G1048T,C3037T,G4181T,C6402T,C7124T,C8986T,G9053T,C10029T,A11201G,A11332G,C14408T,C14838T,G15451A,C16466T,C19220T,C21618G,G21987A,T22917G,C22995A,A23403G,C23604G,C24337T,G24410A,C25469T,T26767C,C27527T,T27638C,C27752T,C27874T,A28461G,G28881T,G28916T,C29236T,G29402T,G29742T	22029-22034,28248-28253,28271			G29742T|21J&21I&21A&21B	C14838T,C24337T,C29236T	0	1	3	4		S:T19R,ORF3a:S26L,ORF7b:T40I,ORF7a:P45L,ORF9b:T60A,N:D63G,M:I82T,ORF7a:V82A,ORF7a:T120I,S:G142D,S:R158G,N:R203M,N:G215C,ORF1a:K261N,ORF1b:P314L,N:D377Y,S:L452R,S:T478K,S:D614G,ORF1b:G662S,S:P681R,S:D950N,ORF1b:P1000L,ORF1a:A1306S,ORF1b:A1918V,ORF1a:P2046L,ORF1a:P2287S,ORF1a:V2930L,ORF1a:T3255I,ORF1a:T3646A	ORF8:D119-,ORF8:F120-,S:E156-,S:F157-		1-181,241,16696,26889,29769-29903		CharitГ©_RdRp_F:G15451A,HKU_N_R:C29236T,ChinaCDC_N_F:G28881T	89505	0	29903	3000	0.703704	good	319	10	0	good	0	24	-1	0	good	7
104	hCoV-19/Kazakhstan/NLA/barcode58-04-MN908947.3/2021	21J (Delta)	AY.122	1.56559	good	39	28	0	0	33	9	0	315	0	3	G210T,G1048T,C1862T,C3037T,G4181T,C6402T,C7124T,C8986T,G9053T,C10029T,A10124G,A11201G,A11332G,C11407T,C14408T,G15451A,C16466T,C17850T,C19220T,C21618G,G21987A,T22917G,C22995A,A23403G,C23604G,G24410A,C25469T,T26767C,G27461T,C27527T,T27638C,C27752T,C27874T,A28461G,G28881T,G28916T,C29236T,G29402T,G29742T	509-523,22029-22034,28248-28253,28271			G29742T|21J&21I&21A&21B	C1862T,A10124G,C11407T,C17850T,G27461T,C29236T	0	1	6	7		S:T19R,ORF7a:C23F,ORF3a:S26L,ORF7b:T40I,ORF7a:P45L,ORF9b:T60A,N:D63G,M:I82T,ORF7a:V82A,ORF7a:T120I,S:G142D,S:R158G,N:R203M,N:G215C,ORF1a:K261N,ORF1b:P314L,N:D377Y,S:L452R,S:T478K,ORF1a:L533F,S:D614G,ORF1b:G662S,S:P681R,S:D950N,ORF1b:P1000L,ORF1a:A1306S,ORF1b:A1918V,ORF1a:P2046L,ORF1a:P2287S,ORF1a:V2930L,ORF1a:T3255I,ORF1a:T3287A,ORF1a:T3646A	ORF1a:G82-,ORF1a:H83-,ORF1a:V84-,ORF1a:M85-,ORF1a:V86-,ORF8:D119-,ORF8:F120-,S:E156-,S:F157-		1-178,241,29635,29769-29903		CharitГ©_RdRp_F:G15451A,HKU_N_R:C29236T,ChinaCDC_N_F:G28881T	89441	0	29903	3000	0.555556	good	315	10	0	good	0	24	3	12.5	good	11
105	hCoV-19/Kazakhstan/NLA/barcode59-04-MN908947.3/2021	21J (Delta)	AY.122	1.56519	good	40	58	0	0	31	19	0	314	0	3	G210T,C241T,G1048T,C3037T,G4181T,C6402T,C7124T,C8986T,G9053T,C10029T,A11201G,A11332G,C12025T,C14408T,G15451A,C16466T,C19220T,C21618G,G21987A,T22917G,C22995A,A23403G,T23431C,C23604G,G24410A,A24780C,C25469T,T26767C,C27527T,T27638C,A27660G,C27752T,C27874T,A28461G,G28881T,G28916T,C29236T,C29284A,G29402T,G29742T	6515-6559,22029-22034,28248-28253,28271			G29742T|21J&21I&21A&21B	C12025T,T23431C,A24780C,A27660G,C29236T,C29284A	0	1	6	7		S:T19R,ORF3a:S26L,ORF7b:T40I,ORF7a:P45L,ORF9b:T60A,N:D63G,M:I82T,ORF7a:V82A,ORF7a:T120I,S:G142D,S:R158G,N:R203M,N:G215C,ORF1a:K261N,ORF1b:P314L,N:D377Y,S:L452R,S:T478K,S:D614G,ORF1b:G662S,S:P681R,S:D950N,ORF1b:P1000L,S:K1073T,ORF1a:A1306S,ORF1b:A1918V,ORF1a:P2046L,ORF1a:P2287S,ORF1a:V2930L,ORF1a:T3255I,ORF1a:T3646A	ORF8:D119-,ORF8:F120-,S:E156-,S:F157-,ORF1a:L2084-,ORF1a:K2085-,ORF1a:I2086-,ORF1a:T2087-,ORF1a:E2088-,ORF1a:E2089-,ORF1a:V2090-,ORF1a:G2091-,ORF1a:H2092-,ORF1a:T2093-,ORF1a:D2094-,ORF1a:L2095-,ORF1a:M2096-,ORF1a:A2097-,ORF1a:A2098-		1-179,29769-29903		CharitГ©_RdRp_F:G15451A,HKU_N_R:C29236T,ChinaCDC_N_F:G28881T	89347	0	29903	3000	0.518519	good	314	10	0	good	0	24	3	12.5	good	11
106	hCoV-19/Kazakhstan/NLA/barcode60-04-MN908947.3/2021	21J (Delta)	AY.122	0.003512	good	37	13	0	0	32	4	0	316	0	3	G210T,G1048T,C3037T,G4181T,C4784T,C6402T,C7124T,C8964T,C8986T,G9053T,C10029T,A11201G,A11332G,C11833T,C14408T,G15451A,C16466T,C19220T,C21618G,G21987A,T22917G,C22995A,A23403G,C23604G,G24410A,C25469T,T26767C,C27527T,T27638C,C27752T,C27874T,A28461G,G28881T,G28916T,C29236T,G29402T,G29742T	22029-22034,28248-28253,28271			G29742T|21J&21I&21A&21B	C4784T,C8964T,C11833T,C29236T	0	1	4	5		S:T19R,ORF3a:S26L,ORF7b:T40I,ORF7a:P45L,ORF9b:T60A,N:D63G,M:I82T,ORF7a:V82A,ORF7a:T120I,S:G142D,S:R158G,N:R203M,N:G215C,ORF1a:K261N,ORF1b:P314L,N:D377Y,S:L452R,S:T478K,S:D614G,ORF1b:G662S,S:P681R,S:D950N,ORF1b:P1000L,ORF1a:A1306S,ORF1a:L1507F,ORF1b:A1918V,ORF1a:P2046L,ORF1a:P2287S,ORF1a:S2900L,ORF1a:V2930L,ORF1a:T3255I,ORF1a:T3646A	ORF8:D119-,ORF8:F120-,S:E156-,S:F157-		1-180,241,29769-29903		CharitГ©_RdRp_F:G15451A,HKU_N_R:C29236T,ChinaCDC_N_F:G28881T	89501	0	29903	3000	0.592593	good	316	10	0	good	0	24	0	0	good	8
107	hCoV-19/Kazakhstan/NLA/barcode61-04-MN908947.3/2021	21J (Delta)	AY.122	2.78086	good	41	13	0	0	32	4	0	315	0	3	G210T,G1048T,C3037T,G3947T,G4181T,C6402T,C7124T,C8092T,C8626T,C8986T,G9053T,C10029T,A11201G,A11332G,C14408T,C15024T,G15451A,T15978C,C16466T,C19220T,C21618G,G21987A,G22468T,T22917G,C22995A,A23403G,C23604G,G24410A,C24809T,C25469T,T26767C,C27527T,T27638C,C27752T,C27874T,A28461G,G28881T,G28916T,C29236T,G29402T,G29742T	22029-22034,28248-28253,28271			G29742T|21J&21I&21A&21B	G3947T,C8092T,C8626T,C15024T,T15978C,G22468T,C24809T,C29236T	0	1	8	9		S:T19R,ORF3a:S26L,ORF7b:T40I,ORF7a:P45L,ORF9b:T60A,N:D63G,M:I82T,ORF7a:V82A,ORF7a:T120I,S:G142D,S:R158G,N:R203M,N:G215C,ORF1a:K261N,ORF1b:P314L,N:D377Y,S:L452R,S:T478K,S:D614G,ORF1b:G662S,S:P681R,S:D950N,ORF1b:P1000L,S:H1083Y,ORF1a:D1228Y,ORF1a:A1306S,ORF1b:A1918V,ORF1a:P2046L,ORF1a:P2287S,ORF1a:V2930L,ORF1a:T3255I,ORF1a:T3646A	ORF8:D119-,ORF8:F120-,S:E156-,S:F157-		1-179,241,29769-29903		CharitГ©_RdRp_F:G15451A,HKU_N_R:C29236T,ChinaCDC_N_F:G28881T	89485	0	29903	3000	0.555556	good	315	10	0	good	0	24	4	16.6667	good	12
108	hCoV-19/Kazakhstan/NLA/barcode62-04-MN908947.3/2021	21J (Delta)	AY.122	0.001111	good	39	13	0	0	31	4	0	309	0	2	G210T,C241T,G1048T,C3037T,G4181T,C4456T,A6273T,C6402T,C7124T,C8986T,G9053T,C10029T,A11201G,A11332G,C14408T,G15451A,C16466T,C19220T,G20937T,C21618G,G21987A,T22917G,C22995A,A23403G,C23604G,G24410A,G25354T,C25469T,T25911C,T26767C,C27527T,T27638C,C27752T,C27874T,A28461G,G28881T,G28916T,G29402T,G29742T	22029-22034,28248-28253,28271			G29742T|21J&21I&21A&21B	C4456T,A6273T,G25354T,T25911C	0	1	4	5		S:T19R,ORF3a:S26L,ORF7b:T40I,ORF7a:P45L,ORF9b:T60A,N:D63G,M:I82T,ORF7a:V82A,ORF7a:T120I,S:G142D,S:R158G,N:R203M,N:G215C,ORF1a:K261N,ORF1b:P314L,N:D377Y,S:L452R,S:T478K,S:D614G,ORF1b:G662S,S:P681R,S:D950N,ORF1b:P1000L,ORF1a:A1306S,ORF1b:A1918V,ORF1a:Y2003F,ORF1a:P2046L,ORF1a:P2287S,ORF1a:V2930L,ORF1a:T3255I,ORF1a:T3646A	ORF8:D119-,ORF8:F120-,S:E156-,S:F157-		1-174,29769-29903		CharitГ©_RdRp_F:G15451A,ChinaCDC_N_F:G28881T	89493	0	29903	3000	0.333333	good	309	10	0	good	0	24	0	0	good	8
109	hCoV-19/Kazakhstan/NLA/barcode63-04-MN908947.3/2021	21J (Delta)	AY.122	0.000343	good	38	13	0	0	31	4	0	305	0	3	G210T,C241T,G1048T,C1549T,C3037T,G4181T,C6402T,C7124T,C8986T,G9053T,C9298T,C10029T,A11201G,A11332G,A14013C,C14408T,G15451A,C16466T,C19220T,C21618G,G21987A,T22917G,C22995A,A23403G,C23604G,G24410A,C25469T,T26767C,C27527T,T27638C,C27752T,C27874T,A28461G,G28881T,G28916T,C29236T,G29402T,G29742T	22029-22034,28248-28253,28271			G29742T|21J&21I&21A&21B	C1549T,C9298T,A14013C,C29236T	0	1	4	5		S:T19R,ORF3a:S26L,ORF7b:T40I,ORF7a:P45L,ORF9b:T60A,N:D63G,M:I82T,ORF7a:V82A,ORF7a:T120I,S:G142D,S:R158G,ORF1b:Q182H,N:R203M,N:G215C,ORF1a:K261N,ORF1b:P314L,N:D377Y,S:L452R,S:T478K,S:D614G,ORF1b:G662S,S:P681R,S:D950N,ORF1b:P1000L,ORF1a:A1306S,ORF1b:A1918V,ORF1a:P2046L,ORF1a:P2287S,ORF1a:V2930L,ORF1a:T3255I,ORF1a:T3646A	ORF8:D119-,ORF8:F120-,S:E156-,S:F157-		1-169,26927,29769-29903		CharitГ©_RdRp_F:G15451A,HKU_N_R:C29236T,ChinaCDC_N_F:G28881T	89497	0	29903	3000	0.185185	good	305	10	0	good	0	24	0	0	good	8
110	hCoV-19/Kazakhstan/NLA/barcode65-04-MN908947.3/2021	21J (Delta)	AY.122	1.56559	good	37	13	0	0	31	4	0	315	0	2	G210T,G1048T,C3037T,G4181T,G4261A,C6402T,C7124T,C8240T,C8986T,G9053T,C10029T,C11050T,A11201G,A11332G,C14408T,G15451A,C16466T,C19220T,C21618G,G21987A,T22917G,C22995A,A23403G,C23604G,G24410A,C25469T,T26767C,C27527T,T27638C,C27752T,C27874T,A28461G,G28881T,G28916T,G29402T,C29666T,G29742T	22029-22034,28248-28253,28271			C29666T|22B,G29742T|21J&21I&21A&21B	G4261A,C8240T,C11050T	0	2	3	5		S:T19R,ORF3a:S26L,ORF7b:T40I,ORF7a:P45L,ORF9b:T60A,N:D63G,M:I82T,ORF7a:V82A,ORF7a:T120I,S:G142D,S:R158G,N:R203M,N:G215C,ORF1a:K261N,ORF1b:P314L,N:D377Y,S:L452R,S:T478K,S:D614G,ORF1b:G662S,S:P681R,S:D950N,ORF1b:P1000L,ORF1a:A1306S,ORF1b:A1918V,ORF1a:P2046L,ORF1a:P2287S,ORF1a:H2659Y,ORF1a:V2930L,ORF1a:T3255I,ORF1a:T3646A	ORF8:D119-,ORF8:F120-,S:E156-,S:F157-		1-179,241,29769-29903		CharitГ©_RdRp_F:G15451A,ChinaCDC_N_F:G28881T	89501	0	29903	3000	0.555556	good	315	10	0	good	0	24	3	12.5	good	11
111	hCoV-19/Kazakhstan/NLA/barcode66-04-MN908947.3/2021	21J (Delta)	AY.122	2.78086	good	41	13	0	0	32	4	0	315	0	3	G210T,G1048T,C3037T,G4181T,G5273A,C6402T,C6541T,C7124T,C8986T,G9053T,C10029T,C10834T,A11201G,A11332G,C14408T,G15451A,C16466T,C19220T,C21618G,G21987A,T22917G,C22995A,A23403G,T23431C,C23604G,G24410A,C25466T,C25469T,T26767C,C27527T,T27638C,C27752T,C27874T,A28461G,G28881T,G28916T,C29236T,C29272T,G29402T,G29702A,G29742T	22029-22034,28248-28253,28271			G29742T|21J&21I&21A&21B	G5273A,C6541T,C10834T,T23431C,C25466T,C29236T,C29272T,G29702A	0	1	8	9		S:T19R,ORF3a:P25L,ORF3a:S26L,ORF7b:T40I,ORF7a:P45L,ORF9b:T60A,N:D63G,M:I82T,ORF7a:V82A,ORF7a:T120I,S:G142D,S:R158G,N:R203M,N:G215C,ORF1a:K261N,ORF1b:P314L,N:D377Y,S:L452R,S:T478K,S:D614G,ORF1b:G662S,S:P681R,S:D950N,ORF1b:P1000L,ORF1a:A1306S,ORF1a:A1670T,ORF1b:A1918V,ORF1a:P2046L,ORF1a:P2287S,ORF1a:V2930L,ORF1a:T3255I,ORF1a:T3646A	ORF8:D119-,ORF8:F120-,S:E156-,S:F157-		1-179,241,29769-29903		CharitГ©_RdRp_F:G15451A,HKU_N_R:C29236T,ChinaCDC_N_F:G28881T	89485	0	29903	3000	0.555556	good	315	10	0	good	0	24	4	16.6667	good	12
112	hCoV-19/Kazakhstan/NLA/barcode67-04-MN908947.3/2021	21J (Delta)	AY.122	2.78129	good	41	13	0	0	31	4	0	316	0	3	G210T,G1048T,C3037T,G4181T,C6402T,C7124T,C8092T,C8626T,C8986T,G9053T,C10029T,A11201G,A11332G,C14408T,C15024T,G15451A,T15978C,C16466T,C19220T,C21618G,G21987A,G22468T,C22570T,T22917G,C22995A,A23403G,C23604G,G24410A,C24809T,C25469T,T26767C,C27527T,T27638C,C27752T,C27874T,A28461G,G28681A,G28881T,G28916T,G29402T,G29742T	22029-22034,28248-28253,28271			G29742T|21J&21I&21A&21B	C8092T,C8626T,C15024T,T15978C,G22468T,C22570T,C24809T,G28681A	0	1	8	9		S:T19R,ORF3a:S26L,ORF7b:T40I,ORF7a:P45L,ORF9b:T60A,N:D63G,M:I82T,ORF7a:V82A,ORF7a:T120I,S:G142D,S:R158G,N:R203M,N:G215C,ORF1a:K261N,ORF1b:P314L,N:D377Y,S:L452R,S:T478K,S:D614G,ORF1b:G662S,S:P681R,S:D950N,ORF1b:P1000L,S:H1083Y,ORF1a:A1306S,ORF1b:A1918V,ORF1a:P2046L,ORF1a:P2287S,ORF1a:V2930L,ORF1a:T3255I,ORF1a:T3646A	ORF8:D119-,ORF8:F120-,S:E156-,S:F157-		1-179,241,29236,29769-29903		CharitГ©_RdRp_F:G15451A,ChinaCDC_N_F:G28881T,USCDC_N3_F:G28681A	89485	0	29903	3000	0.592593	good	316	10	0	good	0	24	4	16.6667	good	12
113	hCoV-19/Kazakhstan/NLA/barcode68-04-MN908947.3/2021	21J (Delta)	AY.122	0.705981	good	38	14	0	1	29	5	0	329	0	3	G210T,G1048T,C3037T,A3046G,G4181T,C6402T,C7124T,C8986T,G9053T,C10029T,A11201G,A11332G,C12025T,C14408T,G15451A,C16466T,C19220T,T20367C,C21618G,G21987A,T22917G,C22995A,A23403G,T23431C,C23604G,G24410A,C25469T,T26767C,C27527T,T27638C,C27752T,C27874T,A28461G,G28881T,G28916T,C29236T,G29402T,G29742T	22029-22034,27796-27797,28248-28253			G29742T|21J&21I&21A&21B	A3046G,C12025T,T20367C,T23431C,C29236T	0	1	5	6	ORF7b:15-44	S:T19R,ORF3a:S26L,ORF7a:P45L,ORF9b:T60A,N:D63G,M:I82T,ORF7a:V82A,ORF7a:T120I,S:G142D,S:R158G,N:R203M,N:G215C,ORF1a:K261N,ORF1b:P314L,N:D377Y,S:L452R,S:T478K,S:D614G,ORF1b:G662S,S:P681R,S:D950N,ORF1b:P1000L,ORF1a:A1306S,ORF1b:A1918V,ORF1a:P2046L,ORF1a:P2287S,ORF1a:V2930L,ORF1a:T3255I,ORF1a:T3646A	ORF7b:L14-,ORF8:D119-,ORF8:F120-,S:E156-,S:F157-		1-191,241,28270-28271,29769-29903		CharitГ©_RdRp_F:G15451A,HKU_N_R:C29236T,ChinaCDC_N_F:G28881T	89492	0	29903	3000	1.07407	good	329	10	0	good	0	24	2	8.33333	good	10
114	hCoV-19/Kazakhstan/NLA/barcode69-04-MN908947.3/2021	21J (Delta)	AY.122	0.176698	good	38	13	0	0	32	4	0	315	0	3	G210T,G688T,G1048T,C3037T,G4181T,G4207T,C6402T,C7124T,C8986T,G9053T,C10029T,A11201G,A11332G,C14408T,G15451A,C16466T,A18487G,C19220T,A20637G,C21618G,G21987A,T22917G,C22995A,A23403G,C23604G,G24410A,C25469T,T26767C,C27527T,T27638C,C27752T,C27874T,A28461G,G28881T,G28916T,C29236T,G29402T,G29742T	22029-22034,28248-28253,28271			G29742T|21J&21I&21A&21B	G688T,G4207T,A18487G,A20637G,C29236T	0	1	5	6		S:T19R,ORF3a:S26L,ORF7b:T40I,ORF7a:P45L,ORF9b:T60A,N:D63G,M:I82T,ORF7a:V82A,ORF7a:T120I,ORF1a:K141N,S:G142D,S:R158G,N:R203M,N:G215C,ORF1a:K261N,ORF1b:P314L,N:D377Y,S:L452R,S:T478K,S:D614G,ORF1b:G662S,S:P681R,S:D950N,ORF1b:P1000L,ORF1a:A1306S,ORF1b:I1674V,ORF1b:A1918V,ORF1a:P2046L,ORF1a:P2287S,ORF1a:V2930L,ORF1a:T3255I,ORF1a:T3646A	ORF8:D119-,ORF8:F120-,S:E156-,S:F157-		1-179,241,29769-29903		CharitГ©_RdRp_F:G15451A,HKU_N_R:C29236T,ChinaCDC_N_F:G28881T	89497	0	29903	3000	0.555556	good	315	10	0	good	0	24	1	4.16667	good	9
115	hCoV-19/Kazakhstan/NLA/barcode70-04-MN908947.3/2021	21J (Delta)	AY.122	6.25269	good	41	13	0	0	34	4	0	314	0	3	G210T,C241T,G1048T,C2918T,C3037T,G4181T,C6402T,C6726T,C7124T,C8986T,G9053T,C10029T,C10039T,A11201G,A11332G,C14408T,G15451A,C15857T,C16466T,C19220T,C21618G,G21987A,G22592T,T22917G,C22995A,A23403G,C23604G,G24410A,C25469T,C25614T,T26767C,C27527T,T27638C,C27752T,C27874T,A28461G,G28881T,G28916T,C29236T,G29402T,G29742T	22029-22034,28248-28253,28271			C25614T|21J,G29742T|21J&21I&21A&21B	C2918T,C6726T,C10039T,C15857T,G22592T,C29236T	0	2	6	8		S:T19R,ORF3a:S26L,ORF7b:T40I,ORF7a:P45L,ORF9b:T60A,N:D63G,M:I82T,ORF7a:V82A,ORF7a:T120I,S:G142D,S:R158G,N:R203M,N:G215C,ORF1a:K261N,ORF1b:P314L,S:A344S,N:D377Y,S:L452R,S:T478K,S:D614G,ORF1b:G662S,S:P681R,ORF1b:T797I,ORF1a:P885S,S:D950N,ORF1b:P1000L,ORF1a:A1306S,ORF1b:A1918V,ORF1a:P2046L,ORF1a:T2154I,ORF1a:P2287S,ORF1a:V2930L,ORF1a:T3255I,ORF1a:T3646A	ORF8:D119-,ORF8:F120-,S:E156-,S:F157-		1-179,29769-29903		CharitГ©_RdRp_F:G15451A,HKU_N_R:C29236T,ChinaCDC_N_F:G28881T	89485	0	29903	3000	0.518519	good	314	10	0	good	0	24	6	25	good	14
116	hCoV-19/Kazakhstan/NLA/barcode71-04-MN908947.3/2021	21J (Delta)	AY.122	0.008573	good	35	23	0	1	29	8	0	325	0	3	G210T,G1048T,C3037T,G4181T,C6402T,C7124T,C8986T,G9053T,C10029T,A11201G,A11332G,C14408T,G15451A,G16245T,C16466T,C19220T,C21618G,G21987A,T22917G,C22995A,A23403G,C23604G,G24410A,C25469T,T26767C,C27527T,T27638C,C27752T,C27874T,A28461G,G28881T,G28916T,C29236T,G29402T,G29742T	22029-22034,27691-27700,28248-28253,28271			G29742T|21J&21I&21A&21B	G16245T,C29236T	0	1	2	3	ORF7a:104-122	S:T19R,ORF3a:S26L,ORF7b:T40I,ORF7a:P45L,ORF9b:T60A,N:D63G,M:I82T,ORF7a:V82A,S:G142D,S:R158G,N:R203M,N:G215C,ORF1a:K261N,ORF1b:P314L,N:D377Y,S:L452R,S:T478K,S:D614G,ORF1b:G662S,S:P681R,S:D950N,ORF1b:P1000L,ORF1a:A1306S,ORF1b:A1918V,ORF1a:P2046L,ORF1a:P2287S,ORF1a:V2930L,ORF1a:T3255I,ORF1a:T3646A	ORF7a:I100-,ORF7a:F101-,ORF7a:L102-,ORF7a:I103-,ORF8:D119-,ORF8:F120-,S:E156-,S:F157-		1-189,241,29769-29903		CharitГ©_RdRp_F:G15451A,HKU_N_R:C29236T,ChinaCDC_N_F:G28881T	89472	0	29903	3000	0.925926	good	325	10	0	good	0	24	-1	0	good	7
117	hCoV-19/Kazakhstan/NLA/barcode73-04-MN908947.3/2021	21J (Delta)	AY.122	56.2593	mediocre	34	105	0	1	29	36	0	326	0	3	G210T,G1048T,C1221T,C3037T,G4181T,C6402T,C7124T,C8986T,G9053T,C10029T,A11201G,C14408T,G15451A,C16466T,A16569G,C19220T,C21618G,G21987A,T22917G,C22995A,A23403G,C23604G,G24410A,C25469T,T26767C,C27527T,C27752T,C27874T,A28461G,G28881T,G28916T,C29236T,G29402T,G29742T	22029-22034,27555-27646,28248-28253,28271			G29742T|21J&21I&21A&21B	C1221T,A16569G,C29236T	0	1	3	4	ORF7a:86-122	S:T19R,ORF3a:S26L,ORF7b:T40I,ORF7a:P45L,ORF9b:T60A,N:D63G,M:I82T,S:G142D,S:R158G,N:R203M,N:G215C,ORF1a:K261N,ORF1b:P314L,ORF1a:T319I,N:D377Y,S:L452R,S:T478K,S:D614G,ORF1b:G662S,S:P681R,S:D950N,ORF1b:P1000L,ORF1a:A1306S,ORF1b:A1918V,ORF1a:P2046L,ORF1a:P2287S,ORF1a:V2930L,ORF1a:T3255I,ORF1a:T3646A	ORF7a:F54-,ORF7a:A55-,ORF7a:L56-,ORF7a:T57-,ORF7a:C58-,ORF7a:F59-,ORF7a:S60-,ORF7a:T61-,ORF7a:Q62-,ORF7a:F63-,ORF7a:A64-,ORF7a:F65-,ORF7a:A66-,ORF7a:C67-,ORF7a:P68-,ORF7a:D69-,ORF7a:G70-,ORF7a:V71-,ORF7a:K72-,ORF7a:H73-,ORF7a:V74-,ORF7a:Y75-,ORF7a:Q76-,ORF7a:L77-,ORF7a:R78-,ORF7a:A79-,ORF7a:R80-,ORF7a:S81-,ORF7a:V82-,ORF7a:S83-,ORF7a:P84-,ORF7a:K85-,ORF8:D119-,ORF8:F120-,S:E156-,S:F157-		1-187,241,11332,11747,21823,29769-29903		CharitГ©_RdRp_F:G15451A,HKU_N_R:C29236T,ChinaCDC_N_F:G28881T	89229	0	29903	3000	0.962963	good	326	10	0	good	0	24	0	0	good	8
118	hCoV-19/Kazakhstan/NLA/barcode74-04-MN908947.3/2021	21J (Delta)	AY.122	4.34692	good	43	13	0	0	34	4	0	322	0	2	G210T,G1048T,C3037T,G4181T,T4579C,G5425T,C6402T,C7124T,C7125T,C8986T,G9053T,A9496G,C9521T,C9745T,C10029T,A11201G,A11332G,C13297T,C14408T,C14585T,G15451A,C16466T,C19220T,G20937T,C21618G,G21987A,G22899T,T22917G,C22995A,A23403G,C23604G,G24410A,C25469T,T26767C,C27527T,T27638C,C27752T,C27874T,A28461G,G28881T,G28916T,G29402T,G29742T	22029-22034,28248-28253,28271			G29742T|21J&21I&21A&21B	T4579C,G5425T,C7125T,A9496G,C9521T,C9745T,C13297T,C14585T,G22899T	0	1	9	10		S:T19R,ORF3a:S26L,ORF7b:T40I,ORF7a:P45L,ORF9b:T60A,N:D63G,M:I82T,ORF7a:V82A,ORF7a:T120I,S:G142D,S:R158G,N:R203M,N:G215C,ORF1a:K261N,ORF1b:P314L,ORF1b:A373V,N:D377Y,S:G446V,S:L452R,S:T478K,S:D614G,ORF1b:G662S,S:P681R,S:D950N,ORF1b:P1000L,ORF1a:A1306S,ORF1a:K1720N,ORF1b:A1918V,ORF1a:P2046L,ORF1a:P2287F,ORF1a:V2930L,ORF1a:L3086F,ORF1a:T3255I,ORF1a:T3646A	ORF8:D119-,ORF8:F120-,S:E156-,S:F157-		1-185,241,27476,29769-29903		CharitГ©_RdRp_F:G15451A,ChinaCDC_N_F:G28881T	89477	0	29903	3000	0.814815	good	322	10	0	good	0	24	5	20.8333	good	13
119	hCoV-19/Kazakhstan/NLA/barcode75-04-MN908947.3/2021	21J (Delta)	AY.126	0.176698	good	40	104	0	1	32	35	0	315	0	2	G210T,C2455T,C3037T,G4181T,C6402T,C7124T,C8986T,G9053T,G9652T,C10029T,A11201G,A11332G,C14408T,C14925T,G15451A,A16395G,C16466T,C19220T,A21137G,C21618G,C21846T,G21987A,T22917G,C22995A,A23403G,C23604G,A24110C,G24410A,A25439C,C25469T,A25739T,T26767C,T27638C,C27752T,C27874T,A28461G,G28881T,G28916T,G29402T,G29742T	22029-22034,27538-27628,28248-28253,28271			G29742T|21J&21I&21A&21B	C2455T,G9652T,A16395G,A25739T	0	1	4	5	ORF7a:80-122	ORF3a:K16T,S:T19R,ORF3a:S26L,ORF7b:T40I,ORF9b:T60A,N:D63G,M:I82T,S:T95I,ORF3a:Q116L,S:G142D,S:R158G,N:R203M,N:G215C,ORF1b:P314L,N:D377Y,S:L452R,S:T478K,S:D614G,ORF1b:G662S,S:P681R,S:I850L,S:D950N,ORF1b:P1000L,ORF1a:A1306S,ORF1b:A1918V,ORF1a:P2046L,ORF1a:P2287S,ORF1b:K2557R,ORF1a:V2930L,ORF1a:M3129I,ORF1a:T3255I,ORF1a:T3646A	ORF7a:L49-,ORF7a:A50-,ORF7a:D51-,ORF7a:N52-,ORF7a:K53-,ORF7a:F54-,ORF7a:A55-,ORF7a:L56-,ORF7a:T57-,ORF7a:C58-,ORF7a:F59-,ORF7a:S60-,ORF7a:T61-,ORF7a:Q62-,ORF7a:F63-,ORF7a:A64-,ORF7a:F65-,ORF7a:A66-,ORF7a:C67-,ORF7a:P68-,ORF7a:D69-,ORF7a:G70-,ORF7a:V71-,ORF7a:K72-,ORF7a:H73-,ORF7a:V74-,ORF7a:Y75-,ORF7a:Q76-,ORF7a:L77-,ORF7a:R78-,ORF7a:A79-,ORF8:D119-,ORF8:F120-,S:E156-,S:F157-		1-179,241,29769-29903		CharitГ©_RdRp_F:G15451A,ChinaCDC_N_F:G28881T	89209	0	29903	3000	0.555556	good	315	10	0	good	0	24	1	4.16667	good	9
120	hCoV-19/Kazakhstan/NLA/barcode76-04-MN908947.3/2021	21J (Delta)	AY.122	0.006049	good	38	13	0	0	32	4	0	321	0	3	G210T,C241T,G1048T,C3037T,G4181T,G4207T,C6402T,C7124T,C8986T,G9053T,C10029T,A11201G,A11332G,C13819A,C14408T,G15451A,C16466T,A18487G,C19220T,C21618G,G21987A,T22917G,C22995A,A23403G,C23604G,G24410A,C25469T,T26767C,C27527T,T27638C,C27752T,C27874T,A28461G,G28881T,G28916T,C29236T,G29402T,G29742T	22029-22034,28248-28253,28271			G29742T|21J&21I&21A&21B	G4207T,C13819A,A18487G,C29236T	0	1	4	5		S:T19R,ORF3a:S26L,ORF7b:T40I,ORF7a:P45L,ORF9b:T60A,N:D63G,M:I82T,ORF7a:V82A,ORF1b:L118I,ORF7a:T120I,S:G142D,S:R158G,N:R203M,N:G215C,ORF1a:K261N,ORF1b:P314L,N:D377Y,S:L452R,S:T478K,S:D614G,ORF1b:G662S,S:P681R,S:D950N,ORF1b:P1000L,ORF1a:A1306S,ORF1b:I1674V,ORF1b:A1918V,ORF1a:P2046L,ORF1a:P2287S,ORF1a:V2930L,ORF1a:T3255I,ORF1a:T3646A	ORF8:D119-,ORF8:F120-,S:E156-,S:F157-		1-185,27023,29769-29903		CharitГ©_RdRp_F:G15451A,HKU_N_R:C29236T,ChinaCDC_N_F:G28881T	89497	0	29903	3000	0.777778	good	321	10	0	good	0	24	0	0	good	8
121	hCoV-19/Kazakhstan/NLA/barcode77-04-MN908947.3/2021	21J (Delta)	AY.122	0.003512	good	38	13	0	0	32	4	0	316	0	2	G210T,G1048T,T1978C,C3037T,G4181T,C6402T,C7124T,C8293T,C8986T,G9053T,C10029T,C10202T,A11201G,A11332G,C14408T,G15451A,C16466T,C19220T,G19684T,G20937T,C21618G,G21987A,T22917G,C22995A,A23403G,C23604G,G24410A,C25469T,T26767C,C27527T,T27638C,C27752T,C27874T,A28461G,G28881T,G28916T,G29402T,G29742T	22029-22034,28248-28253,28271			G29742T|21J&21I&21A&21B	T1978C,C8293T,C10202T,G19684T	0	1	4	5		S:T19R,ORF3a:S26L,ORF7b:T40I,ORF7a:P45L,ORF9b:T60A,N:D63G,M:I82T,ORF7a:V82A,ORF7a:T120I,S:G142D,S:R158G,N:R203M,N:G215C,ORF1a:K261N,ORF1b:P314L,N:D377Y,S:L452R,S:T478K,S:D614G,ORF1b:G662S,S:P681R,S:D950N,ORF1b:P1000L,ORF1a:A1306S,ORF1b:A1918V,ORF1a:P2046L,ORF1b:V2073L,ORF1a:P2287S,ORF1a:V2930L,ORF1a:T3255I,ORF1a:L3313F,ORF1a:T3646A	ORF8:D119-,ORF8:F120-,S:E156-,S:F157-		1-179,241,26727,29769-29903		CharitГ©_RdRp_F:G15451A,ChinaCDC_N_F:G28881T	89497	0	29903	3000	0.592593	good	316	10	0	good	0	24	0	0	good	8
122	hCoV-19/Kazakhstan/NLA/barcode78-04-MN908947.3/2021	21J (Delta)	AY.122	2.78086	good	42	13	0	0	37	4	0	315	0	2	G210T,C241T,G1048T,C3037T,G3692T,C4084T,G4181T,C6402T,C7124T,C8986T,G9053T,C10029T,A11201G,A11332G,C13487T,C14408T,G15025A,G15451A,C16466T,C19118T,C19220T,C21618G,C21635T,G21987A,T22917G,C22995A,A23403G,C23604G,G24410A,T25224C,C25469T,T26767C,C27527T,T27638C,C27752T,C27874T,G28109T,A28461G,G28881T,G28916T,G29402T,G29742T	22029-22034,28248-28253,28271			G29742T|21J&21I&21A&21B	G3692T,C4084T,C13487T,G15025A,C19118T,C21635T,T25224C,G28109T	0	1	8	9		ORF1b:A7V,S:T19R,S:P25S,ORF3a:S26L,ORF7b:T40I,ORF7a:P45L,ORF9b:T60A,N:D63G,ORF8:Q72H,M:I82T,ORF7a:V82A,ORF7a:T120I,S:G142D,S:R158G,N:R203M,N:G215C,ORF1a:K261N,ORF1b:P314L,N:D377Y,S:L452R,S:T478K,ORF1b:A520T,S:D614G,ORF1b:G662S,S:P681R,S:D950N,ORF1b:P1000L,ORF1a:V1143F,S:I1221T,ORF1a:A1306S,ORF1b:A1884V,ORF1b:A1918V,ORF1a:P2046L,ORF1a:P2287S,ORF1a:V2930L,ORF1a:T3255I,ORF1a:T3646A	ORF8:D119-,ORF8:F120-,S:E156-,S:F157-		1-179,22317,29769-29903		CharitГ©_RdRp_F:G15451A,ChinaCDC_N_F:G28881T	89481	0	29903	3000	0.555556	good	315	10	0	good	0	24	4	16.6667	good	12
123	hCoV-19/Kazakhstan/NLA/barcode79-04-MN908947.3/2021	21J (Delta)	AY.122	0.006049	good	36	13	0	0	32	4	0	321	0	2	G210T,G1048T,C3037T,G4181T,C6402T,C7124T,C8986T,G9053T,C10029T,A11201G,A11332G,C14408T,C15017T,G15451A,C16466T,C19220T,G20937T,C21618G,G21987A,T22917G,C22995A,A23403G,C23604G,G24410A,C25469T,C26527T,T26767C,C27527T,T27638C,C27752T,C27874T,A28461G,G28881T,G28916T,G29402T,G29742T	22029-22034,28248-28253,28271			G29742T|21J&21I&21A&21B	C15017T,C26527T	0	1	2	3		M:A2V,S:T19R,ORF3a:S26L,ORF7b:T40I,ORF7a:P45L,ORF9b:T60A,N:D63G,M:I82T,ORF7a:V82A,ORF7a:T120I,S:G142D,S:R158G,N:R203M,N:G215C,ORF1a:K261N,ORF1b:P314L,N:D377Y,S:L452R,S:T478K,ORF1b:A517V,S:D614G,ORF1b:G662S,S:P681R,S:D950N,ORF1b:P1000L,ORF1a:A1306S,ORF1b:A1918V,ORF1a:P2046L,ORF1a:P2287S,ORF1a:V2930L,ORF1a:T3255I,ORF1a:T3646A	ORF8:D119-,ORF8:F120-,S:E156-,S:F157-		1-185,241,29769-29903		CharitГ©_RdRp_F:G15451A,ChinaCDC_N_F:G28881T	89505	0	29903	3000	0.777778	good	321	10	0	good	0	24	-2	0	good	6
124	hCoV-19/Kazakhstan/NLA/barcode80-04-MN908947.3/2021	21J (Delta)	AY.122	0.697531	good	37	111	0	1	27	38	0	315	0	3	G210T,G1048T,C3037T,G4181T,C4832T,C6402T,C7124T,C8986T,G9053T,C10029T,A11201G,A11332G,C12025T,C14408T,G15451A,C16466T,C17502T,C19220T,C21618G,G21987A,T22917G,C22995A,A23403G,T23431C,C23604G,G24410A,C25469T,T26767C,T27638C,C27752T,C27874T,A28461G,G28881T,G28916T,C29236T,G29402T,G29742T	22029-22034,27519-27616,28248-28253,28271			G29742T|21J&21I&21A&21B	C4832T,C12025T,C17502T,T23431C,C29236T	0	1	5	6	ORF7a:76-122	S:T19R,ORF3a:S26L,ORF7b:T40I,ORF9b:T60A,N:D63G,M:I82T,S:G142D,S:R158G,N:R203M,N:G215C,ORF1a:K261N,ORF1b:P314L,N:D377Y,S:L452R,S:T478K,S:D614G,ORF1b:G662S,S:P681R,S:D950N,ORF1b:P1000L,ORF1a:A1306S,ORF1b:A1918V,ORF1a:P2046L,ORF1a:P2287S,ORF1a:V2930L,ORF1a:T3255I,ORF1a:T3646A	ORF7a:G42-,ORF7a:N43-,ORF7a:S44-,ORF7a:P45-,ORF7a:F46-,ORF7a:H47-,ORF7a:P48-,ORF7a:L49-,ORF7a:A50-,ORF7a:D51-,ORF7a:N52-,ORF7a:K53-,ORF7a:F54-,ORF7a:A55-,ORF7a:L56-,ORF7a:T57-,ORF7a:C58-,ORF7a:F59-,ORF7a:S60-,ORF7a:T61-,ORF7a:Q62-,ORF7a:F63-,ORF7a:A64-,ORF7a:F65-,ORF7a:A66-,ORF7a:C67-,ORF7a:P68-,ORF7a:D69-,ORF7a:G70-,ORF7a:V71-,ORF7a:K72-,ORF7a:H73-,ORF7a:V74-,ORF7a:Y75-,ORF8:D119-,ORF8:F120-,S:E…		1-179,241,29769-29903		CharitГ©_RdRp_F:G15451A,HKU_N_R:C29236T,ChinaCDC_N_F:G28881T	89199	0	29903	3000	0.555556	good	315	10	0	good	0	24	2	8.33333	good	10
125	hCoV-19/Kazakhstan/NLA/barcode81-04-MN908947.3/2021	21J (Delta)	AY.122	6.25309	good	40	13	0	0	34	4	0	315	0	3	G210T,G1048T,C3037T,G4181T,C6402T,C7124T,C8290T,C8986T,G9053T,C10029T,A11201G,A11332G,C14408T,G15451A,C15540T,C16466T,G17658A,C19220T,C19961T,C21618G,C21846T,G21987A,T22917G,C22995A,A23403G,C23604G,G24410A,C25469T,A26579T,T26767C,C27527T,T27638C,C27752T,C27874T,A28461G,G28881T,G28916T,C29236T,G29402T,G29742T	22029-22034,28248-28253,28271			C21846T|21K&21J&21F&21H&21B&21M,G29742T|21J&21I&21A&21B	C8290T,C15540T,G17658A,C19961T,A26579T,C29236T	0	2	6	8		M:Q19H,S:T19R,ORF3a:S26L,ORF7b:T40I,ORF7a:P45L,ORF9b:T60A,N:D63G,M:I82T,ORF7a:V82A,S:T95I,ORF7a:T120I,S:G142D,S:R158G,N:R203M,N:G215C,ORF1a:K261N,ORF1b:P314L,N:D377Y,S:L452R,S:T478K,S:D614G,ORF1b:G662S,S:P681R,S:D950N,ORF1b:P1000L,ORF1a:A1306S,ORF1b:M1397I,ORF1b:A1918V,ORF1a:P2046L,ORF1b:T2165M,ORF1a:P2287S,ORF1a:V2930L,ORF1a:T3255I,ORF1a:T3646A	ORF8:D119-,ORF8:F120-,S:E156-,S:F157-		1-179,241,29769-29903		CharitГ©_RdRp_F:G15451A,HKU_N_R:C29236T,ChinaCDC_N_F:G28881T	89489	0	29903	3000	0.555556	good	315	10	0	good	0	24	6	25	good	14
126	hCoV-19/Kazakhstan/NLA/barcode82-04-MN908947.3/2021	21J (Delta)	AY.122	0.003086	good	37	13	0	0	33	4	0	315	0	2	G210T,G1048T,C3037T,G4181T,C6402T,C7124T,G7936T,C8986T,G9053T,C10029T,A11201G,A11332G,C14408T,G15451A,C16466T,G19162A,C19220T,G20788A,C21618G,G21987A,T22917G,C22995A,A23403G,C23604G,G24410A,C25469T,T26767C,C27527T,T27638C,C27752T,C27874T,C28045T,A28461G,G28881T,G28916T,G29402T,G29742T	22029-22034,28248-28253,28271			G29742T|21J&21I&21A&21B	G7936T,G19162A,G20788A,C28045T	0	1	4	5		S:T19R,ORF3a:S26L,ORF7b:T40I,ORF7a:P45L,ORF8:A51V,ORF9b:T60A,N:D63G,M:I82T,ORF7a:V82A,ORF7a:T120I,S:G142D,S:R158G,N:R203M,N:G215C,ORF1a:K261N,ORF1b:P314L,N:D377Y,S:L452R,S:T478K,S:D614G,ORF1b:G662S,S:P681R,S:D950N,ORF1b:P1000L,ORF1a:A1306S,ORF1b:D1899N,ORF1b:A1918V,ORF1a:P2046L,ORF1a:P2287S,ORF1b:V2441I,ORF1a:V2930L,ORF1a:T3255I,ORF1a:T3646A	ORF8:D119-,ORF8:F120-,S:E156-,S:F157-		1-179,241,29769-29903		CharitГ©_RdRp_F:G15451A,ChinaCDC_N_F:G28881T	89501	0	29903	3000	0.555556	good	315	10	0	good	0	24	0	0	good	8
127	hCoV-19/Kazakhstan/NLA/barcode83-04-MN908947.3/2021	21J (Delta)	AY.122	4.34297	good	40	13	0	0	33	4	0	314	0	3	G210T,C241T,G1048T,C3037T,G4181T,C4276T,C6402T,C7124T,C8986T,G9053T,C10029T,A11201G,A11332G,C14408T,G15451A,C16466T,C19220T,C21618G,G21987A,T22917G,C22995A,G23009T,A23403G,C23604G,G24410A,C25469T,C25708T,T26767C,A27250T,C27527T,T27638C,C27752T,C27874T,A28461G,G28881T,G28916T,C29236T,G29402T,T29568A,G29742T	22029-22034,28248-28253,28271			C25708T|21K,G29742T|21J&21I&21A&21B	C4276T,G23009T,A27250T,C29236T,T29568A	0	2	5	7		ORF6:I17F,S:T19R,ORF3a:S26L,ORF7b:T40I,ORF7a:P45L,ORF9b:T60A,N:D63G,M:I82T,ORF7a:V82A,ORF3a:L106F,ORF7a:T120I,S:G142D,S:R158G,N:R203M,N:G215C,ORF1a:K261N,ORF1b:P314L,N:D377Y,S:L452R,S:T478K,S:V483F,S:D614G,ORF1b:G662S,S:P681R,S:D950N,ORF1b:P1000L,ORF1a:A1306S,ORF1b:A1918V,ORF1a:P2046L,ORF1a:P2287S,ORF1a:V2930L,ORF1a:T3255I,ORF1a:T3646A	ORF8:D119-,ORF8:F120-,S:E156-,S:F157-		1-179,29769-29903		CharitГ©_RdRp_F:G15451A,HKU_N_R:C29236T,ChinaCDC_N_F:G28881T	89489	0	29903	3000	0.518519	good	314	10	0	good	0	24	5	20.8333	good	13
128	hCoV-19/Kazakhstan/NLA/barcode84-04-MN908947.3/2021	21J (Delta)	AY.122	0.002689	good	38	13	0	0	31	4	0	314	0	3	G210T,C241T,G1048T,C3037T,G4181T,C5365T,C6402T,C7124T,C8986T,G9053T,C10029T,A11201G,A11332G,C12747T,C14408T,G15451A,C16466T,C19220T,C21618G,G21987A,T22917G,C22995A,C23266T,A23403G,C23604G,G24410A,C25469T,T26767C,C27527T,T27638C,C27752T,C27874T,A28461G,G28881T,G28916T,C29236T,G29402T,G29742T	22029-22034,28248-28253,28271			G29742T|21J&21I&21A&21B	C5365T,C12747T,C23266T,C29236T	0	1	4	5		S:T19R,ORF3a:S26L,ORF7b:T40I,ORF7a:P45L,ORF9b:T60A,N:D63G,M:I82T,ORF7a:V82A,ORF7a:T120I,S:G142D,S:R158G,N:R203M,N:G215C,ORF1a:K261N,ORF1b:P314L,N:D377Y,S:L452R,S:T478K,S:D614G,ORF1b:G662S,S:P681R,S:D950N,ORF1b:P1000L,ORF1a:A1306S,ORF1b:A1918V,ORF1a:P2046L,ORF1a:P2287S,ORF1a:V2930L,ORF1a:T3255I,ORF1a:T3646A,ORF1a:T4161I	ORF8:D119-,ORF8:F120-,S:E156-,S:F157-		1-179,29769-29903		CharitГ©_RdRp_F:G15451A,HKU_N_R:C29236T,ChinaCDC_N_F:G28881T	89497	0	29903	3000	0.518519	good	314	10	0	good	0	24	0	0	good	8
129	hCoV-19/Kazakhstan/NLA/barcode03-08-MN908947.3/2022	21K (Omicron)	BA.1.1	12.8005	good	54	21	0	0	44	10	0	1266	0	5	C2470T,A2832G,C3037T,T5386G,G8393A,T9370G,C10029T,C10449A,A11537G,T13195C,C14408T,C15240T,A18163G,C18457T,G22578A,G22599A,T22673C,C22674T,T22679C,C22686T,G22813T,T22882G,G22898A,G22992A,C22995A,A23013C,A23040G,G23048A,A23055G,A23063T,T23075C,C23202A,A23403G,C23525T,T23599G,C23604A,C23854A,G23948T,C24130A,A24424T,T24469A,C25000T,C25584T,C26270T,A26530G,C26577G,G26709A,A27259C,C27807T,A28271T,C2831…	6513-6515,11285-11293,28362-28370				T9370G,C18457T	0	0	2	2		M:D3G,E:T9I,ORF9b:P10S,N:P13L,M:Q19E,M:A63T,N:R203K,N:G204R,ORF1b:P314L,S:G339D,S:R346K,S:S371L,S:S373P,S:S375F,S:K417N,S:N440K,S:G446S,S:S477N,S:T478K,S:E484A,S:Q493R,S:G496S,S:Q498R,S:N501Y,S:Y505H,S:T547K,S:D614G,S:H655Y,S:N679K,S:P681H,S:N764K,S:D796Y,ORF1a:K856R,S:N856K,S:Q954H,S:N969K,ORF1b:I1566V,ORF1b:P1664S,ORF1a:L2084I,ORF1a:A2710T,ORF1a:I3035M,ORF1a:T3255I,ORF1a:P3395H,ORF1a:I3758V	ORF9b:E27-,ORF9b:N28-,ORF9b:A29-,N:E31-,N:R32-,N:S33-,ORF1a:S2083-,ORF1a:L3674-,ORF1a:S3675-,ORF1a:G3676-		1-212,241,21621-22537,24503,29769-29903		CharitГ©_E_F:C26270T,ChinaCDC_N_F:G28881A;G28882A;G28883C,USCDC_N1_P:C28311T	89408	0	29903	3000	35.7778	mediocre	1266	10	0	good	0	24	-6	0	good	2
130	hCoV-19/Kazakhstan/NLA/barcode18-08-MN908947.3/2022	21K (Omicron)	BA.1.17.2	3.13421	good	58	39	9	0	49	16	1	778	0	5	A263G,A2832G,C3037T,C3241T,T5386G,G5924A,G8393A,C10029T,C10449A,A11537G,T13195C,C14408T,C15240T,A18163G,C21762T,C21846T,G22578A,T22673C,C22674T,T22679C,C22686T,G22813T,T22882G,G22898A,G22992A,C22995A,A23013C,A23040G,G23048A,A23055G,A23063T,T23075C,C23202A,A23403G,C23525T,T23599G,C23604A,C23664T,C23854A,G23948T,C24130A,A24424T,T24469A,C24503T,C25000T,C25584T,C26270T,A26530G,C26577G,G26709A,A27259C…	6513-6515,11285-11293,21765-21770,21987-21995,22194-22196,28362-28370	22204:GAGCCAGAA		C3241T|21K	A263G,C27476T	0	1	2	3		M:D3G,E:T9I,ORF9b:P10S,N:P13L,M:Q19E,ORF7a:T28I,M:A63T,S:A67V,S:T95I,S:Y145D,N:R203K,N:G204R,S:L212I,ORF1b:P314L,S:G339D,S:S371L,S:S373P,S:S375F,S:K417N,S:N440K,S:G446S,S:S477N,S:T478K,S:E484A,S:Q493R,S:G496S,S:Q498R,S:N501Y,S:Y505H,S:T547K,S:D614G,S:H655Y,S:N679K,S:P681H,S:A701V,S:N764K,S:D796Y,ORF1a:K856R,S:N856K,S:Q954H,S:N969K,S:L981F,ORF1b:I1566V,ORF1a:V1887I,ORF1a:L2084I,ORF1a:A2710T,ORF1a:…	ORF9b:E27-,ORF9b:N28-,ORF9b:A29-,N:E31-,N:R32-,N:S33-,S:H69-,S:V70-,S:G142-,S:V143-,S:Y144-,S:N211-,ORF1a:S2083-,ORF1a:L3674-,ORF1a:S3675-,ORF1a:G3676-	S:214:EPE	1-200,241,9379-9818,9832-9833,29769-29903		CharitГ©_E_F:C26270T,ChinaCDC_N_F:G28881A;G28882A;G28883C,USCDC_N1_P:C28311T	89307	0	29903	3000	17.7037	good	778	10	0	good	0	24	-2	0	good	6
131	hCoV-19/Kazakhstan/NLA/barcode19-08-MN908947.3/2022	21K (Omicron)	BA.1.1	18.0782	good	55	21	0	0	44	10	0	1448	0	5	C2470T,A2832G,C3037T,T5386G,G8393A,C10029T,C10449A,C10507T,A11537G,T13195C,C14408T,C15240T,A18163G,G22578A,G22599A,T22673C,C22674T,T22679C,C22686T,G22813T,T22882G,G22898A,G22992A,C22995A,A23013C,A23040G,G23048A,A23055G,A23063T,T23075C,C23202A,A23403G,C23525T,T23599G,C23604A,C23854A,G23948T,C24130A,A24424T,T24469A,C24503T,C25000T,C25584T,C26270T,A26530G,C26577G,G26709A,A27259C,C27807T,A28254G,A282…	6513-6515,11285-11293,28362-28370				C10507T,A28254G	0	0	2	2		M:D3G,E:T9I,ORF9b:P10S,N:P13L,M:Q19E,M:A63T,ORF8:I121V,N:R203K,N:G204R,ORF1b:P314L,S:G339D,S:R346K,S:S371L,S:S373P,S:S375F,S:K417N,S:N440K,S:G446S,S:S477N,S:T478K,S:E484A,S:Q493R,S:G496S,S:Q498R,S:N501Y,S:Y505H,S:T547K,S:D614G,S:H655Y,S:N679K,S:P681H,S:N764K,S:D796Y,ORF1a:K856R,S:N856K,S:Q954H,S:N969K,S:L981F,ORF1b:I1566V,ORF1a:L2084I,ORF1a:A2710T,ORF1a:T3255I,ORF1a:P3395H,ORF1a:I3758V	ORF9b:E27-,ORF9b:N28-,ORF9b:A29-,N:E31-,N:R32-,N:S33-,ORF1a:S2083-,ORF1a:L3674-,ORF1a:S3675-,ORF1a:G3676-		1-203,241,9499-9643,9658-9704,21621-22537,29769-29903		CharitГ©_E_F:C26270T,ChinaCDC_N_F:G28881A;G28882A;G28883C,USCDC_N1_P:C28311T	89404	0	29903	3000	42.5185	mediocre	1448	10	0	good	0	24	-6	0	good	2
132	hCoV-19/Kazakhstan/NLA/barcode25-08-MN908947.3/2022	21K (Omicron)	BA.1.1	92.16	mediocre	49	21	0	0	38	10	0	2892	0	5	C2470T,A2832G,C3037T,T5386G,G8393A,T9370G,C10449A,A11537G,T13195C,T13644A,C14408T,C15240T,A18163G,C18457T,G22578A,G22599A,T22673C,C22674T,T22679C,C22686T,G22813T,T22882G,G22898A,G22992A,C22995A,A23013C,A23040G,G23048A,A23055G,A23063T,T23075C,C23202A,A23403G,C23525T,T23599G,C23604A,C25000T,C25584T,C26270T,A26530G,C26577G,G26709A,A27259C,C27807T,A28271T,C28311T,G28881A,G28882A,G28883C	6513-6515,11285-11293,28362-28370				T9370G,T13644A,C18457T	0	0	3	3		M:D3G,E:T9I,ORF9b:P10S,N:P13L,M:Q19E,M:A63T,N:R203K,N:G204R,ORF1b:P314L,S:G339D,S:R346K,S:S371L,S:S373P,S:S375F,S:K417N,S:N440K,S:G446S,S:S477N,S:T478K,S:E484A,S:Q493R,S:G496S,S:Q498R,S:N501Y,S:Y505H,S:T547K,S:D614G,S:H655Y,S:N679K,S:P681H,ORF1a:K856R,ORF1b:I1566V,ORF1b:P1664S,ORF1a:L2084I,ORF1a:A2710T,ORF1a:I3035M,ORF1a:P3395H,ORF1a:I3758V	ORF9b:E27-,ORF9b:N28-,ORF9b:A29-,N:E31-,N:R32-,N:S33-,ORF1a:S2083-,ORF1a:L3674-,ORF1a:S3675-,ORF1a:G3676-		1-198,241,9379-10153,21621-22537,22564-22565,23751-23762,23807-24658,29769-29903		CharitГ©_E_F:C26270T,ChinaCDC_N_F:G28881A;G28882A;G28883C,USCDC_N1_P:C28311T	89428	0	29903	3000	96	mediocre	2892	10	0	good	0	24	-5	0	good	3
133	hCoV-19/Kazakhstan/NLA/barcode26-08-MN908947.3/2022	21K (Omicron)	BA.1.1	41.8657	mediocre	55	21	0	0	44	10	0	2047	0	5	C2470T,A2832G,C3037T,T5386G,G8393A,T9370G,C10449A,A11537G,T13195C,T13644A,C14408T,C15240T,A18163G,C18457T,G22578A,G22599A,T22673C,C22674T,T22679C,C22686T,G22813T,T22882G,G22898A,G22992A,C22995A,A23013C,A23040G,G23048A,A23055G,A23063T,T23075C,C23202A,A23403G,C23525T,T23599G,C23604A,C23854A,G23948T,C24130A,A24424T,T24469A,C24503T,C25000T,C25584T,C26270T,A26530G,C26577G,G26709A,A27259C,C27807T,A2827…	6513-6515,11285-11293,28362-28370				T9370G,T13644A,C18457T	0	0	3	3		M:D3G,E:T9I,ORF9b:P10S,N:P13L,M:Q19E,M:A63T,N:R203K,N:G204R,ORF1b:P314L,S:G339D,S:R346K,S:S371L,S:S373P,S:S375F,S:K417N,S:N440K,S:G446S,S:S477N,S:T478K,S:E484A,S:Q493R,S:G496S,S:Q498R,S:N501Y,S:Y505H,S:T547K,S:D614G,S:H655Y,S:N679K,S:P681H,S:N764K,S:D796Y,ORF1a:K856R,S:N856K,S:Q954H,S:N969K,S:L981F,ORF1b:I1566V,ORF1b:P1664S,ORF1a:L2084I,ORF1a:A2710T,ORF1a:I3035M,ORF1a:P3395H,ORF1a:I3758V	ORF9b:E27-,ORF9b:N28-,ORF9b:A29-,N:E31-,N:R32-,N:S33-,ORF1a:S2083-,ORF1a:L3674-,ORF1a:S3675-,ORF1a:G3676-		1-200,241,9379-10152,10353-10370,21573,21621-22537,22552,29769-29903		CharitГ©_E_F:C26270T,ChinaCDC_N_F:G28881A;G28882A;G28883C,USCDC_N1_P:C28311T	89404	0	29903	3000	64.7037	mediocre	2047	10	0	good	0	24	-5	0	good	3
134	hCoV-19/Kazakhstan/NLA/barcode85-08-MN908947.3/2022	21K (Omicron)	BA.1.1	51.202	mediocre	54	21	0	0	43	10	0	2232	0	5	G1068A,C2470T,A2832G,C3037T,T5386G,G8393A,C10449A,A11537G,T13195C,C14408T,C15240T,A18163G,C21595T,G22578A,G22599A,T22673C,C22674T,T22679C,C22686T,G22813T,T22882G,G22898A,G22992A,C22995A,A23013C,A23040G,G23048A,A23055G,A23063T,T23075C,C23202A,A23403G,C23525T,T23599G,C23604A,C23854A,G23948T,C24130A,A24424T,T24469A,C24503T,C25000T,C25584T,C26270T,A26530G,C26577G,G26709A,A27259C,C27807T,A28271T,C2831…	6513-6515,11285-11293,28362-28370			C21595T|21K	G1068A	0	1	1	2		M:D3G,E:T9I,ORF9b:P10S,N:P13L,M:Q19E,M:A63T,N:R203K,N:G204R,ORF1a:G268E,ORF1b:P314L,S:G339D,S:R346K,S:S371L,S:S373P,S:S375F,S:K417N,S:N440K,S:G446S,S:S477N,S:T478K,S:E484A,S:Q493R,S:G496S,S:Q498R,S:N501Y,S:Y505H,S:T547K,S:D614G,S:H655Y,S:N679K,S:P681H,S:N764K,S:D796Y,ORF1a:K856R,S:N856K,S:Q954H,S:N969K,S:L981F,ORF1b:I1566V,ORF1a:L2084I,ORF1a:A2710T,ORF1a:P3395H,ORF1a:I3758V	ORF9b:E27-,ORF9b:N28-,ORF9b:A29-,N:E31-,N:R32-,N:S33-,ORF1a:S2083-,ORF1a:L3674-,ORF1a:S3675-,ORF1a:G3676-		1-187,241,9379-10370,21621-22537,29769-29903		CharitГ©_E_F:C26270T,ChinaCDC_N_F:G28881A;G28882A;G28883C,USCDC_N1_P:C28311T	89408	0	29903	3000	71.5556	mediocre	2232	10	0	good	0	24	-3	0	good	5
135	hCoV-19/Kazakhstan/NLA/barcode01-10-MN908947.3/2022	21K (Omicron)	BA.1.1	12.5368	good	53	21	0	0	43	10	0	1256	0	5	C2470T,A2832G,C3037T,T5386G,G8393A,C10029T,C10449A,A11537G,T13195C,C14408T,C15240T,A18163G,G22578A,G22599A,T22673C,C22674T,T22679C,C22686T,G22813T,T22882G,G22898A,G22992A,C22995A,A23013C,A23040G,G23048A,A23055G,A23063T,T23075C,C23202A,A23403G,C23525T,T23599G,C23604A,C23854A,G23948T,C24130A,A24424T,T24469A,C24503T,C25000T,C25584T,C26270T,A26530G,C26577G,G26709A,A27259C,C27807T,A28271T,C28311T,G288…	6513-6515,11285-11293,28362-28370					0	0	0	0		M:D3G,E:T9I,ORF9b:P10S,N:P13L,M:Q19E,M:A63T,N:R203K,N:G204R,ORF1b:P314L,S:G339D,S:R346K,S:S371L,S:S373P,S:S375F,S:K417N,S:N440K,S:G446S,S:S477N,S:T478K,S:E484A,S:Q493R,S:G496S,S:Q498R,S:N501Y,S:Y505H,S:T547K,S:D614G,S:H655Y,S:N679K,S:P681H,S:N764K,S:D796Y,ORF1a:K856R,S:N856K,S:Q954H,S:N969K,S:L981F,ORF1b:I1566V,ORF1a:L2084I,ORF1a:A2710T,ORF1a:T3255I,ORF1a:P3395H,ORF1a:I3758V	ORF9b:E27-,ORF9b:N28-,ORF9b:A29-,N:E31-,N:R32-,N:S33-,ORF1a:S2083-,ORF1a:L3674-,ORF1a:S3675-,ORF1a:G3676-		1-185,241,10353-10370,21621-22537,29769-29903		CharitГ©_E_F:C26270T,ChinaCDC_N_F:G28881A;G28882A;G28883C,USCDC_N1_P:C28311T	89412	0	29903	3000	35.4074	mediocre	1256	10	0	good	0	24	-8	0	good	0
136	hCoV-19/Kazakhstan/NLA/barcode07-10-MN908947.3/2022	21K (Omicron)	BA.1.1	41.7699	mediocre	53	21	0	0	42	10	0	2045	0	5	C241T,A2832G,C3037T,T5386G,G8393A,C10449A,A11537G,T13195C,C13297T,C14408T,C15240T,A18163G,G22578A,G22599A,T22673C,C22674T,T22679C,C22686T,G22813T,T22882G,G22898A,G22992A,C22995A,A23013C,A23040G,G23048A,A23055G,A23063T,T23075C,C23202A,A23403G,C23525T,T23599G,C23604A,C23854A,G23948T,C24130A,A24424T,T24469A,C24503T,C25000T,C25584T,C26270T,A26530G,C26577G,G26709A,A27259C,C27807T,A28271T,C28311T,G2888…	6513-6515,11285-11293,28362-28370				C13297T	0	0	1	1		M:D3G,E:T9I,ORF9b:P10S,N:P13L,M:Q19E,M:A63T,N:R203K,N:G204R,ORF1b:P314L,S:G339D,S:R346K,S:S371L,S:S373P,S:S375F,S:K417N,S:N440K,S:G446S,S:S477N,S:T478K,S:E484A,S:Q493R,S:G496S,S:Q498R,S:N501Y,S:Y505H,S:T547K,S:D614G,S:H655Y,S:N679K,S:P681H,S:N764K,S:D796Y,ORF1a:K856R,S:N856K,S:Q954H,S:N969K,S:L981F,ORF1b:I1566V,ORF1a:L2084I,ORF1a:A2710T,ORF1a:P3395H,ORF1a:I3758V	ORF9b:E27-,ORF9b:N28-,ORF9b:A29-,N:E31-,N:R32-,N:S33-,ORF1a:S2083-,ORF1a:L3674-,ORF1a:S3675-,ORF1a:G3676-		1-208,2470,9379-10153,10353-10370,21630-22537,29769-29903		CharitГ©_E_F:C26270T,ChinaCDC_N_F:G28881A;G28882A;G28883C,USCDC_N1_P:C28311T	89412	0	29903	3000	64.6296	mediocre	2045	10	0	good	0	24	-7	0	good	1
137	hCoV-19/Kazakhstan/NLA/barcode09-10-MN908947.3/2022	21K (Omicron)	BA.1.1	10.3112	good	54	21	0	0	43	10	0	1167	0	5	C2470T,A2832G,C3037T,T5386G,G8393A,C10029T,C10449A,A11537G,T13195C,C14408T,C15240T,A18163G,G22578A,G22599A,T22673C,C22674T,T22679C,C22686T,G22813T,T22882G,G22898A,G22992A,C22995A,A23013C,A23040G,G23048A,A23055G,A23063T,T23075C,C23202A,A23403G,C23525T,T23599G,C23604A,C23854A,G23948T,C24130A,A24424T,T24469A,C24503T,C25000T,C25584T,C26270T,C26522T,A26530G,C26577G,G26709A,A27259C,C27807T,A28271T,C283…	6513-6515,11285-11293,28362-28370				C26522T	0	0	1	1		M:D3G,E:T9I,ORF9b:P10S,N:P13L,M:Q19E,M:A63T,N:R203K,N:G204R,ORF1b:P314L,S:G339D,S:R346K,S:S371L,S:S373P,S:S375F,S:K417N,S:N440K,S:G446S,S:S477N,S:T478K,S:E484A,S:Q493R,S:G496S,S:Q498R,S:N501Y,S:Y505H,S:T547K,S:D614G,S:H655Y,S:N679K,S:P681H,S:N764K,S:D796Y,ORF1a:K856R,S:N856K,S:Q954H,S:N969K,S:L981F,ORF1b:I1566V,ORF1a:L2084I,ORF1a:A2710T,ORF1a:T3255I,ORF1a:P3395H,ORF1a:I3758V	ORF9b:E27-,ORF9b:N28-,ORF9b:A29-,N:E31-,N:R32-,N:S33-,ORF1a:S2083-,ORF1a:L3674-,ORF1a:S3675-,ORF1a:G3676-		1-200,241,21707-22537,29769-29903		CharitГ©_E_F:C26270T,ChinaCDC_N_F:G28881A;G28882A;G28883C,USCDC_N1_P:C28311T	89408	0	29903	3000	32.1111	mediocre	1167	10	0	good	0	24	-7	0	good	1
138	hCoV-19/Kazakhstan/NLA/barcode10-10-MN908947.3/2022	21K (Omicron)	BA.1.1	14.8368	good	54	21	0	0	43	10	0	1340	0	5	C2470T,A2832G,C3037T,T5386G,G8393A,C10029T,C10449A,A11537G,T13195C,C14408T,C15240T,A18163G,G22578A,G22599A,T22673C,C22674T,T22679C,C22686T,G22813T,T22882G,G22898A,G22992A,C22995A,A23013C,A23040G,G23048A,A23055G,A23063T,T23075C,C23202A,A23403G,C23525T,T23599G,C23604A,C23854A,G23948T,C24130A,A24424T,T24469A,C24503T,C25000T,C25584T,C26270T,C26522T,A26530G,C26577G,G26709A,A27259C,C27807T,A28271T,C283…	6513-6515,11285-11293,28362-28370				C26522T	0	0	1	1		M:D3G,E:T9I,ORF9b:P10S,N:P13L,M:Q19E,M:A63T,N:R203K,N:G204R,ORF1b:P314L,S:G339D,S:R346K,S:S371L,S:S373P,S:S375F,S:K417N,S:N440K,S:G446S,S:S477N,S:T478K,S:E484A,S:Q493R,S:G496S,S:Q498R,S:N501Y,S:Y505H,S:T547K,S:D614G,S:H655Y,S:N679K,S:P681H,S:N764K,S:D796Y,ORF1a:K856R,S:N856K,S:Q954H,S:N969K,S:L981F,ORF1b:I1566V,ORF1a:L2084I,ORF1a:A2710T,ORF1a:T3255I,ORF1a:P3395H,ORF1a:I3758V	ORF9b:E27-,ORF9b:N28-,ORF9b:A29-,N:E31-,N:R32-,N:S33-,ORF1a:S2083-,ORF1a:L3674-,ORF1a:S3675-,ORF1a:G3676-		1-268,10353-10370,21621-22537,22582,22584,29769-29903		CharitГ©_E_F:C26270T,ChinaCDC_N_F:G28881A;G28882A;G28883C,USCDC_N1_P:C28311T	89408	0	29903	3000	38.5185	mediocre	1340	10	0	good	0	24	-7	0	good	1
139	hCoV-19/Kazakhstan/NLA/barcode14-10-MN908947.3/2022	21K (Omicron)	BA.1	15.0084	good	52	39	9	0	43	16	1	1346	0	5	C241T,A2832G,C3037T,T5386G,G8393A,C10029T,C10449A,A11537G,T13195C,C14408T,C15240T,A18163G,C21762T,C21846T,G22578A,T22673C,C22674T,T22679C,C22686T,G22813T,T22882G,G22898A,G22992A,C22995A,A23013C,A23040G,G23048A,A23055G,A23063T,T23075C,C23202A,A23403G,C23525T,T23599G,C23604A,A24424T,T24469A,C24503T,C25000T,C25584T,C26270T,A26530G,C26577G,G26709A,A27259C,C27807T,A28271T,C28311T,G28881A,G28882A,G2888…	6513-6515,11285-11293,21765-21770,21987-21995,22194-22196,28362-28370	22204:GAGCCAGAA			T29727G	0	0	1	1		M:D3G,E:T9I,ORF9b:P10S,N:P13L,M:Q19E,M:A63T,S:A67V,S:T95I,S:Y145D,N:R203K,N:G204R,S:L212I,ORF1b:P314L,S:G339D,S:S371L,S:S373P,S:S375F,S:K417N,S:N440K,S:G446S,S:S477N,S:T478K,S:E484A,S:Q493R,S:G496S,S:Q498R,S:N501Y,S:Y505H,S:T547K,S:D614G,S:H655Y,S:N679K,S:P681H,ORF1a:K856R,S:Q954H,S:N969K,S:L981F,ORF1b:I1566V,ORF1a:L2084I,ORF1a:A2710T,ORF1a:T3255I,ORF1a:P3395H,ORF1a:I3758V	ORF9b:E27-,ORF9b:N28-,ORF9b:A29-,N:E31-,N:R32-,N:S33-,S:H69-,S:V70-,S:G142-,S:V143-,S:Y144-,S:N211-,ORF1a:S2083-,ORF1a:L3674-,ORF1a:S3675-,ORF1a:G3676-	S:214:EPE	1-229,9379-9725,23748-24382,29769-29903		CharitГ©_E_F:C26270T,ChinaCDC_N_F:G28881A;G28882A;G28883C,USCDC_N1_P:C28311T	89331	0	29903	3000	38.7407	mediocre	1346	10	0	good	0	24	-7	0	good	1
140	hCoV-19/Kazakhstan/NLA/barcode17-10-MN908947.3/2022	21K (Omicron)	BA.1.1	12.6947	good	53	21	0	0	43	10	0	1262	0	5	C2470T,A2832G,C3037T,T5386G,G8393A,C10029T,C10449A,A11537G,T13195C,C14408T,C15240T,A18163G,G22578A,G22599A,T22673C,C22674T,T22679C,C22686T,G22813T,T22882G,G22898A,G22992A,C22995A,A23013C,A23040G,G23048A,A23055G,A23063T,T23075C,C23202A,A23403G,C23525T,T23599G,C23604A,C23854A,G23948T,C24130A,A24424T,T24469A,C24503T,C25000T,C25584T,C26270T,A26530G,C26577G,G26709A,A27259C,C27807T,A28271T,C28311T,G288…	6513-6515,11285-11293,28362-28370					0	0	0	0		M:D3G,E:T9I,ORF9b:P10S,N:P13L,M:Q19E,M:A63T,N:R203K,N:G204R,ORF1b:P314L,S:G339D,S:R346K,S:S371L,S:S373P,S:S375F,S:K417N,S:N440K,S:G446S,S:S477N,S:T478K,S:E484A,S:Q493R,S:G496S,S:Q498R,S:N501Y,S:Y505H,S:T547K,S:D614G,S:H655Y,S:N679K,S:P681H,S:N764K,S:D796Y,ORF1a:K856R,S:N856K,S:Q954H,S:N969K,S:L981F,ORF1b:I1566V,ORF1a:L2084I,ORF1a:A2710T,ORF1a:T3255I,ORF1a:P3395H,ORF1a:I3758V	ORF9b:E27-,ORF9b:N28-,ORF9b:A29-,N:E31-,N:R32-,N:S33-,ORF1a:S2083-,ORF1a:L3674-,ORF1a:S3675-,ORF1a:G3676-		1-179,241,10142-10153,10353-10370,21621-22537,29769-29903		CharitГ©_E_F:C26270T,ChinaCDC_N_F:G28881A;G28882A;G28883C,USCDC_N1_P:C28311T	89412	0	29903	3000	35.6296	mediocre	1262	10	0	good	0	24	-8	0	good	0
141	hCoV-19/Kazakhstan/NLA/barcode19-10-MN908947.3/2022	21K (Omicron)	BA.1.1	18.6816	good	54	21	0	0	43	10	0	1467	0	5	C2470T,A2832G,C3037T,T5386G,G8393A,C10029T,C10449A,A11537G,T13195C,C14408T,C15240T,A18163G,G22578A,G22599A,T22673C,C22674T,T22679C,C22686T,G22813T,T22882G,G22898A,G22992A,C22995A,A23013C,A23040G,G23048A,A23055G,A23063T,T23075C,C23202A,A23403G,C23525T,T23599G,C23604A,C23854A,G23948T,C24130A,A24424T,T24469A,C24503T,C25000T,C25584T,C26270T,C26522T,A26530G,C26577G,G26709A,A27259C,C27807T,A28271T,C283…	6513-6515,11285-11293,28362-28370				C26522T	0	0	1	1		M:D3G,E:T9I,ORF9b:P10S,N:P13L,M:Q19E,M:A63T,N:R203K,N:G204R,ORF1b:P314L,S:G339D,S:R346K,S:S371L,S:S373P,S:S375F,S:K417N,S:N440K,S:G446S,S:S477N,S:T478K,S:E484A,S:Q493R,S:G496S,S:Q498R,S:N501Y,S:Y505H,S:T547K,S:D614G,S:H655Y,S:N679K,S:P681H,S:N764K,S:D796Y,ORF1a:K856R,S:N856K,S:Q954H,S:N969K,S:L981F,ORF1b:I1566V,ORF1a:L2084I,ORF1a:A2710T,ORF1a:T3255I,ORF1a:P3395H,ORF1a:I3758V	ORF9b:E27-,ORF9b:N28-,ORF9b:A29-,N:E31-,N:R32-,N:S33-,ORF1a:S2083-,ORF1a:L3674-,ORF1a:S3675-,ORF1a:G3676-		1-181,241,9379-9454,9476-9632,21621-22537,29769-29903		CharitГ©_E_F:C26270T,ChinaCDC_N_F:G28881A;G28882A;G28883C,USCDC_N1_P:C28311T	89408	0	29903	3000	43.2222	mediocre	1467	10	0	good	0	24	-7	0	good	1
142	hCoV-19/Kazakhstan/NLA/barcode20-10-MN908947.3/2022	21K (Omicron)	BA.1.1	10.4305	good	53	21	0	0	42	10	0	1172	0	5	C2470T,A2832G,C3037T,T5386G,G8393A,C10029T,C10449A,A11537G,T13195C,C14408T,C15240T,A18163G,G22578A,G22599A,T22673C,C22674T,T22679C,C22686T,G22813T,T22882G,G22898A,G22992A,C22995A,A23013C,A23040G,G23048A,A23055G,A23063T,T23075C,C23202A,A23403G,C23525T,T23599G,C23604A,C23854A,G23948T,C24130A,A24424T,T24469A,C25000T,C25584T,C26270T,C26522T,A26530G,C26577G,G26709A,A27259C,C27807T,A28271T,C28311T,G288…	6513-6515,11285-11293,28362-28370				C26522T	0	0	1	1		M:D3G,E:T9I,ORF9b:P10S,N:P13L,M:Q19E,M:A63T,N:R203K,N:G204R,ORF1b:P314L,S:G339D,S:R346K,S:S371L,S:S373P,S:S375F,S:K417N,S:N440K,S:G446S,S:S477N,S:T478K,S:E484A,S:Q493R,S:G496S,S:Q498R,S:N501Y,S:Y505H,S:T547K,S:D614G,S:H655Y,S:N679K,S:P681H,S:N764K,S:D796Y,ORF1a:K856R,S:N856K,S:Q954H,S:N969K,ORF1b:I1566V,ORF1a:L2084I,ORF1a:A2710T,ORF1a:T3255I,ORF1a:P3395H,ORF1a:I3758V	ORF9b:E27-,ORF9b:N28-,ORF9b:A29-,N:E31-,N:R32-,N:S33-,ORF1a:S2083-,ORF1a:L3674-,ORF1a:S3675-,ORF1a:G3676-		1-200,241,21703-22537,24503,29769-29903		CharitГ©_E_F:C26270T,ChinaCDC_N_F:G28881A;G28882A;G28883C,USCDC_N1_P:C28311T	89412	0	29903	3000	32.2963	mediocre	1172	10	0	good	0	24	-7	0	good	1
143	hCoV-19/Kazakhstan/NLA/barcode21-10-MN908947.3/2022	21K (Omicron)	BA.1.1	13.0134	good	55	21	0	0	43	10	0	1274	0	5	C241T,C2470T,A2832G,C3037T,T5386G,G8393A,C10029T,C10449A,A11537G,T13195C,C14408T,C15240T,A18163G,G22578A,G22599A,T22673C,C22674T,T22679C,C22686T,G22813T,T22882G,G22898A,G22992A,C22995A,A23013C,A23040G,G23048A,A23055G,A23063T,T23075C,C23202A,A23403G,C23525T,T23599G,C23604A,C23854A,G23948T,C24130A,A24424T,T24469A,C24503T,C25000T,C25584T,C26270T,C26522T,A26530G,C26577G,G26709A,A27259C,C27807T,A28271…	6513-6515,11285-11293,28362-28370				C26522T	0	0	1	1		M:D3G,E:T9I,ORF9b:P10S,N:P13L,M:Q19E,M:A63T,N:R203K,N:G204R,ORF1b:P314L,S:G339D,S:R346K,S:S371L,S:S373P,S:S375F,S:K417N,S:N440K,S:G446S,S:S477N,S:T478K,S:E484A,S:Q493R,S:G496S,S:Q498R,S:N501Y,S:Y505H,S:T547K,S:D614G,S:H655Y,S:N679K,S:P681H,S:N764K,S:D796Y,ORF1a:K856R,S:N856K,S:Q954H,S:N969K,S:L981F,ORF1b:I1566V,ORF1a:L2084I,ORF1a:A2710T,ORF1a:T3255I,ORF1a:P3395H,ORF1a:I3758V	ORF9b:E27-,ORF9b:N28-,ORF9b:A29-,N:E31-,N:R32-,N:S33-,ORF1a:S2083-,ORF1a:L3674-,ORF1a:S3675-,ORF1a:G3676-		1-193,10142-10152,10353-10370,21621-22537,29769-29903		CharitГ©_E_F:C26270T,ChinaCDC_N_F:G28881A;G28882A;G28883C,USCDC_N1_P:C28311T	89404	0	29903	3000	36.0741	mediocre	1274	10	0	good	0	24	-7	0	good	1
144	hCoV-19/Kazakhstan/NLA/barcode25-10-MN908947.3/2022	21J (Delta)	AY.122	2.78086	good	41	13	0	0	32	4	0	315	0	3	G210T,C583T,G1048T,C3037T,G4181T,C5806T,C6402T,C7124T,C8986T,G9053T,C10029T,A11201G,A11332G,G11527A,A13947G,C14408T,G15451A,C16466T,C19220T,G21578T,C21618G,A21643T,G21987A,T22917G,C22995A,A23403G,C23589T,C23604G,G24410A,C25469T,T26767C,C27527T,T27638C,C27752T,C27874T,A28461G,G28881T,G28916T,C29236T,G29402T,G29742T	22029-22034,28248-28253,28271			G29742T|21J&21I&21A&21B	C583T,C5806T,G11527A,A13947G,G21578T,A21643T,C23589T,C29236T	0	1	8	9		S:V6F,S:T19R,ORF3a:S26L,ORF7b:T40I,ORF7a:P45L,ORF9b:T60A,N:D63G,M:I82T,ORF7a:V82A,ORF7a:T120I,S:G142D,S:R158G,N:R203M,N:G215C,ORF1a:K261N,ORF1b:P314L,N:D377Y,S:L452R,S:T478K,S:D614G,ORF1b:G662S,S:T676I,S:P681R,S:D950N,ORF1b:P1000L,ORF1a:A1306S,ORF1b:A1918V,ORF1a:P2046L,ORF1a:P2287S,ORF1a:V2930L,ORF1a:T3255I,ORF1a:T3646A	ORF8:D119-,ORF8:F120-,S:E156-,S:F157-		1-179,241,29769-29903		CharitГ©_RdRp_F:G15451A,HKU_N_R:C29236T,ChinaCDC_N_F:G28881T	89485	0	29903	3000	0.555556	good	315	10	0	good	0	24	4	16.6667	good	12
145	hCoV-19/Kazakhstan/NLA/barcode26-10-MN908947.3/2022	21K (Omicron)	BA.1.1	12.0178	good	54	21	0	0	44	10	0	1236	0	5	C2470T,A2832G,C3037T,T5386G,G8393A,C10029T,C10449A,A11537G,T13195C,C14408T,C15240T,C16750T,A18163G,G22578A,G22599A,T22673C,C22674T,T22679C,C22686T,G22813T,T22882G,G22898A,G22992A,C22995A,A23013C,A23040G,G23048A,A23055G,A23063T,T23075C,C23202A,A23403G,C23525T,T23599G,C23604A,C23854A,G23948T,C24130A,A24424T,T24469A,C24503T,C25000T,C25584T,C26270T,A26530G,C26577G,G26709A,A27259C,C27807T,A28271T,C283…	6513-6515,11285-11293,28362-28370				C16750T	0	0	1	1		M:D3G,E:T9I,ORF9b:P10S,N:P13L,M:Q19E,M:A63T,N:R203K,N:G204R,ORF1b:P314L,S:G339D,S:R346K,S:S371L,S:S373P,S:S375F,S:K417N,S:N440K,S:G446S,S:S477N,S:T478K,S:E484A,S:Q493R,S:G496S,S:Q498R,S:N501Y,S:Y505H,S:T547K,S:D614G,S:H655Y,S:N679K,S:P681H,S:N764K,S:D796Y,ORF1a:K856R,S:N856K,S:Q954H,S:N969K,S:L981F,ORF1b:P1095S,ORF1b:I1566V,ORF1a:L2084I,ORF1a:A2710T,ORF1a:T3255I,ORF1a:P3395H,ORF1a:I3758V	ORF9b:E27-,ORF9b:N28-,ORF9b:A29-,N:E31-,N:R32-,N:S33-,ORF1a:S2083-,ORF1a:L3674-,ORF1a:S3675-,ORF1a:G3676-		1-195,241,21633-22537,29769-29903		CharitГ©_E_F:C26270T,ChinaCDC_N_F:G28881A;G28882A;G28883C,USCDC_N1_P:C28311T	89408	0	29903	3000	34.6667	mediocre	1236	10	0	good	0	24	-7	0	good	1
146	hCoV-19/Kazakhstan/NLA/barcode27-10-MN908947.3/2022	21K (Omicron)	BA.1.1	6.53086	good	56	27	0	0	46	12	0	990	0	5	A2832G,C3037T,G4181A,T5386G,C5884T,G8393A,C10029T,C10449A,A11537G,T13195C,C14408T,C15240T,A18163G,C21762T,C21846T,G22578A,G22599A,T22673C,C22674T,T22679C,C22686T,G22813T,T22882G,G22898A,G22992A,C22995A,A23013C,A23040G,G23048A,A23055G,A23063T,T23075C,C23202A,A23403G,C23525T,T23599G,C23604A,C23854A,G23948T,C24130A,A24424T,T24469A,C24503T,C25000T,C25584T,C26270T,A26530G,C26577G,G26709A,A27259C,C2780…	6513-6515,11285-11293,21765-21770,28362-28370				G4181A,C5884T	0	0	2	2		M:D3G,E:T9I,ORF9b:P10S,N:P13L,M:Q19E,M:A63T,S:A67V,S:T95I,N:R203K,N:G204R,ORF1b:P314L,S:G339D,S:R346K,S:S371L,S:S373P,S:S375F,S:K417N,S:N440K,S:G446S,S:S477N,S:T478K,S:E484A,S:Q493R,S:G496S,S:Q498R,S:N501Y,S:Y505H,S:T547K,S:D614G,S:H655Y,S:N679K,S:P681H,S:N764K,S:D796Y,ORF1a:K856R,S:N856K,S:Q954H,S:N969K,S:L981F,ORF1a:A1306T,ORF1b:I1566V,ORF1a:L2084I,ORF1a:A2710T,ORF1a:T3255I,ORF1a:P3395H,ORF1a:I…	ORF9b:E27-,ORF9b:N28-,ORF9b:A29-,N:E31-,N:R32-,N:S33-,S:H69-,S:V70-,ORF1a:S2083-,ORF1a:L3674-,ORF1a:S3675-,ORF1a:G3676-		1-180,241,2470,21865-22537,29769-29903		CharitГ©_E_F:C26270T,ChinaCDC_N_F:G28881A;G28882A;G28883C,USCDC_N1_P:C28311T	89374	0	29903	3000	25.5556	good	990	10	0	good	0	24	-6	0	good	2
147	hCoV-19/Kazakhstan/NLA/barcode28-10-MN908947.3/2022	21K (Omicron)	BA.1.1	36.8494	mediocre	54	21	0	0	43	10	0	1939	0	5	C241T,C2470T,A2832G,C3037T,T5386G,G8393A,T9370G,C10449A,A11537G,T13195C,C14408T,C15240T,A18163G,C18457T,G22578A,G22599A,T22673C,C22674T,T22679C,C22686T,G22813T,T22882G,G22898A,G22992A,C22995A,A23013C,A23040G,G23048A,A23055G,A23063T,T23075C,C23202A,A23403G,C23525T,T23599G,C23604A,C23854A,G23948T,C24130A,A24424T,T24469A,C25000T,C25584T,C26270T,A26530G,C26577G,G26709A,A27259C,C27807T,A28271T,C28311T…	6513-6515,11285-11293,28362-28370				T9370G,C18457T	0	0	2	2		M:D3G,E:T9I,ORF9b:P10S,N:P13L,M:Q19E,M:A63T,N:R203K,N:G204R,ORF1b:P314L,S:G339D,S:R346K,S:S371L,S:S373P,S:S375F,S:K417N,S:N440K,S:G446S,S:S477N,S:T478K,S:E484A,S:Q493R,S:G496S,S:Q498R,S:N501Y,S:Y505H,S:T547K,S:D614G,S:H655Y,S:N679K,S:P681H,S:N764K,S:D796Y,ORF1a:K856R,S:N856K,S:Q954H,S:N969K,ORF1b:I1566V,ORF1b:P1664S,ORF1a:L2084I,ORF1a:A2710T,ORF1a:I3035M,ORF1a:P3395H,ORF1a:I3758V	ORF9b:E27-,ORF9b:N28-,ORF9b:A29-,N:E31-,N:R32-,N:S33-,ORF1a:S2083-,ORF1a:L3674-,ORF1a:S3675-,ORF1a:G3676-		1-200,9482-10153,10353-10370,21629-22537,22572-22574,22588,24503,29769-29903		CharitГ©_E_F:C26270T,ChinaCDC_N_F:G28881A;G28882A;G28883C,USCDC_N1_P:C28311T	89408	0	29903	3000	60.7037	mediocre	1939	10	0	good	0	24	-6	0	good	2
148	hCoV-19/Kazakhstan/NLA/barcode29-10-MN908947.3/2022	21K (Omicron)	BA.1.1	19.0031	good	57	21	0	0	45	10	0	1477	0	5	C2470T,A2832G,C3037T,C4596T,T5386G,G8393A,A9259G,C10029T,C10449A,A11537G,T13195C,C14408T,C15240T,C16726T,A18163G,G22578A,G22599A,T22673C,C22674T,T22679C,C22686T,G22813T,T22882G,G22898A,G22992A,C22995A,A23013C,A23040G,G23048A,A23055G,A23063T,T23075C,C23202A,A23403G,C23525T,T23599G,C23604A,C23854A,G23948T,C24130A,A24424T,T24469A,C24503T,C25000T,C25584T,C26270T,C26522T,A26530G,C26577G,G26709A,A27259…	6513-6515,11285-11293,28362-28370			C16726T|21J	C4596T,A9259G,C26522T	0	1	3	4		M:D3G,E:T9I,ORF9b:P10S,N:P13L,M:Q19E,M:A63T,N:R203K,N:G204R,ORF1b:P314L,S:G339D,S:R346K,S:S371L,S:S373P,S:S375F,S:K417N,S:N440K,S:G446S,S:S477N,S:T478K,S:E484A,S:Q493R,S:G496S,S:Q498R,S:N501Y,S:Y505H,S:T547K,S:D614G,S:H655Y,S:N679K,S:P681H,S:N764K,S:D796Y,ORF1a:K856R,S:N856K,S:Q954H,S:N969K,S:L981F,ORF1b:H1087Y,ORF1a:T1444I,ORF1b:I1566V,ORF1a:L2084I,ORF1a:A2710T,ORF1a:T3255I,ORF1a:P3395H,ORF1a:I3…	ORF9b:E27-,ORF9b:N28-,ORF9b:A29-,N:E31-,N:R32-,N:S33-,ORF1a:S2083-,ORF1a:L3674-,ORF1a:S3675-,ORF1a:G3676-		1-195,241,10142-10370,21621-22537,29769-29903		CharitГ©_E_F:C26270T,ChinaCDC_N_F:G28881A;G28882A;G28883C,USCDC_N1_P:C28311T	89396	0	29903	3000	43.5926	mediocre	1477	10	0	good	0	24	-1	0	good	7
149	hCoV-19/Kazakhstan/NLA/barcode31-10-MN908947.3/2022	21K (Omicron)	BA.1.1	49.3116	mediocre	54	21	0	0	42	10	0	2196	0	5	C241T,C2470T,A2832G,C3037T,T5386G,G8393A,C10449A,A11537G,T13195C,C14408T,C15240T,A18163G,G22578A,G22599A,T22673C,C22674T,T22679C,C22686T,G22813T,T22882G,G22898A,G22992A,C22995A,A23013C,A23040G,G23048A,A23055G,A23063T,T23075C,C23202A,A23403G,C23525T,T23599G,C23604A,C23854A,G23948T,C24130A,A24424T,T24469A,C24503T,C25000T,C25584T,C26270T,C26522T,A26530G,C26577G,G26709A,A27259C,C27807T,A28271T,C28311…	6513-6515,11285-11293,28362-28370				C26522T	0	0	1	1		M:D3G,E:T9I,ORF9b:P10S,N:P13L,M:Q19E,M:A63T,N:R203K,N:G204R,ORF1b:P314L,S:G339D,S:R346K,S:S371L,S:S373P,S:S375F,S:K417N,S:N440K,S:G446S,S:S477N,S:T478K,S:E484A,S:Q493R,S:G496S,S:Q498R,S:N501Y,S:Y505H,S:T547K,S:D614G,S:H655Y,S:N679K,S:P681H,S:N764K,S:D796Y,ORF1a:K856R,S:N856K,S:Q954H,S:N969K,S:L981F,ORF1b:I1566V,ORF1a:L2084I,ORF1a:A2710T,ORF1a:P3395H,ORF1a:I3758V	ORF9b:E27-,ORF9b:N28-,ORF9b:A29-,N:E31-,N:R32-,N:S33-,ORF1a:S2083-,ORF1a:L3674-,ORF1a:S3675-,ORF1a:G3676-		1-206,9591-10370,10398-10399,10401,10403-10404,21621-22537,23610-23762,29769-29903		CharitГ©_E_F:C26270T,ChinaCDC_N_F:G28881A;G28882A;G28883C,USCDC_N1_P:C28311T	89408	0	29903	3000	70.2222	mediocre	2196	10	0	good	0	24	-7	0	good	1
150	hCoV-19/Kazakhstan/NLA/barcode32-10-MN908947.3/2022	21K (Omicron)	BA.1	12.1982	good	52	39	9	0	44	16	1	1243	0	5	A2832G,C3037T,T5386G,G8393A,C10029T,C10449A,A11537G,T13195C,C14408T,C15240T,A18163G,C21762T,C21846T,G22578A,T22673C,C22674T,T22679C,C22686T,G22813T,T22882G,G22898A,G22992A,C22995A,A23013C,A23040G,G23048A,A23055G,A23063T,T23075C,C23202A,A23403G,C23525T,T23599G,C23604A,G23948T,A24424T,T24469A,C24503T,C25000T,C25584T,C26270T,G26506A,A26530G,C26577G,G26709A,A27259C,C27807T,A28271T,C28311T,G28881A,G28…	6513-6515,11285-11293,21765-21770,21987-21995,22194-22196,28362-28370	22204:GAGCCAGAA			G26506A	0	0	1	1		M:D3G,E:T9I,ORF9b:P10S,N:P13L,M:Q19E,M:A63T,S:A67V,S:T95I,S:Y145D,N:R203K,N:G204R,S:L212I,ORF1b:P314L,S:G339D,S:S371L,S:S373P,S:S375F,S:K417N,S:N440K,S:G446S,S:S477N,S:T478K,S:E484A,S:Q493R,S:G496S,S:Q498R,S:N501Y,S:Y505H,S:T547K,S:D614G,S:H655Y,S:N679K,S:P681H,S:D796Y,ORF1a:K856R,S:Q954H,S:N969K,S:L981F,ORF1b:I1566V,ORF1a:L2084I,ORF1a:A2710T,ORF1a:T3255I,ORF1a:P3395H,ORF1a:I3758V	ORF9b:E27-,ORF9b:N28-,ORF9b:A29-,N:E31-,N:R32-,N:S33-,S:H69-,S:V70-,S:G142-,S:V143-,S:Y144-,S:N211-,ORF1a:S2083-,ORF1a:L3674-,ORF1a:S3675-,ORF1a:G3676-	S:214:EPE	1-387,9482-9692,10142-10151,10356-10370,23742-23762,23768-23882,23973-24097,24129-24340,24351-24362,29769-29903		CharitГ©_E_F:C26270T,ChinaCDC_N_F:G28881A;G28882A;G28883C,USCDC_N1_P:C28311T	89331	0	29903	3000	34.9259	mediocre	1243	10	0	good	0	24	-7	0	good	1
151	hCoV-19/Kazakhstan/NLA/barcode34-10-MN908947.3/2022	21K (Omicron)	BA.1.1	97.8634	mediocre	53	21	0	0	42	10	0	2971	0	5	C774T,C799T,C2470T,A2832G,C3037T,C5178T,T5386G,G8393A,C10449A,A11537G,T13195C,C14408T,C15240T,A18163G,G22578A,G22599A,T22673C,C22674T,T22679C,C22686T,G22813T,T22882G,G22898A,G22992A,C22995A,A23013C,A23040G,G23048A,A23055G,A23063T,T23075C,C23202A,A23403G,C23525T,T23599G,C23604A,C24130A,A24424T,T24469A,C24503T,C25000T,C25584T,C26270T,A26530G,C26577G,G26709A,A27259C,C27807T,A28271T,C28311T,G28881A,G…	6513-6515,11285-11293,28362-28370				C774T,C799T,C5178T	0	0	3	3		M:D3G,E:T9I,ORF9b:P10S,N:P13L,M:Q19E,M:A63T,ORF1a:T170I,N:R203K,N:G204R,ORF1b:P314L,S:G339D,S:R346K,S:S371L,S:S373P,S:S375F,S:K417N,S:N440K,S:G446S,S:S477N,S:T478K,S:E484A,S:Q493R,S:G496S,S:Q498R,S:N501Y,S:Y505H,S:T547K,S:D614G,S:H655Y,S:N679K,S:P681H,ORF1a:K856R,S:N856K,S:Q954H,S:N969K,S:L981F,ORF1b:I1566V,ORF1a:T1638I,ORF1a:L2084I,ORF1a:A2710T,ORF1a:P3395H,ORF1a:I3758V	ORF9b:E27-,ORF9b:N28-,ORF9b:A29-,N:E31-,N:R32-,N:S33-,ORF1a:S2083-,ORF1a:L3674-,ORF1a:S3675-,ORF1a:G3676-		1-195,241,9379-10370,21621-22537,22583-22584,23619-23965,27873-28254,29769-29903		CharitГ©_E_F:C26270T,ChinaCDC_N_F:G28881A;G28882A;G28883C,USCDC_N1_P:C28311T	89412	0	29903	3000	98.9259	mediocre	2971	10	0	good	0	24	-5	0	good	3
152	hCoV-19/Kazakhstan/NLA/barcode37-10-MN908947.3/2022	21K (Omicron)	BA.1.1	40.96	mediocre	51	21	0	0	42	10	0	2028	0	5	A2832G,C3037T,T5386G,G8393A,C10449A,A11537G,T13195C,C14408T,C15240T,A18163G,G22578A,G22599A,T22673C,C22674T,T22679C,C22686T,G22813T,T22882G,G22898A,G22992A,C22995A,A23013C,A23040G,G23048A,A23055G,A23063T,T23075C,C23202A,A23403G,C23525T,T23599G,C23604A,C23854A,G23948T,C24130A,A24424T,T24469A,C24503T,C25000T,C25584T,C26270T,A26530G,C26577G,G26709A,A27259C,C27807T,A28271T,C28311T,G28881A,G28882A,G28…	6513-6515,11285-11293,28362-28370					0	0	0	0		M:D3G,E:T9I,ORF9b:P10S,N:P13L,M:Q19E,M:A63T,N:R203K,N:G204R,ORF1b:P314L,S:G339D,S:R346K,S:S371L,S:S373P,S:S375F,S:K417N,S:N440K,S:G446S,S:S477N,S:T478K,S:E484A,S:Q493R,S:G496S,S:Q498R,S:N501Y,S:Y505H,S:T547K,S:D614G,S:H655Y,S:N679K,S:P681H,S:N764K,S:D796Y,ORF1a:K856R,S:N856K,S:Q954H,S:N969K,S:L981F,ORF1b:I1566V,ORF1a:L2084I,ORF1a:A2710T,ORF1a:P3395H,ORF1a:I3758V	ORF9b:E27-,ORF9b:N28-,ORF9b:A29-,N:E31-,N:R32-,N:S33-,ORF1a:S2083-,ORF1a:L3674-,ORF1a:S3675-,ORF1a:G3676-		1-182,241,2470,3382,9379-10151,10353-10370,21621-22537,29769-29903		CharitГ©_E_F:C26270T,ChinaCDC_N_F:G28881A;G28882A;G28883C,USCDC_N1_P:C28311T	89420	0	29903	3000	64	mediocre	2028	10	0	good	0	24	-8	0	good	0
153	hCoV-19/Kazakhstan/NLA/barcode39-10-MN908947.3/2022	21K (Omicron)	BA.1.1	12.8801	good	55	21	0	0	43	10	0	1269	0	5	C241T,C2470T,A2832G,C3037T,T5386G,G8393A,C9223T,C10029T,C10449A,A11537G,T13195C,C14408T,C15240T,A18163G,G22578A,G22599A,T22673C,C22674T,T22679C,C22686T,G22813T,T22882G,G22898A,G22992A,C22995A,A23013C,A23040G,G23048A,A23055G,A23063T,T23075C,C23202A,A23403G,C23525T,T23599G,C23604A,C23854A,G23948T,C24130A,A24424T,T24469A,C24503T,C25000T,C25584T,C26270T,A26530G,C26577G,G26709A,A27259C,C27807T,A28271T…	6513-6515,11285-11293,28362-28370				C9223T	0	0	1	1		M:D3G,E:T9I,ORF9b:P10S,N:P13L,M:Q19E,M:A63T,N:R203K,N:G204R,ORF1b:P314L,S:G339D,S:R346K,S:S371L,S:S373P,S:S375F,S:K417N,S:N440K,S:G446S,S:S477N,S:T478K,S:E484A,S:Q493R,S:G496S,S:Q498R,S:N501Y,S:Y505H,S:T547K,S:D614G,S:H655Y,S:N679K,S:P681H,S:N764K,S:D796Y,ORF1a:K856R,S:N856K,S:Q954H,S:N969K,S:L981F,ORF1b:I1566V,ORF1a:L2084I,ORF1a:A2710T,ORF1a:T3255I,ORF1a:P3395H,ORF1a:I3758V	ORF9b:E27-,ORF9b:N28-,ORF9b:A29-,N:E31-,N:R32-,N:S33-,ORF1a:S2083-,ORF1a:L3674-,ORF1a:S3675-,ORF1a:G3676-		1-189,10142-10151,10353-10370,21621-22537,29769-29903		CharitГ©_E_F:C26270T,ChinaCDC_N_F:G28881A;G28882A;G28883C,USCDC_N1_P:C28311T	89404	0	29903	3000	35.8889	mediocre	1269	10	0	good	0	24	-7	0	good	1
154	hCoV-19/Kazakhstan/NLA/barcode40-10-MN908947.3/2022	21K (Omicron)	BA.1.1	12.4583	good	55	21	0	0	45	10	0	1253	0	5	C2470T,A2832G,C3037T,T5386G,G8393A,T9370G,C10029T,C10449A,A11537G,T13195C,C14408T,C15240T,A18163G,C18457T,G22578A,G22599A,T22673C,C22674T,T22679C,C22686T,G22813T,T22882G,G22898A,G22992A,C22995A,A23013C,A23040G,G23048A,A23055G,A23063T,T23075C,C23202A,A23403G,C23525T,T23599G,C23604A,C23854A,G23948T,C24130A,A24424T,T24469A,C24503T,C25000T,C25584T,C26270T,A26530G,C26577G,G26709A,A27259C,C27807T,A2827…	6513-6515,11285-11293,28362-28370				T9370G,C18457T	0	0	2	2		M:D3G,E:T9I,ORF9b:P10S,N:P13L,M:Q19E,M:A63T,N:R203K,N:G204R,ORF1b:P314L,S:G339D,S:R346K,S:S371L,S:S373P,S:S375F,S:K417N,S:N440K,S:G446S,S:S477N,S:T478K,S:E484A,S:Q493R,S:G496S,S:Q498R,S:N501Y,S:Y505H,S:T547K,S:D614G,S:H655Y,S:N679K,S:P681H,S:N764K,S:D796Y,ORF1a:K856R,S:N856K,S:Q954H,S:N969K,S:L981F,ORF1b:I1566V,ORF1b:P1664S,ORF1a:L2084I,ORF1a:A2710T,ORF1a:I3035M,ORF1a:T3255I,ORF1a:P3395H,ORF1a:I3…	ORF9b:E27-,ORF9b:N28-,ORF9b:A29-,N:E31-,N:R32-,N:S33-,ORF1a:S2083-,ORF1a:L3674-,ORF1a:S3675-,ORF1a:G3676-		1-200,241,21621-22537,29769-29903		CharitГ©_E_F:C26270T,ChinaCDC_N_F:G28881A;G28882A;G28883C,USCDC_N1_P:C28311T	89404	0	29903	3000	35.2963	mediocre	1253	10	0	good	0	24	-6	0	good	2
155	hCoV-19/Kazakhstan/NLA/barcode41-10-MN908947.3/2022	21K (Omicron)	BA.1.1	50.6733	mediocre	53	21	0	0	43	10	0	2222	0	5	C2470T,A2832G,C3037T,T5386G,C6380T,G8393A,C10449A,A11537G,T13195C,C14408T,C15240T,A18163G,G22578A,G22599A,T22673C,C22674T,T22679C,C22686T,G22813T,T22882G,G22898A,G22992A,C22995A,A23013C,A23040G,G23048A,A23055G,A23063T,T23075C,C23202A,A23403G,C23525T,T23599G,C23604A,C23854A,G23948T,C24130A,A24424T,T24469A,C24503T,C25000T,C25584T,C26270T,A26530G,C26577G,G26709A,A27259C,C27807T,A28271T,C28311T,G2888…	6513-6515,11285-11293,28362-28370				C6380T	0	0	1	1		M:D3G,E:T9I,ORF9b:P10S,N:P13L,M:Q19E,M:A63T,N:R203K,N:G204R,ORF1b:P314L,S:G339D,S:R346K,S:S371L,S:S373P,S:S375F,S:K417N,S:N440K,S:G446S,S:S477N,S:T478K,S:E484A,S:Q493R,S:G496S,S:Q498R,S:N501Y,S:Y505H,S:T547K,S:D614G,S:H655Y,S:N679K,S:P681H,S:N764K,S:D796Y,ORF1a:K856R,S:N856K,S:Q954H,S:N969K,S:L981F,ORF1b:I1566V,ORF1a:L2039F,ORF1a:L2084I,ORF1a:A2710T,ORF1a:P3395H,ORF1a:I3758V	ORF9b:E27-,ORF9b:N28-,ORF9b:A29-,N:E31-,N:R32-,N:S33-,ORF1a:S2083-,ORF1a:L3674-,ORF1a:S3675-,ORF1a:G3676-		1-177,241,9379-10370,21621-22537,29769-29903		CharitГ©_E_F:C26270T,ChinaCDC_N_F:G28881A;G28882A;G28883C,USCDC_N1_P:C28311T	89412	0	29903	3000	71.1852	mediocre	2222	10	0	good	0	24	-7	0	good	1
156	hCoV-19/Kazakhstan/NLA/barcode42-10-MN908947.3/2022	21K (Omicron)	BA.1.1	36.9394	mediocre	53	21	0	0	42	10	0	1941	0	5	C241T,C2470T,A2832G,C3037T,T5386G,G8393A,C10449A,A11537G,T13195C,C14408T,C15240T,A18163G,G22578A,G22599A,T22673C,C22674T,T22679C,C22686T,G22813T,T22882G,G22898A,G22992A,C22995A,A23013C,A23040G,G23048A,A23055G,A23063T,T23075C,C23202A,A23403G,C23525T,T23599G,C23604A,C23854A,G23948T,C24130A,A24424T,T24469A,C24503T,C25000T,C25584T,C26270T,A26530G,C26577G,G26709A,A27259C,C27807T,A28271T,C28311T,G28881…	6513-6515,11285-11293,28362-28370					0	0	0	0		M:D3G,E:T9I,ORF9b:P10S,N:P13L,M:Q19E,M:A63T,N:R203K,N:G204R,ORF1b:P314L,S:G339D,S:R346K,S:S371L,S:S373P,S:S375F,S:K417N,S:N440K,S:G446S,S:S477N,S:T478K,S:E484A,S:Q493R,S:G496S,S:Q498R,S:N501Y,S:Y505H,S:T547K,S:D614G,S:H655Y,S:N679K,S:P681H,S:N764K,S:D796Y,ORF1a:K856R,S:N856K,S:Q954H,S:N969K,S:L981F,ORF1b:I1566V,ORF1a:L2084I,ORF1a:A2710T,ORF1a:P3395H,ORF1a:I3758V	ORF9b:E27-,ORF9b:N28-,ORF9b:A29-,N:E31-,N:R32-,N:S33-,ORF1a:S2083-,ORF1a:L3674-,ORF1a:S3675-,ORF1a:G3676-		1-199,9482-10153,10353-10370,21621-22537,29769-29903		CharitГ©_E_F:C26270T,ChinaCDC_N_F:G28881A;G28882A;G28883C,USCDC_N1_P:C28311T	89412	0	29903	3000	60.7778	mediocre	1941	10	0	good	0	24	-8	0	good	0
157	hCoV-19/Kazakhstan/NLA/barcode43-10-MN908947.3/2022	21K (Omicron)	BA.1	0.003086	good	53	39	9	0	46	16	1	315	0	5	A2832G,C3037T,T5386G,G8393A,C10029T,C10449A,A11537G,T13195C,C14408T,C15240T,A18163G,C21762T,C21846T,G22578A,T22673C,C22674T,T22679C,C22686T,G22813T,T22882G,G22898A,G22992A,C22995A,A23013C,A23040G,G23048A,A23055G,A23063T,T23075C,C23202A,A23403G,C23525T,T23599G,C23604A,C23854A,G23948T,C24130A,A24424T,T24469A,C24503T,C25000T,C25584T,C26270T,A26530G,C26577G,G26709A,A27259C,C27807T,A28271T,C28311T,G28…	6513-6515,11285-11293,21765-21770,21987-21995,22194-22196,28362-28370	22204:GAGCCAGAA				0	0	0	0		M:D3G,E:T9I,ORF9b:P10S,N:P13L,M:Q19E,M:A63T,S:A67V,S:T95I,S:Y145D,N:R203K,N:G204R,S:L212I,ORF1b:P314L,S:G339D,S:S371L,S:S373P,S:S375F,S:K417N,S:N440K,S:G446S,S:S477N,S:T478K,S:E484A,S:Q493R,S:G496S,S:Q498R,S:N501Y,S:Y505H,S:T547K,S:D614G,S:H655Y,S:N679K,S:P681H,S:N764K,S:D796Y,ORF1a:K856R,S:N856K,S:Q954H,S:N969K,S:L981F,ORF1b:I1566V,ORF1a:L2084I,ORF1a:A2710T,ORF1a:T3255I,ORF1a:P3395H,ORF1a:I3758V	ORF9b:E27-,ORF9b:N28-,ORF9b:A29-,N:E31-,N:R32-,N:S33-,S:H69-,S:V70-,S:G142-,S:V143-,S:Y144-,S:N211-,ORF1a:S2083-,ORF1a:L3674-,ORF1a:S3675-,ORF1a:G3676-	S:214:EPE	1-179,241,29769-29903		CharitГ©_E_F:C26270T,ChinaCDC_N_F:G28881A;G28882A;G28883C,USCDC_N1_P:C28311T	89327	0	29903	3000	0.555556	good	315	10	0	good	0	24	-8	0	good	0
158	hCoV-19/Kazakhstan/NLA/barcode44-10-MN908947.3/2022	21K (Omicron)	BA.1.1	12.8005	good	57	21	0	0	45	10	0	1266	0	5	T221C,C2470T,A2832G,C3037T,T5386G,C6255T,G8393A,C10029T,C10449A,A11537G,T13195C,C14408T,C15240T,A18163G,G22578A,G22599A,T22673C,C22674T,T22679C,C22686T,G22813T,T22882G,G22898A,G22992A,C22995A,A23013C,A23040G,G23048A,A23055G,A23063T,T23075C,C23202A,A23403G,C23525T,T23599G,C23604A,C23854A,G23948T,C24130A,A24424T,T24469A,C24503T,C25000T,C25584T,C25613T,C26270T,C26522T,A26530G,C26577G,G26709A,A27259C…	6513-6515,11285-11293,28362-28370				T221C,C6255T,C25613T,C26522T	0	0	4	4		M:D3G,E:T9I,ORF9b:P10S,N:P13L,M:Q19E,M:A63T,ORF3a:S74F,N:R203K,N:G204R,ORF1b:P314L,S:G339D,S:R346K,S:S371L,S:S373P,S:S375F,S:K417N,S:N440K,S:G446S,S:S477N,S:T478K,S:E484A,S:Q493R,S:G496S,S:Q498R,S:N501Y,S:Y505H,S:T547K,S:D614G,S:H655Y,S:N679K,S:P681H,S:N764K,S:D796Y,ORF1a:K856R,S:N856K,S:Q954H,S:N969K,S:L981F,ORF1b:I1566V,ORF1a:A1997V,ORF1a:L2084I,ORF1a:A2710T,ORF1a:T3255I,ORF1a:P3395H,ORF1a:I375…	ORF9b:E27-,ORF9b:N28-,ORF9b:A29-,N:E31-,N:R32-,N:S33-,ORF1a:S2083-,ORF1a:L3674-,ORF1a:S3675-,ORF1a:G3676-		1-185,241,10142-10151,10353-10370,21621-22537,29769-29903		CharitГ©_E_F:C26270T,ChinaCDC_N_F:G28881A;G28882A;G28883C,USCDC_N1_P:C28311T	89396	0	29903	3000	35.7778	mediocre	1266	10	0	good	0	24	-4	0	good	4
159	hCoV-19/Kazakhstan/NLA/barcode47-10-MN908947.3/2022	21K (Omicron)	BA.1.1	13.255	good	52	21	0	0	43	10	0	1283	0	5	A2832G,C3037T,T5386G,G8393A,C10029T,C10449A,A11537G,T13195C,C14408T,C15240T,A18163G,G22578A,G22599A,T22673C,C22674T,T22679C,C22686T,G22813T,T22882G,G22898A,G22992A,C22995A,A23013C,A23040G,G23048A,A23055G,A23063T,T23075C,C23202A,A23403G,C23525T,T23599G,C23604A,C23854A,G23948T,C24130A,A24424T,T24469A,C24503T,C25000T,C25584T,C26270T,A26530G,C26577G,G26709A,A27259C,C27807T,A28271T,C28311T,G28881A,G28…	6513-6515,11285-11293,28362-28370					0	0	0	0		M:D3G,E:T9I,ORF9b:P10S,N:P13L,M:Q19E,M:A63T,N:R203K,N:G204R,ORF1b:P314L,S:G339D,S:R346K,S:S371L,S:S373P,S:S375F,S:K417N,S:N440K,S:G446S,S:S477N,S:T478K,S:E484A,S:Q493R,S:G496S,S:Q498R,S:N501Y,S:Y505H,S:T547K,S:D614G,S:H655Y,S:N679K,S:P681H,S:N764K,S:D796Y,ORF1a:K856R,S:N856K,S:Q954H,S:N969K,S:L981F,ORF1b:I1566V,ORF1a:L2084I,ORF1a:A2710T,ORF1a:T3255I,ORF1a:P3395H,ORF1a:I3758V	ORF9b:E27-,ORF9b:N28-,ORF9b:A29-,N:E31-,N:R32-,N:S33-,ORF1a:S2083-,ORF1a:L3674-,ORF1a:S3675-,ORF1a:G3676-		1-200,241,2470,10142-10152,10353-10370,21621-22537,29769-29903		CharitГ©_E_F:C26270T,ChinaCDC_N_F:G28881A;G28882A;G28883C,USCDC_N1_P:C28311T	89416	0	29903	3000	36.4074	mediocre	1283	10	0	good	0	24	-8	0	good	0
160	hCoV-19/Kazakhstan/NLA/barcode48-10-MN908947.3/2022	21K (Omicron)	BA.1.1	12.5368	good	56	21	0	0	45	10	0	1256	0	5	C2470T,A2832G,C3037T,T5386G,C7006T,G8393A,T9370G,C10029T,C10449A,A11537G,T13195C,C14408T,C15240T,A18163G,C18457T,G22578A,G22599A,T22673C,C22674T,T22679C,C22686T,G22813T,T22882G,G22898A,G22992A,C22995A,A23013C,A23040G,G23048A,A23055G,A23063T,T23075C,C23202A,A23403G,C23525T,T23599G,C23604A,C23854A,G23948T,C24130A,A24424T,T24469A,C24503T,C25000T,C25584T,C26270T,A26530G,C26577G,G26709A,A27259C,C27807…	6513-6515,11285-11293,28362-28370				C7006T,T9370G,C18457T	0	0	3	3		M:D3G,E:T9I,ORF9b:P10S,N:P13L,M:Q19E,M:A63T,N:R203K,N:G204R,ORF1b:P314L,S:G339D,S:R346K,S:S371L,S:S373P,S:S375F,S:K417N,S:N440K,S:G446S,S:S477N,S:T478K,S:E484A,S:Q493R,S:G496S,S:Q498R,S:N501Y,S:Y505H,S:T547K,S:D614G,S:H655Y,S:N679K,S:P681H,S:N764K,S:D796Y,ORF1a:K856R,S:N856K,S:Q954H,S:N969K,S:L981F,ORF1b:I1566V,ORF1b:P1664S,ORF1a:L2084I,ORF1a:A2710T,ORF1a:I3035M,ORF1a:T3255I,ORF1a:P3395H,ORF1a:I3…	ORF9b:E27-,ORF9b:N28-,ORF9b:A29-,N:E31-,N:R32-,N:S33-,ORF1a:S2083-,ORF1a:L3674-,ORF1a:S3675-,ORF1a:G3676-		1-203,241,21621-22537,29769-29903		CharitГ©_E_F:C26270T,ChinaCDC_N_F:G28881A;G28882A;G28883C,USCDC_N1_P:C28311T	89400	0	29903	3000	35.4074	mediocre	1256	10	0	good	0	24	-5	0	good	3
161	hCoV-19/Kazakhstan/NLA/barcode49-10-MN908947.3/2022	21K (Omicron)	BA.1.1	19.819	good	48	39	9	0	41	16	1	1502	0	5	A2832G,C3037T,T5386G,G8393A,C10029T,C10449A,A11537G,T13195C,C14408T,C15240T,A18163G,C21762T,C21846T,G22578A,G22599A,T22673C,C22674T,T22679C,C22686T,G22813T,T22882G,G22898A,G22992A,C22995A,A23013C,A23040G,G23048A,A23055G,A23063T,T23075C,C23202A,A23403G,C23525T,T23599G,C23604A,C25000T,C25584T,C26270T,A26530G,C26577G,G26709A,A27259C,C27807T,A28271T,C28311T,G28881A,G28882A,G28883C	6513-6515,11285-11293,21765-21770,21987-21995,22194-22196,28362-28370	22204:GAGCCAGAA				0	0	0	0		M:D3G,E:T9I,ORF9b:P10S,N:P13L,M:Q19E,M:A63T,S:A67V,S:T95I,S:Y145D,N:R203K,N:G204R,S:L212I,ORF1b:P314L,S:G339D,S:R346K,S:S371L,S:S373P,S:S375F,S:K417N,S:N440K,S:G446S,S:S477N,S:T478K,S:E484A,S:Q493R,S:G496S,S:Q498R,S:N501Y,S:Y505H,S:T547K,S:D614G,S:H655Y,S:N679K,S:P681H,ORF1a:K856R,ORF1b:I1566V,ORF1a:L2084I,ORF1a:A2710T,ORF1a:T3255I,ORF1a:P3395H,ORF1a:I3758V	ORF9b:E27-,ORF9b:N28-,ORF9b:A29-,N:E31-,N:R32-,N:S33-,S:H69-,S:V70-,S:G142-,S:V143-,S:Y144-,S:N211-,ORF1a:S2083-,ORF1a:L3674-,ORF1a:S3675-,ORF1a:G3676-	S:214:EPE	1-195,241,2470,10358-10370,22432-22537,22550,23590,23610-24658,29769-29903		CharitГ©_E_F:C26270T,ChinaCDC_N_F:G28881A;G28882A;G28883C,USCDC_N1_P:C28311T	89347	0	29903	3000	44.5185	mediocre	1502	10	0	good	0	24	-8	0	good	0
162	hCoV-19/Kazakhstan/NLA/barcode52-10-MN908947.3/2022	21K (Omicron)	BA.1.1	74.9186	mediocre	47	39	9	0	40	16	1	2637	0	5	C2470T,A2832G,C3037T,T5386G,G8393A,C10449A,A11537G,T13195C,C14408T,C15240T,A18163G,C21762T,C21846T,G22578A,G22599A,T22673C,C22674T,T22679C,C22686T,G22813T,T22882G,G22898A,G22992A,C22995A,A23013C,A23040G,G23048A,A23055G,A23063T,T23075C,C23202A,A23403G,C23525T,T23599G,C23604A,C25000T,C25584T,C26270T,A26530G,C26577G,G26709A,A27259C,C27807T,C28311T,G28881A,G28882A,G28883C	6513-6515,11285-11293,21765-21770,21987-21995,22194-22196,28362-28370	22204:GAGCCAGAA				0	0	0	0		M:D3G,E:T9I,ORF9b:P10S,N:P13L,M:Q19E,M:A63T,S:A67V,S:T95I,S:Y145D,N:R203K,N:G204R,S:L212I,ORF1b:P314L,S:G339D,S:R346K,S:S371L,S:S373P,S:S375F,S:K417N,S:N440K,S:G446S,S:S477N,S:T478K,S:E484A,S:Q493R,S:G496S,S:Q498R,S:N501Y,S:Y505H,S:T547K,S:D614G,S:H655Y,S:N679K,S:P681H,ORF1a:K856R,ORF1b:I1566V,ORF1a:L2084I,ORF1a:A2710T,ORF1a:P3395H,ORF1a:I3758V	ORF9b:E27-,ORF9b:N28-,ORF9b:A29-,N:E31-,N:R32-,N:S33-,S:H69-,S:V70-,S:G142-,S:V143-,S:Y144-,S:N211-,ORF1a:S2083-,ORF1a:L3674-,ORF1a:S3675-,ORF1a:G3676-	S:214:EPE	1-203,241,9379-10370,10418,10428-10429,22432-22537,23610-24658,27873-27968,28032-28041,28271,29728-29903		CharitГ©_E_F:C26270T,ChinaCDC_N_F:G28881A;G28882A;G28883C,USCDC_N1_P:C28311T	89351	0	29903	3000	86.5556	mediocre	2637	10	0	good	0	24	-8	0	good	0
163	hCoV-19/Kazakhstan/NLA/barcode57-10-MN908947.3/2022	21K (Omicron)	BA.1.1	79.8044	mediocre	48	39	9	0	40	16	1	2712	0	5	A2832G,C3037T,T5386G,G8393A,C10449A,A11537G,T13195C,C14408T,C15240T,A18163G,C21762T,C21846T,G22578A,G22599A,T22673C,C22674T,T22679C,C22686T,G22813T,T22882G,G22898A,G22992A,C22995A,A23013C,A23040G,G23048A,A23055G,A23063T,T23075C,C23202A,A23403G,C23525T,T23599G,C23604A,C25000T,C25584T,C26270T,C26522T,A26530G,C26577G,G26709A,A27259C,C27807T,A28271T,C28311T,G28881A,G28882A,G28883C	6513-6515,11285-11293,21765-21770,21987-21995,22194-22196,28362-28370	22204:GAGCCAGAA			C26522T	0	0	1	1		M:D3G,E:T9I,ORF9b:P10S,N:P13L,M:Q19E,M:A63T,S:A67V,S:T95I,S:Y145D,N:R203K,N:G204R,S:L212I,ORF1b:P314L,S:G339D,S:R346K,S:S371L,S:S373P,S:S375F,S:K417N,S:N440K,S:G446S,S:S477N,S:T478K,S:E484A,S:Q493R,S:G496S,S:Q498R,S:N501Y,S:Y505H,S:T547K,S:D614G,S:H655Y,S:N679K,S:P681H,ORF1a:K856R,ORF1b:I1566V,ORF1a:L2084I,ORF1a:A2710T,ORF1a:P3395H,ORF1a:I3758V	ORF9b:E27-,ORF9b:N28-,ORF9b:A29-,N:E31-,N:R32-,N:S33-,S:H69-,S:V70-,S:G142-,S:V143-,S:Y144-,S:N211-,ORF1a:S2083-,ORF1a:L3674-,ORF1a:S3675-,ORF1a:G3676-	S:214:EPE	1-183,241,2470,9379-10370,10391,10409,10424,10427-10428,22432-22537,23610-24658,27873-28001,28028-28110,28125-28152,29769-29903		CharitГ©_E_F:C26270T,ChinaCDC_N_F:G28881A;G28882A;G28883C,USCDC_N1_P:C28311T	89347	0	29903	3000	89.3333	mediocre	2712	10	0	good	0	24	-7	0	good	1
164	hCoV-19/Kazakhstan/NLA/barcode58-10-MN908947.3/2022	21K (Omicron)	BA.1.1	21.0239	good	49	39	9	0	41	16	1	1538	0	5	A2832G,C3037T,T5386G,G8393A,C10029T,C10449A,A11537G,T13195C,C14408T,C15240T,A18163G,C21762T,C21846T,G22578A,G22599A,T22673C,C22674T,T22679C,C22686T,G22813T,T22882G,G22898A,G22992A,C22995A,A23013C,A23040G,G23048A,A23055G,A23063T,T23075C,C23202A,A23403G,C23525T,T23599G,C23604A,C25000T,C25584T,C26270T,C26522T,A26530G,C26577G,G26709A,A27259C,C27807T,A28271T,C28311T,G28881A,G28882A,G28883C	6513-6515,11285-11293,21765-21770,21987-21995,22194-22196,28362-28370	22204:GAGCCAGAA			C26522T	0	0	1	1		M:D3G,E:T9I,ORF9b:P10S,N:P13L,M:Q19E,M:A63T,S:A67V,S:T95I,S:Y145D,N:R203K,N:G204R,S:L212I,ORF1b:P314L,S:G339D,S:R346K,S:S371L,S:S373P,S:S375F,S:K417N,S:N440K,S:G446S,S:S477N,S:T478K,S:E484A,S:Q493R,S:G496S,S:Q498R,S:N501Y,S:Y505H,S:T547K,S:D614G,S:H655Y,S:N679K,S:P681H,ORF1a:K856R,ORF1b:I1566V,ORF1a:L2084I,ORF1a:A2710T,ORF1a:T3255I,ORF1a:P3395H,ORF1a:I3758V	ORF9b:E27-,ORF9b:N28-,ORF9b:A29-,N:E31-,N:R32-,N:S33-,S:H69-,S:V70-,S:G142-,S:V143-,S:Y144-,S:N211-,ORF1a:S2083-,ORF1a:L3674-,ORF1a:S3675-,ORF1a:G3676-	S:214:EPE	1-213,241,2470,10142-10151,10353-10370,22432-22537,23610-24658,24696-24698,24700,24712,29769-29903		CharitГ©_E_F:C26270T,ChinaCDC_N_F:G28881A;G28882A;G28883C,USCDC_N1_P:C28311T	89343	0	29903	3000	45.8519	mediocre	1538	10	0	good	0	24	-7	0	good	1
165	hCoV-19/Kazakhstan/NLA/barcode65-10-MN908947.3/2022	21K (Omicron)	BA.1.1	27.3103	good	49	39	9	0	41	16	1	1711	0	5	C2470T,A2832G,C3037T,T5386G,G8393A,C10029T,C10449A,A11537G,T13195C,C14408T,C15240T,A18163G,C21762T,C21846T,G22578A,G22599A,T22673C,C22674T,T22679C,C22686T,G22813T,T22882G,G22898A,G22992A,C22995A,A23013C,A23040G,G23048A,A23055G,A23063T,T23075C,C23202A,A23403G,C23525T,T23599G,C23604A,C25000T,C25584T,C26270T,A26530G,C26577G,G26709A,A27259C,C27807T,A28271T,C28311T,G28881A,G28882A,G28883C	6513-6515,11285-11293,21765-21770,21987-21995,22194-22196,28362-28370	22204:GAGCCAGAA				0	0	0	0		M:D3G,E:T9I,ORF9b:P10S,N:P13L,M:Q19E,M:A63T,S:A67V,S:T95I,S:Y145D,N:R203K,N:G204R,S:L212I,ORF1b:P314L,S:G339D,S:R346K,S:S371L,S:S373P,S:S375F,S:K417N,S:N440K,S:G446S,S:S477N,S:T478K,S:E484A,S:Q493R,S:G496S,S:Q498R,S:N501Y,S:Y505H,S:T547K,S:D614G,S:H655Y,S:N679K,S:P681H,ORF1a:K856R,ORF1b:I1566V,ORF1a:L2084I,ORF1a:A2710T,ORF1a:T3255I,ORF1a:P3395H,ORF1a:I3758V	ORF9b:E27-,ORF9b:N28-,ORF9b:A29-,N:E31-,N:R32-,N:S33-,S:H69-,S:V70-,S:G142-,S:V143-,S:Y144-,S:N211-,ORF1a:S2083-,ORF1a:L3674-,ORF1a:S3675-,ORF1a:G3676-	S:214:EPE	1-191,241,10142-10370,22432-22537,23610-24658,29769-29903		CharitГ©_E_F:C26270T,ChinaCDC_N_F:G28881A;G28882A;G28883C,USCDC_N1_P:C28311T	89343	0	29903	3000	52.2593	mediocre	1711	10	0	good	0	24	-8	0	good	0
166	hCoV-19/Kazakhstan/NLA/barcode67-10-MN908947.3/2022	21K (Omicron)	BA.1.1	58.3243	mediocre	49	39	9	0	40	16	1	2362	0	5	C2470T,A2832G,C3037T,T5386G,G8393A,C10449A,A11537G,T13195C,C14408T,C15240T,A18163G,C21762T,C21846T,G22578A,G22599A,T22673C,C22674T,T22679C,C22686T,G22813T,T22882G,G22898A,G22992A,C22995A,A23013C,A23040G,G23048A,A23055G,A23063T,T23075C,C23202A,A23403G,C23525T,T23599G,C23604A,C25000T,C25584T,C26270T,C26522T,A26530G,C26577G,G26709A,A27259C,C27807T,A28271T,C28311T,G28881A,G28882A,G28883C	6513-6515,11285-11293,21765-21770,21987-21995,22194-22196,28362-28370	22204:GAGCCAGAA			C26522T	0	0	1	1		M:D3G,E:T9I,ORF9b:P10S,N:P13L,M:Q19E,M:A63T,S:A67V,S:T95I,S:Y145D,N:R203K,N:G204R,S:L212I,ORF1b:P314L,S:G339D,S:R346K,S:S371L,S:S373P,S:S375F,S:K417N,S:N440K,S:G446S,S:S477N,S:T478K,S:E484A,S:Q493R,S:G496S,S:Q498R,S:N501Y,S:Y505H,S:T547K,S:D614G,S:H655Y,S:N679K,S:P681H,ORF1a:K856R,ORF1b:I1566V,ORF1a:L2084I,ORF1a:A2710T,ORF1a:P3395H,ORF1a:I3758V	ORF9b:E27-,ORF9b:N28-,ORF9b:A29-,N:E31-,N:R32-,N:S33-,S:H69-,S:V70-,S:G142-,S:V143-,S:Y144-,S:N211-,ORF1a:S2083-,ORF1a:L3674-,ORF1a:S3675-,ORF1a:G3676-	S:214:EPE	1-184,241,9485-10370,22432-22537,23610-24658,24672,29769-29903		CharitГ©_E_F:C26270T,ChinaCDC_N_F:G28881A;G28882A;G28883C,USCDC_N1_P:C28311T	89343	0	29903	3000	76.3704	mediocre	2362	10	0	good	0	24	-7	0	good	1
167	hCoV-19/Kazakhstan/NLA/barcode68-10-MN908947.3/2022	21K (Omicron)	BA.1.1	19.1001	good	50	39	9	0	41	16	1	1480	0	5	C2470T,A2832G,C3037T,T5386G,G8393A,C10029T,C10449A,A11537G,T13195C,C14408T,C15240T,A18163G,C21762T,C21846T,G22578A,G22599A,T22673C,C22674T,T22679C,C22686T,G22813T,T22882G,G22898A,G22992A,C22995A,A23013C,A23040G,G23048A,A23055G,A23063T,T23075C,C23202A,A23403G,C23525T,T23599G,C23604A,C25000T,C25584T,C26270T,C26522T,A26530G,C26577G,G26709A,A27259C,C27807T,A28271T,C28311T,G28881A,G28882A,G28883C	6513-6515,11285-11293,21765-21770,21987-21995,22194-22196,28362-28370	22204:GAGCCAGAA			C26522T	0	0	1	1		M:D3G,E:T9I,ORF9b:P10S,N:P13L,M:Q19E,M:A63T,S:A67V,S:T95I,S:Y145D,N:R203K,N:G204R,S:L212I,ORF1b:P314L,S:G339D,S:R346K,S:S371L,S:S373P,S:S375F,S:K417N,S:N440K,S:G446S,S:S477N,S:T478K,S:E484A,S:Q493R,S:G496S,S:Q498R,S:N501Y,S:Y505H,S:T547K,S:D614G,S:H655Y,S:N679K,S:P681H,ORF1a:K856R,ORF1b:I1566V,ORF1a:L2084I,ORF1a:A2710T,ORF1a:T3255I,ORF1a:P3395H,ORF1a:I3758V	ORF9b:E27-,ORF9b:N28-,ORF9b:A29-,N:E31-,N:R32-,N:S33-,S:H69-,S:V70-,S:G142-,S:V143-,S:Y144-,S:N211-,ORF1a:S2083-,ORF1a:L3674-,ORF1a:S3675-,ORF1a:G3676-	S:214:EPE	1-200,241,22432-22537,23628-24658,24660,24662-24663,24665-24667,24672,29769-29903		CharitГ©_E_F:C26270T,ChinaCDC_N_F:G28881A;G28882A;G28883C,USCDC_N1_P:C28311T	89339	0	29903	3000	43.7037	mediocre	1480	10	0	good	0	24	-7	0	good	1
168	hCoV-19/Kazakhstan/NLA/barcode69-10-MN908947.3/2022	21K (Omicron)	BA.1.1	29.5614	good	50	39	9	0	41	16	1	1768	0	5	C2470T,A2832G,C3037T,T5386G,G8393A,C10029T,C10449A,A11537G,T13195C,C14408T,C15240T,A18163G,C21762T,C21846T,G22578A,G22599A,T22673C,C22674T,T22679C,C22686T,G22813T,T22882G,G22898A,G22992A,C22995A,A23013C,A23040G,G23048A,A23055G,A23063T,T23075C,C23202A,A23403G,C23525T,T23599G,C23604A,C25000T,C25584T,C26270T,C26522T,A26530G,C26577G,G26709A,A27259C,C27807T,A28271T,C28311T,G28881A,G28882A,G28883C	6513-6515,11285-11293,21765-21770,21987-21995,22194-22196,28362-28370	22204:GAGCCAGAA			C26522T	0	0	1	1		M:D3G,E:T9I,ORF9b:P10S,N:P13L,M:Q19E,M:A63T,S:A67V,S:T95I,S:Y145D,N:R203K,N:G204R,S:L212I,ORF1b:P314L,S:G339D,S:R346K,S:S371L,S:S373P,S:S375F,S:K417N,S:N440K,S:G446S,S:S477N,S:T478K,S:E484A,S:Q493R,S:G496S,S:Q498R,S:N501Y,S:Y505H,S:T547K,S:D614G,S:H655Y,S:N679K,S:P681H,ORF1a:K856R,ORF1b:I1566V,ORF1a:L2084I,ORF1a:A2710T,ORF1a:T3255I,ORF1a:P3395H,ORF1a:I3758V	ORF9b:E27-,ORF9b:N28-,ORF9b:A29-,N:E31-,N:R32-,N:S33-,S:H69-,S:V70-,S:G142-,S:V143-,S:Y144-,S:N211-,ORF1a:S2083-,ORF1a:L3674-,ORF1a:S3675-,ORF1a:G3676-	S:214:EPE	1-200,241,10142-10370,22432-22537,23556,23558-23559,23610-24658,24678,24680,24691,29727-29903		CharitГ©_E_F:C26270T,ChinaCDC_N_F:G28881A;G28882A;G28883C,USCDC_N1_P:C28311T	89339	0	29903	3000	54.3704	mediocre	1768	10	0	good	0	24	-7	0	good	1
169	hCoV-19/Kazakhstan/NLA/barcode70-10-MN908947.3/2022	21K (Omicron)	BA.1.1	91.2379	mediocre	49	39	9	0	40	16	1	2879	0	5	C2470T,A2832G,C3037T,T5386G,G8393A,C10449A,A11537G,T13195C,C14408T,C15240T,A18163G,C21762T,C21846T,G22578A,G22599A,T22673C,C22674T,T22679C,C22686T,G22813T,T22882G,G22898A,G22992A,C22995A,A23013C,A23040G,G23048A,A23055G,A23063T,T23075C,C23202A,A23403G,C23525T,T23599G,C23604A,C25000T,C25584T,C26270T,C26522T,A26530G,C26577G,G26709A,A27259C,C27807T,A28271T,C28311T,G28881A,G28882A,G28883C	6513-6515,11285-11293,21765-21770,21987-21995,22194-22196,28362-28370	22204:GAGCCAGAA			C26522T	0	0	1	1		M:D3G,E:T9I,ORF9b:P10S,N:P13L,M:Q19E,M:A63T,S:A67V,S:T95I,S:Y145D,N:R203K,N:G204R,S:L212I,ORF1b:P314L,S:G339D,S:R346K,S:S371L,S:S373P,S:S375F,S:K417N,S:N440K,S:G446S,S:S477N,S:T478K,S:E484A,S:Q493R,S:G496S,S:Q498R,S:N501Y,S:Y505H,S:T547K,S:D614G,S:H655Y,S:N679K,S:P681H,ORF1a:K856R,ORF1b:I1566V,ORF1a:L2084I,ORF1a:A2710T,ORF1a:P3395H,ORF1a:I3758V	ORF9b:E27-,ORF9b:N28-,ORF9b:A29-,N:E31-,N:R32-,N:S33-,S:H69-,S:V70-,S:G142-,S:V143-,S:Y144-,S:N211-,ORF1a:S2083-,ORF1a:L3674-,ORF1a:S3675-,ORF1a:G3676-	S:214:EPE	1-213,241,9379-10370,10376,10417-10418,10423,10427,16541-16557,22432-22537,23610-24658,27873-28233,29769-29903		CharitГ©_E_F:C26270T,ChinaCDC_N_F:G28881A;G28882A;G28883C,USCDC_N1_P:C28311T	89343	0	29903	3000	95.5185	mediocre	2879	10	0	good	0	24	-7	0	good	1
170	hCoV-19/Kazakhstan/NLA/barcode73-10-MN908947.3/2022	21J (Delta)	AY.122	7.12577	good	37	13	0	0	29	4	0	863	0	3	C583T,G1048T,C3037T,G4181T,C5806T,C6402T,C7124T,C8986T,G9053T,C10029T,A11201G,A11332G,G11527A,A13947G,C14408T,G15451A,C16466T,C19220T,G21578T,C21618G,A21643T,G21987A,T22917G,C22995A,A23403G,C23589T,C23604G,G24410A,C25469T,T26767C,C27874T,A28461G,G28881T,G28916T,C29236T,G29402T,G29742T	22029-22034,28248-28253,28271			G29742T|21J&21I&21A&21B	C583T,C5806T,G11527A,A13947G,G21578T,A21643T,C23589T,C29236T	0	1	8	9		S:V6F,S:T19R,ORF3a:S26L,ORF7b:T40I,ORF9b:T60A,N:D63G,M:I82T,S:G142D,S:R158G,N:R203M,N:G215C,ORF1a:K261N,ORF1b:P314L,N:D377Y,S:L452R,S:T478K,S:D614G,ORF1b:G662S,S:T676I,S:P681R,S:D950N,ORF1b:P1000L,ORF1a:A1306S,ORF1b:A1918V,ORF1a:P2046L,ORF1a:P2287S,ORF1a:V2930L,ORF1a:T3255I,ORF1a:T3646A	ORF8:D119-,ORF8:F120-,S:E156-,S:F157-		1-212,241,22432-22537,27400-27808,29769-29903		CharitГ©_RdRp_F:G15451A,HKU_N_R:C29236T,ChinaCDC_N_F:G28881T	89501	0	29903	3000	20.8519	good	863	10	0	good	0	24	4	16.6667	good	12
171	hCoV-19/Kazakhstan/NLA/barcode75-10-MN908947.3/2022	21K (Omicron)	BA.1.1	19.2949	good	50	39	9	0	42	16	1	1486	0	5	A2832G,C3037T,G4181A,T5386G,C5884T,G8393A,C10029T,C10449A,A11537G,T13195C,C14408T,C15240T,A18163G,C21762T,C21846T,G22578A,G22599A,T22673C,C22674T,T22679C,C22686T,G22813T,T22882G,G22898A,G22992A,C22995A,A23013C,A23040G,G23048A,A23055G,A23063T,T23075C,C23202A,A23403G,C23525T,T23599G,C23604A,C25000T,C25584T,C26270T,A26530G,C26577G,G26709A,A27259C,C27807T,A28271T,C28311T,G28881A,G28882A,G28883C	6513-6515,11285-11293,21765-21770,21987-21995,22194-22196,28362-28370	22204:GAGCCAGAA			G4181A,C5884T	0	0	2	2		M:D3G,E:T9I,ORF9b:P10S,N:P13L,M:Q19E,M:A63T,S:A67V,S:T95I,S:Y145D,N:R203K,N:G204R,S:L212I,ORF1b:P314L,S:G339D,S:R346K,S:S371L,S:S373P,S:S375F,S:K417N,S:N440K,S:G446S,S:S477N,S:T478K,S:E484A,S:Q493R,S:G496S,S:Q498R,S:N501Y,S:Y505H,S:T547K,S:D614G,S:H655Y,S:N679K,S:P681H,ORF1a:K856R,ORF1a:A1306T,ORF1b:I1566V,ORF1a:L2084I,ORF1a:A2710T,ORF1a:T3255I,ORF1a:P3395H,ORF1a:I3758V	ORF9b:E27-,ORF9b:N28-,ORF9b:A29-,N:E31-,N:R32-,N:S33-,S:H69-,S:V70-,S:G142-,S:V143-,S:Y144-,S:N211-,ORF1a:S2083-,ORF1a:L3674-,ORF1a:S3675-,ORF1a:G3676-	S:214:EPE	1-200,241,2470,10355-10370,22432-22537,23633-24658,24672,29769-29903		CharitГ©_E_F:C26270T,ChinaCDC_N_F:G28881A;G28882A;G28883C,USCDC_N1_P:C28311T	89339	0	29903	3000	43.9259	mediocre	1486	10	0	good	0	24	-6	0	good	2
172	hCoV-19/Kazakhstan/NLA/barcode77-10-MN908947.3/2022	21K (Omicron)	BA.1.1	28.405	good	53	39	9	0	43	16	1	1739	0	5	C2470T,A2832G,C3037T,C4596T,T5386G,G8393A,A9259G,C10029T,C10449A,A11537G,T13195C,C14408T,C15240T,C16726T,A18163G,C21762T,C21846T,G22578A,G22599A,T22673C,C22674T,T22679C,C22686T,G22813T,T22882G,G22898A,G22992A,C22995A,A23013C,A23040G,G23048A,A23055G,A23063T,T23075C,C23202A,A23403G,C23525T,T23599G,C23604A,C25000T,C25584T,C26270T,C26522T,A26530G,C26577G,G26709A,A27259C,C27807T,A28271T,C28311T,G28881…	6513-6515,11285-11293,21765-21770,21987-21995,22194-22196,28362-28370	22204:GAGCCAGAA		C16726T|21J	C4596T,A9259G,C26522T	0	1	3	4		M:D3G,E:T9I,ORF9b:P10S,N:P13L,M:Q19E,M:A63T,S:A67V,S:T95I,S:Y145D,N:R203K,N:G204R,S:L212I,ORF1b:P314L,S:G339D,S:R346K,S:S371L,S:S373P,S:S375F,S:K417N,S:N440K,S:G446S,S:S477N,S:T478K,S:E484A,S:Q493R,S:G496S,S:Q498R,S:N501Y,S:Y505H,S:T547K,S:D614G,S:H655Y,S:N679K,S:P681H,ORF1a:K856R,ORF1b:H1087Y,ORF1a:T1444I,ORF1b:I1566V,ORF1a:L2084I,ORF1a:A2710T,ORF1a:T3255I,ORF1a:P3395H,ORF1a:I3758V	ORF9b:E27-,ORF9b:N28-,ORF9b:A29-,N:E31-,N:R32-,N:S33-,S:H69-,S:V70-,S:G142-,S:V143-,S:Y144-,S:N211-,ORF1a:S2083-,ORF1a:L3674-,ORF1a:S3675-,ORF1a:G3676-	S:214:EPE	1-207,241,10142-10370,22432-22537,23610-24658,24693,27873-27883,29769-29903		CharitГ©_E_F:C26270T,ChinaCDC_N_F:G28881A;G28882A;G28883C,USCDC_N1_P:C28311T	89327	0	29903	3000	53.2963	mediocre	1739	10	0	good	0	24	-1	0	good	7
173	hCoV-19/Kazakhstan/NLA/barcode80-10-MN908947.3/2022	21K (Omicron)	BA.1	41.4354	mediocre	47	39	9	0	39	16	1	2038	0	5	A2832G,C3037T,T5386G,G8393A,C10449A,A11537G,T13195C,C14408T,C15240T,A18163G,C21762T,C21846T,G22578A,T22673C,C22674T,T22679C,C22686T,G22813T,T22882G,G22898A,G22992A,C22995A,A23013C,A23040G,G23048A,A23055G,A23063T,T23075C,C23202A,A23403G,C23525T,T23599G,C23604A,C25000T,C25584T,C26270T,G26506A,A26530G,C26577G,G26709A,A27259C,C27807T,A28271T,C28311T,G28881A,G28882A,G28883C	6513-6515,11285-11293,21765-21770,21987-21995,22194-22196,28362-28370	22204:GAGCCAGAA			G26506A	0	0	1	1		M:D3G,E:T9I,ORF9b:P10S,N:P13L,M:Q19E,M:A63T,S:A67V,S:T95I,S:Y145D,N:R203K,N:G204R,S:L212I,ORF1b:P314L,S:G339D,S:S371L,S:S373P,S:S375F,S:K417N,S:N440K,S:G446S,S:S477N,S:T478K,S:E484A,S:Q493R,S:G496S,S:Q498R,S:N501Y,S:Y505H,S:T547K,S:D614G,S:H655Y,S:N679K,S:P681H,ORF1a:K856R,ORF1b:I1566V,ORF1a:L2084I,ORF1a:A2710T,ORF1a:P3395H,ORF1a:I3758V	ORF9b:E27-,ORF9b:N28-,ORF9b:A29-,N:E31-,N:R32-,N:S33-,S:H69-,S:V70-,S:G142-,S:V143-,S:Y144-,S:N211-,ORF1a:S2083-,ORF1a:L3674-,ORF1a:S3675-,ORF1a:G3676-	S:214:EPE	1-220,241,9845-10370,10400,22432-22537,23610-24658,29769-29903		CharitГ©_E_F:C26270T,ChinaCDC_N_F:G28881A;G28882A;G28883C,USCDC_N1_P:C28311T	89351	0	29903	3000	64.3704	mediocre	2038	10	0	good	0	24	-7	0	good	1
174	hCoV-19/Kazakhstan/NLA/barcode82-10-MN908947.3/2022	21K (Omicron)	BA.1.1	20.0505	good	53	39	9	0	44	16	1	1509	0	5	C774T,C799T,C2470T,A2832G,C3037T,C5178T,T5386G,G8393A,A9701G,C10029T,C10449A,A11537G,T13195C,C14408T,C15240T,A18163G,C21762T,C21846T,G22578A,G22599A,T22673C,C22674T,T22679C,C22686T,G22813T,T22882G,G22898A,G22992A,C22995A,A23013C,A23040G,G23048A,A23055G,A23063T,T23075C,C23202A,A23403G,C23525T,T23599G,C23604A,C25000T,C25584T,C26270T,A26530G,C26577G,G26709A,A27259C,C27807T,A28271T,C28311T,G28881A,G2…	6513-6515,11285-11293,21765-21770,21987-21995,22194-22196,28362-28370	22204:GAGCCAGAA			C774T,C799T,C5178T,A9701G	0	0	4	4		M:D3G,E:T9I,ORF9b:P10S,N:P13L,M:Q19E,M:A63T,S:A67V,S:T95I,S:Y145D,ORF1a:T170I,N:R203K,N:G204R,S:L212I,ORF1b:P314L,S:G339D,S:R346K,S:S371L,S:S373P,S:S375F,S:K417N,S:N440K,S:G446S,S:S477N,S:T478K,S:E484A,S:Q493R,S:G496S,S:Q498R,S:N501Y,S:Y505H,S:T547K,S:D614G,S:H655Y,S:N679K,S:P681H,ORF1a:K856R,ORF1b:I1566V,ORF1a:T1638I,ORF1a:L2084I,ORF1a:A2710T,ORF1a:I3146V,ORF1a:T3255I,ORF1a:P3395H,ORF1a:I3758V	ORF9b:E27-,ORF9b:N28-,ORF9b:A29-,N:E31-,N:R32-,N:S33-,S:H69-,S:V70-,S:G142-,S:V143-,S:Y144-,S:N211-,ORF1a:S2083-,ORF1a:L3674-,ORF1a:S3675-,ORF1a:G3676-	S:214:EPE	1-200,241,10353-10370,22432-22537,23610-24658,29769-29903		CharitГ©_E_F:C26270T,ChinaCDC_N_F:G28881A;G28882A;G28883C,USCDC_N1_P:C28311T	89327	0	29903	3000	44.7778	mediocre	1509	10	0	good	0	24	-4	0	good	4
175	hCoV-19/Kazakhstan/NLA/barcode85-10-MN908947.3/2022	21K (Omicron)	BA.1.1	20.5511	good	48	39	9	0	41	16	1	1524	0	5	A2832G,C3037T,T5386G,G8393A,C10029T,C10449A,A11537G,T13195C,C14408T,C15240T,A18163G,C21762T,C21846T,G22578A,G22599A,T22673C,C22674T,T22679C,C22686T,G22813T,T22882G,G22898A,G22992A,C22995A,A23013C,A23040G,G23048A,A23055G,A23063T,T23075C,C23202A,A23403G,C23525T,T23599G,C23604A,C25000T,C25584T,C26270T,A26530G,C26577G,G26709A,A27259C,C27807T,A28271T,C28311T,G28881A,G28882A,G28883C	6513-6515,11285-11293,21765-21770,21987-21995,22194-22196,28362-28370	22204:GAGCCAGAA				0	0	0	0		M:D3G,E:T9I,ORF9b:P10S,N:P13L,M:Q19E,M:A63T,S:A67V,S:T95I,S:Y145D,N:R203K,N:G204R,S:L212I,ORF1b:P314L,S:G339D,S:R346K,S:S371L,S:S373P,S:S375F,S:K417N,S:N440K,S:G446S,S:S477N,S:T478K,S:E484A,S:Q493R,S:G496S,S:Q498R,S:N501Y,S:Y505H,S:T547K,S:D614G,S:H655Y,S:N679K,S:P681H,ORF1a:K856R,ORF1b:I1566V,ORF1a:L2084I,ORF1a:A2710T,ORF1a:T3255I,ORF1a:P3395H,ORF1a:I3758V	ORF9b:E27-,ORF9b:N28-,ORF9b:A29-,N:E31-,N:R32-,N:S33-,S:H69-,S:V70-,S:G142-,S:V143-,S:Y144-,S:N211-,ORF1a:S2083-,ORF1a:L3674-,ORF1a:S3675-,ORF1a:G3676-	S:214:EPE	1-200,241,2470,3382,10142-10153,10353-10370,21811,22432-22537,23610-24658,29769-29903		CharitГ©_E_F:C26270T,ChinaCDC_N_F:G28881A;G28882A;G28883C,USCDC_N1_P:C28311T	89347	0	29903	3000	45.3333	mediocre	1524	10	0	good	0	24	-8	0	good	0
176	hCoV-19/Kazakhstan/NLA/barcode87-10-MN908947.3/2022	21K (Omicron)	BA.1.1	19.852	good	50	39	9	0	41	16	1	1503	0	5	C2470T,A2832G,C3037T,T5386G,G8393A,C9223T,C10029T,C10449A,A11537G,T13195C,C14408T,C15240T,A18163G,C21762T,C21846T,G22578A,G22599A,T22673C,C22674T,T22679C,C22686T,G22813T,T22882G,G22898A,G22992A,C22995A,A23013C,A23040G,G23048A,A23055G,A23063T,T23075C,C23202A,A23403G,C23525T,T23599G,C23604A,C25000T,C25584T,C26270T,A26530G,C26577G,G26709A,A27259C,C27807T,A28271T,C28311T,G28881A,G28882A,G28883C	6513-6515,11285-11293,21765-21770,21987-21995,22194-22196,28362-28370	22204:GAGCCAGAA			C9223T	0	0	1	1		M:D3G,E:T9I,ORF9b:P10S,N:P13L,M:Q19E,M:A63T,S:A67V,S:T95I,S:Y145D,N:R203K,N:G204R,S:L212I,ORF1b:P314L,S:G339D,S:R346K,S:S371L,S:S373P,S:S375F,S:K417N,S:N440K,S:G446S,S:S477N,S:T478K,S:E484A,S:Q493R,S:G496S,S:Q498R,S:N501Y,S:Y505H,S:T547K,S:D614G,S:H655Y,S:N679K,S:P681H,ORF1a:K856R,ORF1b:I1566V,ORF1a:L2084I,ORF1a:A2710T,ORF1a:T3255I,ORF1a:P3395H,ORF1a:I3758V	ORF9b:E27-,ORF9b:N28-,ORF9b:A29-,N:E31-,N:R32-,N:S33-,S:H69-,S:V70-,S:G142-,S:V143-,S:Y144-,S:N211-,ORF1a:S2083-,ORF1a:L3674-,ORF1a:S3675-,ORF1a:G3676-	S:214:EPE	1-212,241,22432-22537,23610-24658,29769-29903		CharitГ©_E_F:C26270T,ChinaCDC_N_F:G28881A;G28882A;G28883C,USCDC_N1_P:C28311T	89339	0	29903	3000	44.5556	mediocre	1503	10	0	good	0	24	-7	0	good	1
177	hCoV-19/Kazakhstan/NLA/barcode88-10-MN908947.3/2022	21K (Omicron)	BA.1.1	64.892	mediocre	50	39	9	0	42	16	1	2475	0	5	C2470T,A2832G,C3037T,T5386G,G8393A,T9370G,C10449A,A11537G,T13195C,C14408T,C15240T,A18163G,C18457T,C21762T,C21846T,G22578A,G22599A,T22673C,C22674T,T22679C,C22686T,G22813T,T22882G,G22898A,G22992A,C22995A,A23013C,A23040G,G23048A,A23055G,A23063T,T23075C,C23202A,A23403G,C23525T,T23599G,C23604A,C25000T,C25584T,C26270T,A26530G,C26577G,G26709A,A27259C,C27807T,A28271T,C28311T,G28881A,G28882A,G28883C	6513-6515,11285-11293,21765-21770,21987-21995,22194-22196,28362-28370	22204:GAGCCAGAA			T9370G,C18457T	0	0	2	2		M:D3G,E:T9I,ORF9b:P10S,N:P13L,M:Q19E,M:A63T,S:A67V,S:T95I,S:Y145D,N:R203K,N:G204R,S:L212I,ORF1b:P314L,S:G339D,S:R346K,S:S371L,S:S373P,S:S375F,S:K417N,S:N440K,S:G446S,S:S477N,S:T478K,S:E484A,S:Q493R,S:G496S,S:Q498R,S:N501Y,S:Y505H,S:T547K,S:D614G,S:H655Y,S:N679K,S:P681H,ORF1a:K856R,ORF1b:I1566V,ORF1b:P1664S,ORF1a:L2084I,ORF1a:A2710T,ORF1a:I3035M,ORF1a:P3395H,ORF1a:I3758V	ORF9b:E27-,ORF9b:N28-,ORF9b:A29-,N:E31-,N:R32-,N:S33-,S:H69-,S:V70-,S:G142-,S:V143-,S:Y144-,S:N211-,ORF1a:S2083-,ORF1a:L3674-,ORF1a:S3675-,ORF1a:G3676-	S:214:EPE	1-192,241,9379-10370,22432-22537,23610-24658,29769-29903		CharitГ©_E_F:C26270T,ChinaCDC_N_F:G28881A;G28882A;G28883C,USCDC_N1_P:C28311T	89339	0	29903	3000	80.5556	mediocre	2475	10	0	good	0	24	-6	0	good	2
178	hCoV-19/Kazakhstan/NLA/barcode89-10-MN908947.3/2022	21K (Omicron)	BA.1.1	19.1001	good	50	39	9	0	41	16	1	1480	0	5	C2470T,A2832G,C3037T,T5386G,C6380T,G8393A,C10029T,C10449A,A11537G,T13195C,C14408T,C15240T,A18163G,C21762T,C21846T,G22578A,G22599A,T22673C,C22674T,T22679C,C22686T,G22813T,T22882G,G22898A,G22992A,C22995A,A23013C,A23040G,G23048A,A23055G,A23063T,T23075C,C23202A,A23403G,C23525T,T23599G,C23604A,C25000T,C25584T,C26270T,A26530G,C26577G,G26709A,A27259C,C27807T,A28271T,C28311T,G28881A,G28882A,G28883C	6513-6515,11285-11293,21765-21770,21987-21995,22194-22196,28362-28370	22204:GAGCCAGAA			C6380T	0	0	1	1		M:D3G,E:T9I,ORF9b:P10S,N:P13L,M:Q19E,M:A63T,S:A67V,S:T95I,S:Y145D,N:R203K,N:G204R,S:L212I,ORF1b:P314L,S:R346K,S:S371L,S:S373P,S:S375F,S:K417N,S:N440K,S:G446S,S:S477N,S:T478K,S:E484A,S:Q493R,S:G496S,S:Q498R,S:N501Y,S:Y505H,S:T547K,S:D614G,S:H655Y,S:N679K,S:P681H,ORF1a:K856R,ORF1b:I1566V,ORF1a:L2039F,ORF1a:L2084I,ORF1a:A2710T,ORF1a:T3255I,ORF1a:P3395H,ORF1a:I3758V	ORF9b:E27-,ORF9b:N28-,ORF9b:A29-,N:E31-,N:R32-,N:S33-,S:H69-,S:V70-,S:G142-,S:V143-,S:Y144-,S:N211-,ORF1a:S2083-,ORF1a:L3674-,ORF1a:S3675-,ORF1a:G3676-	S:214:EPE	1-180,241,22432-22537,22576,22579-22580,22588,23610-24658,24672,24701-24704,29769-29903		CharitГ©_E_F:C26270T,ChinaCDC_N_F:G28881A;G28882A;G28883C,USCDC_N1_P:C28311T	89339	0	29903	3000	43.7037	mediocre	1480	10	0	good	0	24	-7	0	good	1
179	hCoV-19/Kazakhstan/NLA/barcode90-10-MN908947.3/2022	21K (Omicron)	BA.1.1	19.0031	good	49	39	9	0	41	16	1	1477	0	5	C2470T,A2832G,C3037T,T5386G,G8393A,C10029T,C10449A,A11537G,T13195C,C14408T,C15240T,A18163G,C21762T,C21846T,G22578A,G22599A,T22673C,C22674T,T22679C,C22686T,G22813T,T22882G,G22898A,G22992A,C22995A,A23013C,A23040G,G23048A,A23055G,A23063T,T23075C,C23202A,A23403G,C23525T,T23599G,C23604A,C25000T,C25584T,C26270T,A26530G,C26577G,G26709A,A27259C,C27807T,A28271T,C28311T,G28881A,G28882A,G28883C	6513-6515,11285-11293,21765-21770,21987-21995,22194-22196,28362-28370	22204:GAGCCAGAA				0	0	0	0		M:D3G,E:T9I,ORF9b:P10S,N:P13L,M:Q19E,M:A63T,S:A67V,S:T95I,S:Y145D,N:R203K,N:G204R,S:L212I,ORF1b:P314L,S:G339D,S:R346K,S:S371L,S:S373P,S:S375F,S:K417N,S:N440K,S:G446S,S:S477N,S:T478K,S:E484A,S:Q493R,S:G496S,S:Q498R,S:N501Y,S:Y505H,S:T547K,S:D614G,S:H655Y,S:N679K,S:P681H,ORF1a:K856R,ORF1b:I1566V,ORF1a:L2084I,ORF1a:A2710T,ORF1a:T3255I,ORF1a:P3395H,ORF1a:I3758V	ORF9b:E27-,ORF9b:N28-,ORF9b:A29-,N:E31-,N:R32-,N:S33-,S:H69-,S:V70-,S:G142-,S:V143-,S:Y144-,S:N211-,ORF1a:S2083-,ORF1a:L3674-,ORF1a:S3675-,ORF1a:G3676-	S:214:EPE	1-183,241,22432-22537,23610-24658,24661,24672,24684,29769-29903		CharitГ©_E_F:C26270T,ChinaCDC_N_F:G28881A;G28882A;G28883C,USCDC_N1_P:C28311T	89343	0	29903	3000	43.5926	mediocre	1477	10	0	good	0	24	-8	0	good	0
180	hCoV-19/Kazakhstan/NLA/barcode91-10-MN908947.3/2022	21K (Omicron)	BA.1	20.1501	good	47	39	9	0	40	16	1	1512	0	5	A2832G,C3037T,T5386G,G8393A,C10029T,C10449A,A11537G,T13195C,C14408T,C15240T,A18163G,C21762T,C21846T,G22578A,T22673C,C22674T,T22679C,C22686T,G22813T,T22882G,G22898A,G22992A,C22995A,A23013C,A23040G,G23048A,A23055G,A23063T,T23075C,C23202A,A23403G,C23525T,T23599G,C23604A,C25000T,C25584T,C26270T,A26530G,C26577G,G26709A,A27259C,C27807T,A28271T,C28311T,G28881A,G28882A,G28883C	6513-6515,11285-11293,21765-21770,21987-21995,22194-22196,28362-28370	22204:GAGCCAGAA				0	0	0	0		M:D3G,E:T9I,ORF9b:P10S,N:P13L,M:Q19E,M:A63T,S:A67V,S:T95I,S:Y145D,N:R203K,N:G204R,S:L212I,ORF1b:P314L,S:G339D,S:S371L,S:S373P,S:S375F,S:K417N,S:N440K,S:G446S,S:S477N,S:T478K,S:E484A,S:Q493R,S:G496S,S:Q498R,S:N501Y,S:Y505H,S:T547K,S:D614G,S:H655Y,S:N679K,S:P681H,ORF1a:K856R,ORF1b:I1566V,ORF1a:L2084I,ORF1a:A2710T,ORF1a:T3255I,ORF1a:P3395H,ORF1a:I3758V	ORF9b:E27-,ORF9b:N28-,ORF9b:A29-,N:E31-,N:R32-,N:S33-,S:H69-,S:V70-,S:G142-,S:V143-,S:Y144-,S:N211-,ORF1a:S2083-,ORF1a:L3674-,ORF1a:S3675-,ORF1a:G3676-	S:214:EPE	1-203,241,10353-10370,22432-22537,23610-24658,29769-29903		CharitГ©_E_F:C26270T,ChinaCDC_N_F:G28881A;G28882A;G28883C,USCDC_N1_P:C28311T	89351	0	29903	3000	44.8889	mediocre	1512	10	0	good	0	24	-8	0	good	0
181	hCoV-19/Kazakhstan/NLA/barcode04-11-MN908947.3/2022	21K (Omicron)	BA.1	57.0864	mediocre	49	39	9	0	41	16	1	2340	0	5	A2832G,C3037T,T5386G,G8393A,C10449A,A11537G,T13195C,C14408T,C15240T,A18163G,C21762T,C21846T,G22578A,T22673C,C22674T,T22679C,C22686T,G22813T,T22882G,G22898A,G22992A,C22995A,A23013C,A23040G,G23048A,A23055G,A23063T,T23075C,C23202A,A23403G,C23525T,T23599G,C23604A,T24469A,C24503T,C25000T,C25584T,C26270T,A26530G,C26577G,G26709A,A27259C,C27807T,A28271T,C28311T,G28881A,G28882A,G28883C,T29727G	6513-6515,11285-11293,21765-21770,21987-21995,22194-22196,28362-28370	22204:GAGCCAGAA			T29727G	0	0	1	1		M:D3G,E:T9I,ORF9b:P10S,N:P13L,M:Q19E,M:A63T,S:A67V,S:T95I,S:Y145D,N:R203K,N:G204R,S:L212I,ORF1b:P314L,S:G339D,S:S371L,S:S373P,S:S375F,S:K417N,S:N440K,S:G446S,S:S477N,S:T478K,S:E484A,S:Q493R,S:G496S,S:Q498R,S:N501Y,S:Y505H,S:T547K,S:D614G,S:H655Y,S:N679K,S:P681H,ORF1a:K856R,S:N969K,S:L981F,ORF1b:I1566V,ORF1a:L2084I,ORF1a:A2710T,ORF1a:P3395H,ORF1a:I3758V	ORF9b:E27-,ORF9b:N28-,ORF9b:A29-,N:E31-,N:R32-,N:S33-,S:H69-,S:V70-,S:G142-,S:V143-,S:Y144-,S:N211-,ORF1a:S2083-,ORF1a:L3674-,ORF1a:S3675-,ORF1a:G3676-	S:214:EPE	1-204,241,9379-10152,10353-10370,23635-24460,27873-28254,29769-29903		CharitГ©_E_F:C26270T,ChinaCDC_N_F:G28881A;G28882A;G28883C,USCDC_N1_P:C28311T	89343	0	29903	3000	75.5556	mediocre	2340	10	0	good	0	24	-7	0	good	1
182	hCoV-19/Kazakhstan/NLA/barcode08-11-MN908947.3/2022	21K (Omicron)	BA.1.1	49.4157	mediocre	49	39	9	0	41	16	1	2198	0	5	C241T,C2470T,A2832G,C3037T,T5386G,G8393A,C10029T,C10449A,A11537G,T13195C,C14408T,C15240T,A18163G,C21762T,C21846T,G22578A,G22599A,T22673C,C22674T,T22679C,C22686T,G22813T,T22882G,G22898A,G22992A,C22995A,A23013C,A23040G,G23048A,A23055G,A23063T,T23075C,C23202A,A23403G,C23525T,T23599G,C23604A,C25000T,C25584T,C26270T,A26530G,C26577G,G26709A,A27259C,C27807T,C28311T,G28881A,G28882A,G28883C	6513-6515,11285-11293,21765-21770,21987-21995,22194-22196,28362-28370	22204:GAGCCAGAA				0	0	0	0		M:D3G,E:T9I,ORF9b:P10S,N:P13L,M:Q19E,M:A63T,S:A67V,S:T95I,S:Y145D,N:R203K,N:G204R,S:L212I,ORF1b:P314L,S:G339D,S:R346K,S:S371L,S:S373P,S:S375F,S:K417N,S:N440K,S:G446S,S:S477N,S:T478K,S:E484A,S:Q493R,S:G496S,S:Q498R,S:N501Y,S:Y505H,S:T547K,S:D614G,S:H655Y,S:N679K,S:P681H,ORF1a:K856R,ORF1b:I1566V,ORF1a:L2084I,ORF1a:A2710T,ORF1a:T3255I,ORF1a:P3395H,ORF1a:I3758V	ORF9b:E27-,ORF9b:N28-,ORF9b:A29-,N:E31-,N:R32-,N:S33-,S:H69-,S:V70-,S:G142-,S:V143-,S:Y144-,S:N211-,ORF1a:S2083-,ORF1a:L3674-,ORF1a:S3675-,ORF1a:G3676-	S:214:EPE	1-212,9478-9871,10142-10152,10353-10370,22380-22537,22572-22574,23635-24658,28035-28277,29769-29903		CharitГ©_E_F:C26270T,ChinaCDC_N_F:G28881A;G28882A;G28883C,USCDC_N1_P:C28311T	89343	0	29903	3000	70.2963	mediocre	2198	10	0	good	0	24	-8	0	good	0
183	hCoV-19/Kazakhstan/NLA/barcode60-11-MN908947.3/2022	21K (Omicron)	BA.1.1	0.682154	good	56	39	9	0	47	16	1	523	0	7	C2470T,A2832G,C3037T,T5386G,G8393A,C10029T,C10449A,A11537G,T13195C,C14408T,C15240T,A18163G,C21762T,C21846T,G22578A,G22599A,T22673C,C22674T,T22679C,C22686T,G22813T,T22882G,G22898A,G22992A,C22995A,A23013C,A23040G,G23048A,A23055G,A23063T,T23075C,C23202A,A23403G,C23525T,T23599G,C23604A,C23854A,G23948T,C24130A,A24424T,T24469A,C24503T,C25000T,C25584T,C26270T,A26530G,C26577G,G26709A,A27259C,C27807T,A282…	6513-6515,11285-11293,21765-21770,21987-21995,22194-22196,28362-28370	22204:GAGCCAGAA			T29164C	0	0	1	1		M:D3G,E:T9I,ORF9b:P10S,N:P13L,M:Q19E,M:A63T,S:A67V,S:T95I,S:Y145D,N:R203K,N:G204R,S:L212I,ORF1b:P314L,S:G339D,S:R346K,S:S371L,S:S373P,S:S375F,S:K417N,S:N440K,S:G446S,S:S477N,S:T478K,S:E484A,S:Q493R,S:G496S,S:Q498R,S:N501Y,S:Y505H,S:T547K,S:D614G,S:H655Y,S:N679K,S:P681H,S:N764K,S:D796Y,ORF1a:K856R,S:N856K,S:Q954H,S:N969K,S:L981F,ORF1b:I1566V,ORF1a:L2084I,ORF1a:A2710T,ORF1a:T3255I,ORF1a:P3395H,ORF1…	ORF9b:E27-,ORF9b:N28-,ORF9b:A29-,N:E31-,N:R32-,N:S33-,S:H69-,S:V70-,S:G142-,S:V143-,S:Y144-,S:N211-,ORF1a:S2083-,ORF1a:L3674-,ORF1a:S3675-,ORF1a:G3676-	S:214:EPE	1-204,241,2245-2258,2302-2359,10366-10370,22432-22537,29769-29903		CharitГ©_E_F:C26270T,HKU_N_F:T29164C,ChinaCDC_N_F:G28881A;G28882A;G28883C,USCDC_N1_P:C28311T,USCDC_N2_F:T29164C	89315	0	29903	3000	8.25926	good	523	10	0	good	0	24	-7	0	good	1
184	hCoV-19/Kazakhstan/NLA/barcode64-11-MN908947.3/2022	21K (Omicron)	BA.1.1	61.4772	mediocre	49	39	9	0	39	16	1	2417	0	4	A2832G,C3037T,T5386G,C5866T,G8393A,C10449A,A11537G,T13195C,C14408T,C15240T,G16744A,A18163G,G18756A,C21762T,C21846T,G22578A,G22599A,T22673C,C22674T,T22679C,C22686T,G22813T,T22882G,G22898A,G22992A,C22995A,A23013C,A23040G,G23048A,A23055G,A23063T,T23075C,C23202A,A23403G,C23525T,T23599G,C23604A,C25000T,C25584T,C26270T,A26530G,C26577G,G26709A,A27259C,C27807T,A28271T,G28881A,G28882A,G28883C	6513-6515,11285-11293,21765-21770,21987-21995,22194-22196,28362-28370	22204:GAGCCAGAA			C5866T,G16744A,G18756A	0	0	3	3		M:D3G,E:T9I,M:Q19E,M:A63T,S:A67V,S:T95I,S:Y145D,N:R203K,N:G204R,S:L212I,ORF1b:P314L,S:G339D,S:R346K,S:S371L,S:S373P,S:S375F,S:K417N,S:N440K,S:G446S,S:S477N,S:T478K,S:E484A,S:Q493R,S:G496S,S:Q498R,S:N501Y,S:Y505H,S:T547K,S:D614G,S:H655Y,S:N679K,S:P681H,ORF1a:K856R,ORF1b:G1093S,ORF1b:I1566V,ORF1a:L2084I,ORF1a:A2710T,ORF1a:P3395H,ORF1a:I3758V	ORF9b:E27-,ORF9b:N28-,ORF9b:A29-,N:E31-,N:R32-,N:S33-,S:H69-,S:V70-,S:G142-,S:V143-,S:Y144-,S:N211-,ORF1a:S2083-,ORF1a:L3674-,ORF1a:S3675-,ORF1a:G3676-	S:214:EPE	1-196,241,9680-10370,22432-22537,23635-24658,27873-27959,28097-28214,28311,28546-28603,29769-29903		CharitГ©_E_F:C26270T,ChinaCDC_N_F:G28881A;G28882A;G28883C	89343	0	29903	3000	78.4074	mediocre	2417	10	0	good	0	24	-5	0	good	3
185	hCoV-19/Kazakhstan/NLA/barcode19-12-MN908947.3/2022	21K (Omicron)	BA.1.1	33.9846	mediocre	51	39	9	0	43	16	1	1874	0	5	C2470T,A2832G,C3037T,T5386G,G8393A,C10029T,C10449A,A11537G,T13195C,C14408T,C15240T,A18163G,C18647T,C21762T,C21846T,G22578A,G22599A,T22673C,C22674T,T22679C,C22686T,G22813T,T22882G,G22898A,G22992A,C22995A,A23013C,A23040G,G23048A,A23055G,A23063T,T23075C,C23202A,A23403G,C23525T,T23599G,C23604A,C25000T,C25584T,G26155T,C26270T,A26530G,C26577G,G26709A,A27259C,C27807T,A28271T,C28311T,G28881A,G28882A,G288…	6513-6515,11285-11293,21765-21770,21987-21995,22194-22196,28362-28370	22204:GAGCCAGAA			C18647T,G26155T	0	0	2	2		M:D3G,E:T9I,ORF9b:P10S,N:P13L,M:Q19E,M:A63T,S:A67V,S:T95I,S:Y145D,N:R203K,N:G204R,S:L212I,ORF3a:V255F,ORF1b:P314L,S:G339D,S:R346K,S:S371L,S:S373P,S:S375F,S:K417N,S:N440K,S:G446S,S:S477N,S:T478K,S:E484A,S:Q493R,S:G496S,S:Q498R,S:N501Y,S:Y505H,S:T547K,S:D614G,S:H655Y,S:N679K,S:P681H,ORF1a:K856R,ORF1b:I1566V,ORF1b:P1727L,ORF1a:L2084I,ORF1a:A2710T,ORF1a:T3255I,ORF1a:P3395H,ORF1a:I3758V	ORF9b:E27-,ORF9b:N28-,ORF9b:A29-,N:E31-,N:R32-,N:S33-,S:H69-,S:V70-,S:G142-,S:V143-,S:Y144-,S:N211-,ORF1a:S2083-,ORF1a:L3674-,ORF1a:S3675-,ORF1a:G3676-	S:214:EPE	1-248,2245-2248,2317-2319,2566-2589,2607-2686,21551-21562,22432-22537,22902-22923,22927-22969,23208-23313,23610-24658,29727-29903		CharitГ©_E_F:C26270T,ChinaCDC_N_F:G28881A;G28882A;G28883C,USCDC_N1_P:C28311T	89335	0	29903	3000	58.2963	mediocre	1874	10	0	good	0	24	-6	0	good	2
186	hCoV-19/Kazakhstan/NLA/barcode25-12-MN908947.3/2022	21K (Omicron)	BA.1.1	31.4846	mediocre	50	39	9	0	42	16	1	1815	0	5	C2470T,A2832G,C3037T,T5386G,G8393A,C10029T,C10449A,A11537G,T13195C,C14408T,C15240T,C16750T,A18163G,C21762T,C21846T,G22578A,G22599A,T22673C,C22674T,T22679C,C22686T,G22813T,T22882G,G22898A,G22992A,C22995A,A23013C,A23040G,G23048A,A23055G,A23063T,T23075C,C23202A,A23403G,C23525T,T23599G,C23604A,C25000T,C25584T,C26270T,A26530G,C26577G,G26709A,A27259C,C27807T,A28271T,C28311T,G28881A,G28882A,G28883C	6513-6515,11285-11293,21765-21770,21987-21995,22194-22196,28362-28370	22204:GAGCCAGAA			C16750T	0	0	1	1		M:D3G,E:T9I,ORF9b:P10S,N:P13L,M:Q19E,M:A63T,S:A67V,S:T95I,S:Y145D,N:R203K,N:G204R,S:L212I,ORF1b:P314L,S:G339D,S:R346K,S:S371L,S:S373P,S:S375F,S:K417N,S:N440K,S:G446S,S:S477N,S:T478K,S:E484A,S:Q493R,S:G496S,S:Q498R,S:N501Y,S:Y505H,S:T547K,S:D614G,S:H655Y,S:N679K,S:P681H,ORF1a:K856R,ORF1b:P1095S,ORF1b:I1566V,ORF1a:L2084I,ORF1a:A2710T,ORF1a:T3255I,ORF1a:P3395H,ORF1a:I3758V	ORF9b:E27-,ORF9b:N28-,ORF9b:A29-,N:E31-,N:R32-,N:S33-,S:H69-,S:V70-,S:G142-,S:V143-,S:Y144-,S:N211-,ORF1a:S2083-,ORF1a:L3674-,ORF1a:S3675-,ORF1a:G3676-	S:214:EPE	1-318,2245-2371,2379-2458,22432-22537,23610-24658,29769-29903		CharitГ©_E_F:C26270T,ChinaCDC_N_F:G28881A;G28882A;G28883C,USCDC_N1_P:C28311T	89339	0	29903	3000	56.1111	mediocre	1815	10	0	good	0	24	-7	0	good	1
187	hCoV-19/Kazakhstan/NLA/barcode42-13-MN908947.3/2022	21K (Omicron)	BA.1.1	7.49137	good	55	39	9	0	46	16	1	1039	0	5	C2470T,A2832G,C3037T,T5386G,G8393A,C10029T,C10449A,A11537G,T13195C,C14408T,C15240T,A18163G,C21762T,G22578A,G22599A,T22673C,C22674T,T22679C,C22686T,G22813T,T22882G,G22898A,G22992A,C22995A,A23013C,A23040G,G23048A,A23055G,A23063T,T23075C,C23202A,A23403G,C23525T,T23599G,C23604A,C23854A,G23948T,C24130A,A24424T,T24469A,C24503T,C25000T,C25584T,C26270T,C26522T,A26530G,C26577G,G26709A,A27259C,C27807T,A282…	6513-6515,11285-11293,21765-21770,21987-21995,22194-22196,28362-28370	22204:GAGCCAGAA	T21846C		C26522T	1	0	1	2		M:D3G,E:T9I,ORF9b:P10S,N:P13L,M:Q19E,M:A63T,S:A67V,S:Y145D,N:R203K,N:G204R,S:L212I,ORF1b:P314L,S:G339D,S:R346K,S:S371L,S:S373P,S:S375F,S:K417N,S:N440K,S:G446S,S:S477N,S:T478K,S:E484A,S:Q493R,S:G496S,S:Q498R,S:N501Y,S:Y505H,S:T547K,S:D614G,S:H655Y,S:N679K,S:P681H,S:N764K,S:D796Y,ORF1a:K856R,S:N856K,S:Q954H,S:N969K,S:L981F,ORF1b:I1566V,ORF1a:L2084I,ORF1a:A2710T,ORF1a:T3255I,ORF1a:P3395H,ORF1a:I3758V	ORF9b:E27-,ORF9b:N28-,ORF9b:A29-,N:E31-,N:R32-,N:S33-,S:H69-,S:V70-,S:G142-,S:V143-,S:Y144-,S:N211-,ORF1a:S2083-,ORF1a:L3674-,ORF1a:S3675-,ORF1a:G3676-	S:214:EPE	1-528,5320,9660,14504-14658,29550-29903		CharitГ©_E_F:C26270T,ChinaCDC_N_F:G28881A;G28882A;G28883C,USCDC_N1_P:C28311T	89319	0	29903	3000	27.3704	good	1039	10	0	good	0	24	-1	0	good	7
188	hCoV-19/Kazakhstan/NLA/barcode43-13-MN908947.3/2022	21K (Omicron)	BA.1.1	18.6496	good	55	39	9	0	47	16	1	1466	0	5	G2180A,C2470T,A2832G,C3037T,T5386G,G8393A,C10029T,C10449A,A11537G,T13195C,C14408T,C15240T,A18163G,C21762T,G22578A,G22599A,T22673C,C22674T,T22679C,C22686T,G22813T,T22882G,G22898A,G22992A,C22995A,A23013C,A23040G,G23048A,A23055G,A23063T,T23075C,C23202A,A23403G,C23525T,T23599G,C23604A,C23854A,G23948T,C24130A,A24424T,T24469A,C24503T,C25000T,C25584T,C26270T,A26530G,C26577G,G26709A,A27259C,C27807T,A2827…	6513-6515,11285-11293,21765-21770,21987-21995,22194-22196,28362-28370	22204:GAGCCAGAA			G2180A	0	0	1	1		M:D3G,E:T9I,ORF9b:P10S,N:P13L,M:Q19E,M:A63T,S:A67V,S:Y145D,N:R203K,N:G204R,S:L212I,ORF1b:P314L,S:G339D,S:R346K,S:S371L,S:S373P,S:S375F,S:K417N,S:N440K,S:G446S,S:S477N,S:T478K,S:E484A,S:Q493R,S:G496S,S:Q498R,S:N501Y,S:Y505H,S:T547K,S:D614G,ORF1a:V639I,S:H655Y,S:N679K,S:P681H,S:N764K,S:D796Y,ORF1a:K856R,S:N856K,S:Q954H,S:N969K,S:L981F,ORF1b:I1566V,ORF1a:L2084I,ORF1a:A2710T,ORF1a:T3255I,ORF1a:P3395H…	ORF9b:E27-,ORF9b:N28-,ORF9b:A29-,N:E31-,N:R32-,N:S33-,S:H69-,S:V70-,S:G142-,S:V143-,S:Y144-,S:N211-,ORF1a:S2083-,ORF1a:L3674-,ORF1a:S3675-,ORF1a:G3676-	S:214:EPE	1-528,5315,5318,5320,9660-9667,14504-14659,21846,29134-29903		CharitГ©_E_F:C26270T,ChinaCDC_N_F:G28881A;G28882A;G28883C,USCDC_N1_P:C28311T	89319	0	29903	3000	43.1852	mediocre	1466	10	0	good	0	24	-7	0	good	1
189	hCoV-19/Kazakhstan/NLA/barcode47-13-MN908947.3/2022	21K (Omicron)	BA.1.1	9.26864	good	54	39	9	0	46	16	1	1122	0	5	C2470T,A2832G,C3037T,T5386G,G8393A,C10029T,C10449A,A11537G,T13195C,C14408T,C15240T,A18163G,C21762T,G22578A,G22599A,T22673C,C22674T,T22679C,C22686T,G22813T,T22882G,G22898A,G22992A,C22995A,A23013C,A23040G,G23048A,A23055G,A23063T,T23075C,C23202A,A23403G,C23525T,T23599G,C23604A,C23854A,G23948T,C24130A,A24424T,T24469A,C24503T,C25000T,C25584T,C26270T,A26530G,C26577G,G26709A,A27259C,C27807T,A28271T,C283…	6513-6515,11285-11293,21765-21770,21987-21995,22194-22196,28362-28370	22204:GAGCCAGAA				0	0	0	0		M:D3G,E:T9I,ORF9b:P10S,N:P13L,M:Q19E,M:A63T,S:A67V,S:Y145D,N:R203K,N:G204R,S:L212I,ORF1b:P314L,S:G339D,S:R346K,S:S371L,S:S373P,S:S375F,S:K417N,S:N440K,S:G446S,S:S477N,S:T478K,S:E484A,S:Q493R,S:G496S,S:Q498R,S:N501Y,S:Y505H,S:T547K,S:D614G,S:H655Y,S:N679K,S:P681H,S:N764K,S:D796Y,ORF1a:K856R,S:N856K,S:Q954H,S:N969K,S:L981F,ORF1b:I1566V,ORF1a:L2084I,ORF1a:A2710T,ORF1a:T3255I,ORF1a:P3395H,ORF1a:I3758V	ORF9b:E27-,ORF9b:N28-,ORF9b:A29-,N:E31-,N:R32-,N:S33-,S:H69-,S:V70-,S:G142-,S:V143-,S:Y144-,S:N211-,ORF1a:S2083-,ORF1a:L3674-,ORF1a:S3675-,ORF1a:G3676-	S:214:EPE	1-528,5315-5318,5320,9660,14504-14659,21846,29473-29903		CharitГ©_E_F:C26270T,ChinaCDC_N_F:G28881A;G28882A;G28883C,USCDC_N1_P:C28311T	89323	0	29903	3000	30.4444	mediocre	1122	10	0	good	0	24	-8	0	good	0
190	hCoV-19/Kazakhstan/NLA/barcode81-13-MN908947.3/2022	21K (Omicron)	BA.1.1	51.308	mediocre	50	36	0	0	40	15	0	2234	0	5	C2470T,A2832G,C3037T,T5386G,G8393A,C10029T,C10449A,A11537G,T13195C,C14408T,C15240T,A18163G,C21762T,C21846T,G22578A,G22599A,T22673C,C22674T,T22679C,C22686T,G22813T,T22882G,G22898A,G22992A,C22995A,A23013C,A23040G,G23048A,A23055G,A23063T,T23075C,C23202A,A23403G,C23525T,T23599G,C23604A,C25000T,C25584T,C26270T,C26522T,A26530G,C26577G,G26709A,A27259C,C27807T,A28271T,C28311T,G28881A,G28882A,G28883C	6513-6515,11285-11293,21765-21770,21987-21995,28362-28370				C26522T	0	0	1	1		M:D3G,E:T9I,ORF9b:P10S,N:P13L,M:Q19E,M:A63T,S:A67V,S:T95I,S:Y145D,N:R203K,N:G204R,ORF1b:P314L,S:G339D,S:R346K,S:S371L,S:S373P,S:S375F,S:K417N,S:N440K,S:G446S,S:S477N,S:T478K,S:E484A,S:Q493R,S:G496S,S:Q498R,S:N501Y,S:Y505H,S:T547K,S:D614G,S:H655Y,S:N679K,S:P681H,ORF1a:K856R,ORF1b:I1566V,ORF1a:L2084I,ORF1a:A2710T,ORF1a:T3255I,ORF1a:P3395H,ORF1a:I3758V	ORF9b:E27-,ORF9b:N28-,ORF9b:A29-,N:E31-,N:R32-,N:S33-,S:H69-,S:V70-,S:G142-,S:V143-,S:Y144-,ORF1a:S2083-,ORF1a:L3674-,ORF1a:S3675-,ORF1a:G3676-		1-575,10355-10370,21558-21562,22175-22537,23610-24658,29678-29903		CharitГ©_E_F:C26270T,ChinaCDC_N_F:G28881A;G28882A;G28883C,USCDC_N1_P:C28311T	89363	0	29903	3000	71.6296	mediocre	2234	10	0	good	0	24	-7	0	good	1
191	hCoV-19/Kazakhstan/NLA/barcode03-14-MN908947.3/2022	21K (Omicron)	BA.1.1	58.9483	mediocre	56	21	0	0	42	10	0	2373	0	5	C241T,C2470T,A2832G,C3037T,T5386G,T6577G,G8393A,C10029T,C10449A,A11537G,T13195C,C13297T,C14408T,C15240T,C16887T,A18163G,G22578A,G22599A,T22673C,C22674T,T22679C,C22686T,G22813T,T22882G,G22898A,G22992A,C22995A,A23013C,A23040G,G23048A,A23055G,T23075C,C23202A,A23403G,C23525T,T23599G,C23604A,C23854A,G23948T,C24130A,A24424T,T24469A,C24503T,C25000T,C25584T,C26270T,A26530G,C26577G,G26709A,A27259C,C27807T…	6513-6515,11285-11293,28362-28370				T6577G,C13297T,C16887T	0	0	3	3		M:D3G,E:T9I,ORF9b:P10S,N:P13L,M:Q19E,M:A63T,N:R203K,N:G204R,ORF1b:P314L,S:G339D,S:R346K,S:S371L,S:S373P,S:S375F,S:K417N,S:N440K,S:G446S,S:S477N,S:T478K,S:E484A,S:Q493R,S:G496S,S:Q498R,S:Y505H,S:T547K,S:D614G,S:H655Y,S:N679K,S:P681H,S:N764K,S:D796Y,ORF1a:K856R,S:N856K,S:Q954H,S:N969K,S:L981F,ORF1b:I1566V,ORF1a:L2084I,ORF1a:A2710T,ORF1a:T3255I,ORF1a:P3395H,ORF1a:I3758V	ORF9b:E27-,ORF9b:N28-,ORF9b:A29-,N:E31-,N:R32-,N:S33-,ORF1a:S2083-,ORF1a:L3674-,ORF1a:S3675-,ORF1a:G3676-		1-238,4376-5017,6575,6582-7070,21671-22537,23063,29769-29903		CharitГ©_E_F:C26270T,ChinaCDC_N_F:G28881A;G28882A;G28883C,USCDC_N1_P:C28311T	89400	0	29903	3000	76.7778	mediocre	2373	10	0	good	0	24	-5	0	good	3
192	hCoV-19/Kazakhstan/NLA/barcode04-14-MN908947.3/2022	21K (Omicron)	BA.1.1	99.0394	mediocre	56	21	0	0	45	10	0	2987	0	5	C774T,C799T,C2470T,A2832G,C3037T,T5386G,G8393A,A9701G,C10029T,C10449A,A11537G,T13195C,C14408T,C15240T,A18163G,G22578A,G22599A,T22673C,C22674T,T22679C,C22686T,G22813T,T22882G,G22898A,G22992A,C22995A,A23013C,A23040G,G23048A,A23055G,A23063T,T23075C,C23202A,A23403G,C23525T,T23599G,C23604A,C23854A,G23948T,C24130A,A24424T,T24469A,C24503T,C25000T,C25584T,C26270T,A26530G,C26577G,G26709A,A27259C,C27807T,A…	6513-6515,11285-11293,28362-28370				C774T,C799T,A9701G	0	0	3	3		M:D3G,E:T9I,ORF9b:P10S,N:P13L,M:Q19E,M:A63T,ORF1a:T170I,N:R203K,N:G204R,ORF1b:P314L,S:G339D,S:R346K,S:S371L,S:S373P,S:S375F,S:K417N,S:N440K,S:G446S,S:S477N,S:T478K,S:E484A,S:Q493R,S:G496S,S:Q498R,S:N501Y,S:Y505H,S:T547K,S:D614G,S:H655Y,S:N679K,S:P681H,S:N764K,S:D796Y,ORF1a:K856R,S:N856K,S:Q954H,S:N969K,S:L981F,ORF1b:I1566V,ORF1a:L2084I,ORF1a:A2710T,ORF1a:I3146V,ORF1a:T3255I,ORF1a:P3395H,ORF1a:I37…	ORF9b:E27-,ORF9b:N28-,ORF9b:A29-,N:E31-,N:R32-,N:S33-,ORF1a:S2083-,ORF1a:L3674-,ORF1a:S3675-,ORF1a:G3676-		1-246,4241-5195,6559-7292,21621-22537,29769-29903		CharitГ©_E_F:C26270T,ChinaCDC_N_F:G28881A;G28882A;G28883C,USCDC_N1_P:C28311T	89400	0	29903	3000	99.5185	mediocre	2987	10	0	good	0	24	-5	0	good	3
193	hCoV-19/Kazakhstan/NLA/barcode20-14-MN908947.3/2022	21K (Omicron)	BA.1.1	67.0579	mediocre	56	18	0	0	44	9	0	2511	0	5	T1529C,C2470T,A2832G,C3037T,T5386G,G8393A,C10029T,C10449A,A11537G,T13195C,C14408T,C15240T,A18163G,G22578A,G22599A,T22673C,C22674T,T22679C,C22686T,G22813T,T22882G,G22898A,G22992A,C22995A,A23013C,A23040G,G23048A,A23055G,A23063T,T23075C,C23202A,A23403G,C23525T,T23599G,C23604A,C23854A,G23948T,C24130A,A24424T,T24469A,C24503T,C25000T,G25456T,C25584T,T26236A,C26270T,A26530G,C26577G,G26709A,A27259C,C2780…	11285-11293,28362-28370				T1529C,G25456T,T26236A	0	0	3	3		M:D3G,E:T9I,ORF9b:P10S,N:P13L,M:Q19E,ORF3a:D22Y,M:A63T,N:R203K,N:G204R,ORF1b:P314L,S:G339D,S:R346K,S:S371L,S:S373P,S:S375F,S:K417N,ORF1a:Y422H,S:N440K,S:G446S,S:S477N,S:T478K,S:E484A,S:Q493R,S:G496S,S:Q498R,S:N501Y,S:Y505H,S:T547K,S:D614G,S:H655Y,S:N679K,S:P681H,S:N764K,S:D796Y,ORF1a:K856R,S:N856K,S:Q954H,S:N969K,S:L981F,ORF1b:I1566V,ORF1a:A2710T,ORF1a:T3255I,ORF1a:P3395H,ORF1a:I3758V	ORF9b:E27-,ORF9b:N28-,ORF9b:A29-,N:E31-,N:R32-,N:S33-,ORF1a:L3674-,ORF1a:S3675-,ORF1a:G3676-		1-286,4241-4864,6359-6886,6895-6908,21621-22537,23741-23747,29769-29903		CharitГ©_E_F:C26270T,ChinaCDC_N_F:G28881A;G28882A;G28883C,USCDC_N1_P:C28311T	89417	0	29903	3000	81.8889	mediocre	2511	10	0	good	0	24	-5	0	good	3
194	hCoV-19/Kazakhstan/NLA/barcode39-14-MN908947.3/2022	21K (Omicron)	BA.1.1	14.6094	good	57	21	0	0	46	10	0	1332	0	5	C774T,C799T,C2470T,A2832G,C3037T,C5178T,T5386G,G8393A,A9701G,C10029T,C10449A,A11537G,T13195C,C14408T,C15240T,A18163G,G22578A,G22599A,T22673C,C22674T,T22679C,C22686T,G22813T,T22882G,G22898A,G22992A,C22995A,A23013C,A23040G,G23048A,A23055G,A23063T,T23075C,C23202A,A23403G,C23525T,T23599G,C23604A,C23854A,G23948T,C24130A,A24424T,T24469A,C24503T,C25000T,C25584T,C26270T,A26530G,C26577G,G26709A,A27259C,C2…	6513-6515,11285-11293,28362-28370				C774T,C799T,C5178T,A9701G	0	0	4	4		M:D3G,E:T9I,ORF9b:P10S,N:P13L,M:Q19E,M:A63T,ORF1a:T170I,N:R203K,N:G204R,ORF1b:P314L,S:G339D,S:R346K,S:S371L,S:S373P,S:S375F,S:K417N,S:N440K,S:G446S,S:S477N,S:T478K,S:E484A,S:Q493R,S:G496S,S:Q498R,S:N501Y,S:Y505H,S:T547K,S:D614G,S:H655Y,S:N679K,S:P681H,S:N764K,S:D796Y,ORF1a:K856R,S:N856K,S:Q954H,S:N969K,S:L981F,ORF1b:I1566V,ORF1a:T1638I,ORF1a:L2084I,ORF1a:A2710T,ORF1a:I3146V,ORF1a:T3255I,ORF1a:P33…	ORF9b:E27-,ORF9b:N28-,ORF9b:A29-,N:E31-,N:R32-,N:S33-,ORF1a:S2083-,ORF1a:L3674-,ORF1a:S3675-,ORF1a:G3676-		1-278,11074-11075,21621-22537,29769-29903		CharitГ©_E_F:C26270T,ChinaCDC_N_F:G28881A;G28882A;G28883C,USCDC_N1_P:C28311T	89396	0	29903	3000	38.2222	mediocre	1332	10	0	good	0	24	-4	0	good	4
195	hCoV-19/Kazakhstan/NLA/barcode41-14-MN908947.3/2022	21K (Omicron)	BA.1.1	8.41	good	55	27	0	0	45	12	0	1083	0	5	C2470T,A2832G,C3037T,T5386G,G8393A,C10029T,C10449A,A11537G,C13059T,T13195C,C14408T,C15240T,A18163G,C21762T,G22578A,G22599A,T22673C,C22674T,T22679C,C22686T,G22813T,T22882G,G22898A,G22992A,C22995A,A23013C,A23040G,G23048A,A23055G,A23063T,T23075C,C23202A,A23403G,C23525T,T23599G,C23604A,C23854A,G23948T,C24130A,A24424T,T24469A,C24503T,C25000T,C25584T,C26270T,A26530G,C26577G,G26709A,A27259C,C27807T,A282…	6513-6515,11285-11293,21765-21770,28362-28370				C13059T	0	0	1	1		M:D3G,E:T9I,ORF9b:P10S,N:P13L,M:Q19E,M:A63T,S:A67V,N:R203K,N:G204R,ORF1b:P314L,S:G339D,S:R346K,S:S371L,S:S373P,S:S375F,S:K417N,S:N440K,S:G446S,S:S477N,S:T478K,S:E484A,S:Q493R,S:G496S,S:Q498R,S:N501Y,S:Y505H,S:T547K,S:D614G,S:H655Y,S:N679K,S:P681H,S:N764K,S:D796Y,ORF1a:K856R,S:N856K,S:Q954H,S:N969K,S:L981F,ORF1b:I1566V,ORF1a:L2084I,ORF1a:A2710T,ORF1a:T3255I,ORF1a:P3395H,ORF1a:I3758V,ORF1a:T4265I	ORF9b:E27-,ORF9b:N28-,ORF9b:A29-,N:E31-,N:R32-,N:S33-,S:H69-,S:V70-,ORF1a:S2083-,ORF1a:L3674-,ORF1a:S3675-,ORF1a:G3676-		1-245,21835-22537,29769-29903		CharitГ©_E_F:C26270T,ChinaCDC_N_F:G28881A;G28882A;G28883C,USCDC_N1_P:C28311T	89378	0	29903	3000	29	good	1083	10	0	good	0	24	-7	0	good	1
196	hCoV-19/Kazakhstan/NLA/barcode48-14-MN908947.3/2022	21K (Omicron)	BA.1	27.8549	good	54	39	9	0	46	16	1	1725	0	5	A2832G,C3037T,T5386G,G8393A,C10029T,C10449A,A11537G,T13195C,C14408T,C15240T,A18163G,C20719T,C21762T,C21846T,G22578A,T22673C,C22674T,T22679C,C22686T,G22813T,T22882G,G22898A,G22992A,C22995A,A23013C,A23040G,G23048A,A23055G,A23063T,T23075C,C23202A,A23403G,C23525T,T23599G,C23604A,C23854A,G23948T,C24130A,A24424T,T24469A,C24503T,C25000T,C25584T,C26270T,A26530G,C26577G,G26709A,A27259C,C27807T,A28271T,C28…	6513-6515,11285-11293,21765-21770,21987-21995,22194-22196,28362-28370	22204:GAGCCAGAA			C20719T	0	0	1	1		M:D3G,E:T9I,ORF9b:P10S,N:P13L,M:Q19E,M:A63T,S:A67V,S:T95I,S:Y145D,N:R203K,N:G204R,S:L212I,ORF1b:P314L,S:G339D,S:S371L,S:S373P,S:S375F,S:K417N,S:N440K,S:G446S,S:S477N,S:T478K,S:E484A,S:Q493R,S:G496S,S:Q498R,S:N501Y,S:Y505H,S:T547K,S:D614G,S:H655Y,S:N679K,S:P681H,S:N764K,S:D796Y,ORF1a:K856R,S:N856K,S:Q954H,S:N969K,S:L981F,ORF1b:I1566V,ORF1a:L2084I,ORF1a:A2710T,ORF1a:T3255I,ORF1a:P3395H,ORF1a:I3758V	ORF9b:E27-,ORF9b:N28-,ORF9b:A29-,N:E31-,N:R32-,N:S33-,S:H69-,S:V70-,S:G142-,S:V143-,S:Y144-,S:N211-,ORF1a:S2083-,ORF1a:L3674-,ORF1a:S3675-,ORF1a:G3676-	S:214:EPE	1-280,4241-4791,6359-6503,6536-6621,6635-6692,6700-7141,23998-24025,29769-29903		CharitГ©_E_F:C26270T,ChinaCDC_N_F:G28881A;G28882A;G28883C,USCDC_N1_P:C28311T	89323	0	29903	3000	52.7778	mediocre	1725	10	0	good	0	24	-7	0	good	1
197	hCoV-19/Kazakhstan/NLA/barcode01-15-MN908947.3/2022	21K (Omicron)	BA.1.1	14.6094	good	56	21	0	0	45	10	0	1332	0	5	C2470T,A2832G,C3037T,T5386G,G8393A,C10029T,C10449A,A11537G,T13195C,A13623T,C14408T,C15240T,A18163G,C21306T,G22578A,G22599A,T22673C,C22674T,T22679C,C22686T,G22813T,T22882G,G22898A,G22992A,C22995A,A23013C,A23040G,G23048A,A23055G,A23063T,T23075C,C23202A,A23403G,C23525T,T23599G,C23604A,C23854A,G23948T,C24130A,A24424T,T24469A,C24503T,C25000T,T25451G,C25584T,C26270T,A26530G,C26577G,G26709A,A27259C,C278…	6513-6515,11285-11293,28362-28370				A13623T,C21306T,T25451G	0	0	3	3		M:D3G,E:T9I,ORF9b:P10S,N:P13L,M:Q19E,ORF3a:I20S,ORF1b:E52D,M:A63T,N:R203K,N:G204R,ORF1b:P314L,S:G339D,S:R346K,S:S371L,S:S373P,S:S375F,S:K417N,S:N440K,S:G446S,S:S477N,S:T478K,S:E484A,S:Q493R,S:G496S,S:Q498R,S:N501Y,S:Y505H,S:T547K,S:D614G,S:H655Y,S:N679K,S:P681H,S:N764K,S:D796Y,ORF1a:K856R,S:N856K,S:Q954H,S:N969K,S:L981F,ORF1b:I1566V,ORF1a:L2084I,ORF1a:A2710T,ORF1a:T3255I,ORF1a:P3395H,ORF1a:I3758V	ORF9b:E27-,ORF9b:N28-,ORF9b:A29-,N:E31-,N:R32-,N:S33-,ORF1a:S2083-,ORF1a:L3674-,ORF1a:S3675-,ORF1a:G3676-		1-280,21621-22537,29769-29903		CharitГ©_E_F:C26270T,ChinaCDC_N_F:G28881A;G28882A;G28883C,USCDC_N1_P:C28311T	89400	0	29903	3000	38.2222	mediocre	1332	10	0	good	0	24	-5	0	good	3
198	hCoV-19/Kazakhstan/NLA/barcode02-15-MN908947.3/2022	21K (Omicron)	BA.1.1	18.5538	good	56	21	0	0	45	10	0	1463	0	5	C2470T,C2623T,A2832G,C3037T,T5386G,G8393A,C10029T,C10440T,C10449A,A11537G,T13195C,C14408T,C15240T,C17104T,A18163G,G22578A,G22599A,T22673C,C22674T,T22679C,C22686T,G22813T,T22882G,G22898A,G22992A,C22995A,A23013C,A23040G,G23048A,A23055G,A23063T,T23075C,C23202A,A23403G,C23525T,T23599G,C23604A,C23854A,G23948T,C24130A,A24424T,T24469A,C24503T,C25000T,C25584T,C26270T,A26530G,C26577G,G26709A,A27259C,C2780…	6513-6515,11285-11293,28362-28370				C2623T,C10440T,C17104T	0	0	3	3		M:D3G,E:T9I,ORF9b:P10S,N:P13L,M:Q19E,M:A63T,N:R203K,N:G204R,ORF1b:P314L,S:G339D,S:R346K,S:S371L,S:S373P,S:S375F,S:K417N,S:N440K,S:G446S,S:S477N,S:T478K,S:E484A,S:Q493R,S:G496S,S:Q498R,S:N501Y,S:Y505H,S:T547K,S:D614G,S:H655Y,S:N679K,S:P681H,S:N764K,S:D796Y,ORF1a:K856R,S:N856K,S:Q954H,S:N969K,S:L981F,ORF1b:H1213Y,ORF1b:I1566V,ORF1a:L2084I,ORF1a:A2710T,ORF1a:T3255I,ORF1a:A3392V,ORF1a:P3395H,ORF1a:I3…	ORF9b:E27-,ORF9b:N28-,ORF9b:A29-,N:E31-,N:R32-,N:S33-,ORF1a:S2083-,ORF1a:L3674-,ORF1a:S3675-,ORF1a:G3676-		1-411,21621-22537,29769-29903		CharitГ©_E_F:C26270T,ChinaCDC_N_F:G28881A;G28882A;G28883C,USCDC_N1_P:C28311T	89400	0	29903	3000	43.0741	mediocre	1463	10	0	good	0	24	-5	0	good	3
199	hCoV-19/Kazakhstan/NLA/barcode03-15-MN908947.3/2022	21K (Omicron)	BA.1.1	15.1811	good	55	21	0	0	44	10	0	1352	0	5	C2470T,A2832G,C3037T,T5386G,G8393A,C10029T,C10449A,A11537G,T13195C,C14408T,C15240T,G17197T,A18163G,T20004C,G22578A,G22599A,T22673C,C22674T,T22679C,C22686T,G22813T,T22882G,G22898A,G22992A,C22995A,A23013C,A23040G,G23048A,A23055G,A23063T,T23075C,C23202A,A23403G,C23525T,T23599G,C23604A,C23854A,G23948T,C24130A,A24424T,T24469A,C24503T,C25000T,C25584T,C26270T,A26530G,C26577G,G26709A,A27259C,C27807T,A282…	6513-6515,11285-11293,28362-28370				G17197T,T20004C	0	0	2	2		M:D3G,E:T9I,ORF9b:P10S,N:P13L,M:Q19E,M:A63T,N:R203K,N:G204R,ORF1b:P314L,S:G339D,S:R346K,S:S371L,S:S373P,S:S375F,S:K417N,S:N440K,S:G446S,S:S477N,S:T478K,S:E484A,S:Q493R,S:G496S,S:Q498R,S:N501Y,S:Y505H,S:T547K,S:D614G,S:H655Y,S:N679K,S:P681H,S:N764K,S:D796Y,ORF1a:K856R,S:N856K,S:Q954H,S:N969K,S:L981F,ORF1b:A1244S,ORF1b:I1566V,ORF1a:L2084I,ORF1a:A2710T,ORF1a:T3255I,ORF1a:P3395H,ORF1a:I3758V	ORF9b:E27-,ORF9b:N28-,ORF9b:A29-,N:E31-,N:R32-,N:S33-,ORF1a:S2083-,ORF1a:L3674-,ORF1a:S3675-,ORF1a:G3676-		1-300,21621-22537,29769-29903		CharitГ©_E_F:C26270T,ChinaCDC_N_F:G28881A;G28882A;G28883C,USCDC_N1_P:C28311T	89404	0	29903	3000	38.963	mediocre	1352	10	0	good	0	24	-6	0	good	2
200	hCoV-19/Kazakhstan/NLA/barcode04-15-MN908947.3/2022	21K (Omicron)	BA.1.1	13.255	good	52	21	0	0	43	10	0	1283	0	5	A2832G,C3037T,T5386G,G8393A,C10029T,C10449A,A11537G,T13195C,C14408T,C15240T,A18163G,G22578A,G22599A,T22673C,C22674T,T22679C,C22686T,G22813T,T22882G,G22898A,G22992A,C22995A,A23013C,A23040G,G23048A,A23055G,A23063T,T23075C,C23202A,A23403G,C23525T,T23599G,C23604A,C23854A,G23948T,C24130A,A24424T,T24469A,C24503T,C25000T,C25584T,C26270T,A26530G,C26577G,G26709A,A27259C,C27807T,A28271T,C28311T,G28881A,G28…	6513-6515,11285-11293,28362-28370					0	0	0	0		M:D3G,E:T9I,ORF9b:P10S,N:P13L,M:Q19E,M:A63T,N:R203K,N:G204R,ORF1b:P314L,S:G339D,S:R346K,S:S371L,S:S373P,S:S375F,S:K417N,S:N440K,S:G446S,S:S477N,S:T478K,S:E484A,S:Q493R,S:G496S,S:Q498R,S:N501Y,S:Y505H,S:T547K,S:D614G,S:H655Y,S:N679K,S:P681H,S:N764K,S:D796Y,ORF1a:K856R,S:N856K,S:Q954H,S:N969K,S:L981F,ORF1b:I1566V,ORF1a:L2084I,ORF1a:A2710T,ORF1a:T3255I,ORF1a:P3395H,ORF1a:I3758V	ORF9b:E27-,ORF9b:N28-,ORF9b:A29-,N:E31-,N:R32-,N:S33-,ORF1a:S2083-,ORF1a:L3674-,ORF1a:S3675-,ORF1a:G3676-		1-229,241,2470,21621-22537,29769-29903		CharitГ©_E_F:C26270T,ChinaCDC_N_F:G28881A;G28882A;G28883C,USCDC_N1_P:C28311T	89416	0	29903	3000	36.4074	mediocre	1283	10	0	good	0	24	-8	0	good	0
201	hCoV-19/Kazakhstan/NLA/barcode05-15-MN908947.3/2022	21K (Omicron)	BA.1.1	30.6588	mediocre	53	21	0	0	42	10	0	1795	0	6	C1263T,C2470T,A2832G,C3037T,T5386G,G8393A,C10029T,C10449A,A11537G,A12737G,T13195C,C14408T,C15240T,A18163G,G22578A,G22599A,T22673C,C22674T,T22679C,C22686T,G22813T,T22882G,G22898A,G22992A,C22995A,A23013C,A23040G,G23048A,A23055G,A23063T,T23075C,C23202A,A23403G,C23525T,T23599G,C23604A,A24424T,T24469A,C24503T,C25000T,C25584T,C26270T,C26522T,A26530G,C26577G,G26709A,A27259C,C27807T,A28271T,C28311T,G2888…	6513-6515,11285-11293,28362-28370				C1263T,A12737G,C26522T	0	0	3	3		M:D3G,E:T9I,ORF9b:P10S,N:P13L,M:Q19E,M:A63T,N:R203K,N:G204R,ORF1b:P314L,ORF1a:T333M,S:G339D,S:R346K,S:S371L,S:S373P,S:S375F,S:K417N,S:N440K,S:G446S,S:S477N,S:T478K,S:E484A,S:Q493R,S:G496S,S:Q498R,S:N501Y,S:Y505H,S:T547K,S:D614G,S:H655Y,S:N679K,S:P681H,ORF1a:K856R,S:Q954H,S:N969K,S:L981F,ORF1b:I1566V,ORF1a:L2084I,ORF1a:A2710T,ORF1a:T3255I,ORF1a:P3395H,ORF1a:I3758V,ORF1a:T4158A	ORF9b:E27-,ORF9b:N28-,ORF9b:A29-,N:E31-,N:R32-,N:S33-,ORF1a:S2083-,ORF1a:L3674-,ORF1a:S3675-,ORF1a:G3676-		1-345,21569,21578,21621-22537,23729-24112,24120-24131,29769-29903		CharitГ©_E_F:C26270T,ChinaCDC_N_F:G28881A;G28882A;G28883C,USCDC_N1_P:C28311T,Pasteur_IP2_P:A12737G	89412	0	29903	3000	55.3704	mediocre	1795	10	0	good	0	24	-5	0	good	3
202	hCoV-19/Kazakhstan/NLA/barcode06-15-MN908947.3/2022	21K (Omicron)	BA.1.1	13.7449	good	54	21	0	0	44	10	0	1301	0	5	T2746C,A2832G,C3037T,T5386G,G8393A,C10029T,C10449A,A11537G,T13195C,C14408T,C15240T,G16744A,A18163G,G22578A,G22599A,T22673C,C22674T,T22679C,C22686T,G22813T,T22882G,G22898A,G22992A,C22995A,A23013C,A23040G,G23048A,A23055G,A23063T,T23075C,C23202A,A23403G,C23525T,T23599G,C23604A,C23854A,G23948T,C24130A,A24424T,T24469A,C24503T,C25000T,C25584T,C26270T,A26530G,C26577G,G26709A,A27259C,C27807T,A28271T,C283…	6513-6515,11285-11293,28362-28370				T2746C,G16744A	0	0	2	2		M:D3G,E:T9I,ORF9b:P10S,N:P13L,M:Q19E,M:A63T,N:R203K,N:G204R,ORF1b:P314L,S:G339D,S:R346K,S:S371L,S:S373P,S:S375F,S:K417N,S:N440K,S:G446S,S:S477N,S:T478K,S:E484A,S:Q493R,S:G496S,S:Q498R,S:N501Y,S:Y505H,S:T547K,S:D614G,S:H655Y,S:N679K,S:P681H,S:N764K,S:D796Y,ORF1a:K856R,S:N856K,S:Q954H,S:N969K,S:L981F,ORF1b:G1093S,ORF1b:I1566V,ORF1a:L2084I,ORF1a:A2710T,ORF1a:T3255I,ORF1a:P3395H,ORF1a:I3758V	ORF9b:E27-,ORF9b:N28-,ORF9b:A29-,N:E31-,N:R32-,N:S33-,ORF1a:S2083-,ORF1a:L3674-,ORF1a:S3675-,ORF1a:G3676-		1-249,21621-22537,29769-29903		CharitГ©_E_F:C26270T,ChinaCDC_N_F:G28881A;G28882A;G28883C,USCDC_N1_P:C28311T	89408	0	29903	3000	37.0741	mediocre	1301	10	0	good	0	24	-6	0	good	2
203	hCoV-19/Kazakhstan/NLA/barcode07-15-MN908947.3/2022	21K (Omicron)	BA.1.1	59.3471	mediocre	48	21	0	0	38	10	0	2380	0	5	T2746C,A2832G,C3037T,T5386G,G8393A,C10029T,C10449A,A11537G,T13195C,C14408T,C15240T,G16744A,A18163G,G22578A,G22599A,T22673C,C22674T,T22679C,C22686T,G22813T,T22882G,G22898A,G22992A,C22995A,A23013C,A23040G,G23048A,A23055G,A23063T,T23075C,C23202A,A23403G,C23525T,T23599G,C23604A,C25000T,C25584T,C26270T,A26530G,C26577G,G26709A,A27259C,C27807T,A28271T,C28311T,G28881A,G28882A,G28883C	6513-6515,11285-11293,28362-28370				T2746C,G16744A	0	0	2	2		M:D3G,E:T9I,ORF9b:P10S,N:P13L,M:Q19E,M:A63T,N:R203K,N:G204R,ORF1b:P314L,S:G339D,S:R346K,S:S371L,S:S373P,S:S375F,S:K417N,S:N440K,S:G446S,S:S477N,S:T478K,S:E484A,S:Q493R,S:G496S,S:Q498R,S:N501Y,S:Y505H,S:T547K,S:D614G,S:H655Y,S:N679K,S:P681H,ORF1a:K856R,ORF1b:G1093S,ORF1b:I1566V,ORF1a:L2084I,ORF1a:A2710T,ORF1a:T3255I,ORF1a:P3395H,ORF1a:I3758V	ORF9b:E27-,ORF9b:N28-,ORF9b:A29-,N:E31-,N:R32-,N:S33-,ORF1a:S2083-,ORF1a:L3674-,ORF1a:S3675-,ORF1a:G3676-		1-279,21621-22537,23610-24658,29769-29903		CharitГ©_E_F:C26270T,ChinaCDC_N_F:G28881A;G28882A;G28883C,USCDC_N1_P:C28311T	89432	0	29903	3000	77.037	mediocre	2380	10	0	good	0	24	-6	0	good	2
204	hCoV-19/Kazakhstan/NLA/barcode08-15-MN908947.3/2022	21K (Omicron)	BA.1.1	34.0278	mediocre	53	21	0	0	42	10	0	1875	0	5	C2470T,A2832G,C3037T,T5386G,G8393A,C10029T,C10449A,A11537G,T13195C,C14408T,C15240T,A18163G,G22578A,G22599A,T22673C,C22674T,T22679C,C22686T,G22813T,T22882G,G22898A,G22992A,C22995A,A23013C,A23040G,G23048A,A23055G,A23063T,T23075C,C23202A,A23403G,C23525T,T23599G,C23604A,C23854A,A24424T,T24469A,C24503T,C25000T,C25584T,C26270T,G26426T,C26522T,A26530G,C26577G,G26709A,A27259C,C27807T,A28271T,C28311T,G288…	6513-6515,11285-11293,28362-28370				G26426T,C26522T	0	0	2	2		M:D3G,E:T9I,ORF9b:P10S,N:P13L,M:Q19E,E:R61L,M:A63T,N:R203K,N:G204R,ORF1b:P314L,S:G339D,S:R346K,S:S371L,S:S373P,S:S375F,S:K417N,S:N440K,S:G446S,S:S477N,S:T478K,S:E484A,S:Q493R,S:G496S,S:Q498R,S:N501Y,S:Y505H,S:T547K,S:D614G,S:H655Y,S:N679K,S:P681H,S:N764K,ORF1a:K856R,S:Q954H,S:N969K,S:L981F,ORF1b:I1566V,ORF1a:L2084I,ORF1a:A2710T,ORF1a:T3255I,ORF1a:P3395H,ORF1a:I3758V	ORF9b:E27-,ORF9b:N28-,ORF9b:A29-,N:E31-,N:R32-,N:S33-,ORF1a:S2083-,ORF1a:L3674-,ORF1a:S3675-,ORF1a:G3676-		1-364,21621-22537,23613-23626,23716-23762,23940-24337,29769-29903		CharitГ©_E_F:C26270T,ChinaCDC_N_F:G28881A;G28882A;G28883C,USCDC_N1_P:C28311T	89412	0	29903	3000	58.3333	mediocre	1875	10	0	good	0	24	-6	0	good	2
205	hCoV-19/Kazakhstan/NLA/barcode09-15-MN908947.3/2022	21K (Omicron)	BA.1.1	14.6377	good	54	21	0	0	43	10	0	1333	0	5	C2470T,A2832G,C3037T,T5386G,G8393A,C10029T,C10449A,A11537G,T13195C,C14408T,C15240T,A18163G,G22578A,G22599A,T22673C,C22674T,T22679C,C22686T,G22813T,T22882G,G22898A,G22992A,C22995A,A23013C,A23040G,G23048A,A23055G,A23063T,T23075C,C23202A,A23403G,C23525T,T23599G,C23604A,C23854A,G23948T,C24130A,A24424T,T24469A,C24503T,C25000T,C25584T,C26270T,C26522T,A26530G,C26577G,G26709A,A27259C,C27807T,A28271T,C283…	6513-6515,11285-11293,28362-28370				C26522T	0	0	1	1		M:D3G,E:T9I,ORF9b:P10S,N:P13L,M:Q19E,M:A63T,N:R203K,N:G204R,ORF1b:P314L,S:G339D,S:R346K,S:S371L,S:S373P,S:S375F,S:K417N,S:N440K,S:G446S,S:S477N,S:T478K,S:E484A,S:Q493R,S:G496S,S:Q498R,S:N501Y,S:Y505H,S:T547K,S:D614G,S:H655Y,S:N679K,S:P681H,S:N764K,S:D796Y,ORF1a:K856R,S:N856K,S:Q954H,S:N969K,S:L981F,ORF1b:I1566V,ORF1a:L2084I,ORF1a:A2710T,ORF1a:T3255I,ORF1a:P3395H,ORF1a:I3758V	ORF9b:E27-,ORF9b:N28-,ORF9b:A29-,N:E31-,N:R32-,N:S33-,ORF1a:S2083-,ORF1a:L3674-,ORF1a:S3675-,ORF1a:G3676-		1-280,21621-22537,22557,29769-29903		CharitГ©_E_F:C26270T,ChinaCDC_N_F:G28881A;G28882A;G28883C,USCDC_N1_P:C28311T	89408	0	29903	3000	38.2593	mediocre	1333	10	0	good	0	24	-7	0	good	1
206	hCoV-19/Kazakhstan/NLA/barcode10-15-MN908947.3/2022	21K (Omicron)	BA.1.1	78.1587	mediocre	49	21	0	0	38	10	0	2687	0	5	C2470T,A2832G,C3037T,T5386G,G8393A,C10029T,C10449A,A11537G,T13195C,C14408T,C15240T,C15678T,A18163G,G22578A,G22599A,T22673C,C22674T,T22679C,C22686T,G22813T,T22882G,G22898A,G22992A,C22995A,A23013C,A23040G,G23048A,A23055G,A23063T,T23075C,C23202A,A23403G,C23525T,T23599G,C23604A,C25000T,C25584T,C26270T,A26530G,C26577G,G26709A,A27259C,C27807T,A28254G,A28271T,C28311T,G28881A,G28882A,G28883C	6513-6515,11285-11293,28362-28370				C15678T,A28254G	0	0	2	2		M:D3G,E:T9I,ORF9b:P10S,N:P13L,M:Q19E,M:A63T,ORF8:I121V,N:R203K,N:G204R,ORF1b:P314L,S:G339D,S:R346K,S:S371L,S:S373P,S:S375F,S:K417N,S:N440K,S:G446S,S:S477N,S:T478K,S:E484A,S:Q493R,S:G496S,S:Q498R,S:N501Y,S:Y505H,S:T547K,S:D614G,S:H655Y,S:N679K,S:P681H,ORF1a:K856R,ORF1b:I1566V,ORF1a:L2084I,ORF1a:A2710T,ORF1a:T3255I,ORF1a:P3395H,ORF1a:I3758V	ORF9b:E27-,ORF9b:N28-,ORF9b:A29-,N:E31-,N:R32-,N:S33-,ORF1a:S2083-,ORF1a:L3674-,ORF1a:S3675-,ORF1a:G3676-		1-580,11827-11832,21621-22537,23610-24658,29769-29903		CharitГ©_E_F:C26270T,ChinaCDC_N_F:G28881A;G28882A;G28883C,USCDC_N1_P:C28311T	89428	0	29903	3000	88.4074	mediocre	2687	10	0	good	0	24	-6	0	good	2
207	hCoV-19/Kazakhstan/NLA/barcode11-15-MN908947.3/2022	21K (Omicron)	BA.1.1	14.3557	good	54	21	0	0	44	10	0	1323	0	5	T2746C,A2832G,C3037T,T5386G,G8393A,C10029T,C10449A,A11537G,T13195C,C14408T,C15240T,G16744A,A18163G,G22578A,G22599A,T22673C,C22674T,T22679C,C22686T,G22813T,T22882G,G22898A,G22992A,C22995A,A23013C,A23040G,G23048A,A23055G,A23063T,T23075C,C23202A,A23403G,C23525T,T23599G,C23604A,C23854A,G23948T,C24130A,A24424T,T24469A,C24503T,C25000T,C25584T,C26270T,A26530G,C26577G,G26709A,A27259C,C27807T,A28271T,C283…	6513-6515,11285-11293,28362-28370				T2746C,G16744A	0	0	2	2		M:D3G,E:T9I,ORF9b:P10S,N:P13L,M:Q19E,M:A63T,N:R203K,N:G204R,ORF1b:P314L,S:G339D,S:R346K,S:S371L,S:S373P,S:S375F,S:K417N,S:N440K,S:G446S,S:S477N,S:T478K,S:E484A,S:Q493R,S:G496S,S:Q498R,S:N501Y,S:Y505H,S:T547K,S:D614G,S:H655Y,S:N679K,S:P681H,S:N764K,S:D796Y,ORF1a:K856R,S:N856K,S:Q954H,S:N969K,S:L981F,ORF1b:G1093S,ORF1b:I1566V,ORF1a:L2084I,ORF1a:A2710T,ORF1a:T3255I,ORF1a:P3395H,ORF1a:I3758V	ORF9b:E27-,ORF9b:N28-,ORF9b:A29-,N:E31-,N:R32-,N:S33-,ORF1a:S2083-,ORF1a:L3674-,ORF1a:S3675-,ORF1a:G3676-		1-269,18261,21603,21621-22537,29769-29903		CharitГ©_E_F:C26270T,ChinaCDC_N_F:G28881A;G28882A;G28883C,USCDC_N1_P:C28311T	89408	0	29903	3000	37.8889	mediocre	1323	10	0	good	0	24	-6	0	good	2
208	hCoV-19/Kazakhstan/NLA/barcode12-15-MN908947.3/2022	21K (Omicron)	BA.1.1	20.2833	good	55	21	0	0	44	10	0	1516	0	5	C2470T,A2832G,C3037T,T5386G,G8393A,C10029T,C10449A,A11537G,T13195C,C14408T,C15240T,A18163G,G22578A,G22599A,T22673C,C22674T,T22679C,C22686T,G22813T,T22882G,G22898A,G22992A,C22995A,A23013C,A23040G,G23048A,A23055G,A23063T,T23075C,C23202A,A23403G,C23525T,T23599G,C23604A,C23854A,G23948T,C24130A,A24424T,T24469A,C24503T,C25000T,C25584T,C26270T,C26522T,A26530G,C26577G,G26709A,A27259C,G27583A,C27807T,A282…	6513-6515,11285-11293,28362-28370				C26522T,G27583A	0	0	2	2		M:D3G,E:T9I,ORF9b:P10S,N:P13L,M:Q19E,M:A63T,ORF7a:A64T,N:R203K,N:G204R,ORF1b:P314L,S:G339D,S:R346K,S:S371L,S:S373P,S:S375F,S:K417N,S:N440K,S:G446S,S:S477N,S:T478K,S:E484A,S:Q493R,S:G496S,S:Q498R,S:N501Y,S:Y505H,S:T547K,S:D614G,S:H655Y,S:N679K,S:P681H,S:N764K,S:D796Y,ORF1a:K856R,S:N856K,S:Q954H,S:N969K,S:L981F,ORF1b:I1566V,ORF1a:L2084I,ORF1a:A2710T,ORF1a:T3255I,ORF1a:P3395H,ORF1a:I3758V	ORF9b:E27-,ORF9b:N28-,ORF9b:A29-,N:E31-,N:R32-,N:S33-,ORF1a:S2083-,ORF1a:L3674-,ORF1a:S3675-,ORF1a:G3676-		1-464,21621-22537,29769-29903		CharitГ©_E_F:C26270T,ChinaCDC_N_F:G28881A;G28882A;G28883C,USCDC_N1_P:C28311T	89404	0	29903	3000	45.037	mediocre	1516	10	0	good	0	24	-6	0	good	2
209	hCoV-19/Kazakhstan/NLA/barcode14-15-MN908947.3/2022	21K (Omicron)	BA.1.1	16.1485	good	56	21	0	0	45	10	0	1385	0	5	A2361C,A2832G,C3037T,T5386G,C6941T,G8393A,C10029T,C10449A,A11537G,T13195C,C14408T,C15240T,A18163G,G22578A,G22599A,T22673C,C22674T,T22679C,C22686T,G22813T,T22882G,G22898A,G22992A,C22995A,A23013C,A23040G,G23048A,A23055G,A23063T,T23075C,C23202A,A23403G,C23525T,T23599G,C23604A,C23854A,G23948T,C24130A,A24424T,T24469A,C24503T,C25000T,T25502C,C25584T,C26270T,C26522T,A26530G,C26577G,G26709A,A27259C,C2780…	6513-6515,11285-11293,28362-28370				A2361C,C6941T,T25502C,C26522T	0	0	4	4		M:D3G,E:T9I,ORF9b:P10S,N:P13L,M:Q19E,ORF3a:I37T,M:A63T,N:R203K,N:G204R,ORF1b:P314L,S:G339D,S:R346K,S:S371L,S:S373P,S:S375F,S:K417N,S:N440K,S:G446S,S:S477N,S:T478K,S:E484A,S:Q493R,S:G496S,S:Q498R,S:N501Y,S:Y505H,S:T547K,S:D614G,S:H655Y,S:N679K,S:P681H,ORF1a:K699T,S:N764K,S:D796Y,ORF1a:K856R,S:N856K,S:Q954H,S:N969K,S:L981F,ORF1b:I1566V,ORF1a:L2084I,ORF1a:A2710T,ORF1a:T3255I,ORF1a:P3395H,ORF1a:I3758V	ORF9b:E27-,ORF9b:N28-,ORF9b:A29-,N:E31-,N:R32-,N:S33-,ORF1a:S2083-,ORF1a:L3674-,ORF1a:S3675-,ORF1a:G3676-		1-332,2470,21621-22537,29769-29903		CharitГ©_E_F:C26270T,ChinaCDC_N_F:G28881A;G28882A;G28883C,USCDC_N1_P:C28311T	89400	0	29903	3000	40.1852	mediocre	1385	10	0	good	0	24	-4	0	good	4
210	hCoV-19/Kazakhstan/NLA/barcode15-15-MN908947.3/2022	21K (Omicron)	BA.1.1	14.9798	good	57	21	0	0	43	10	0	1345	0	5	T1309C,C2470T,A2832G,C3037T,T5386G,A7394G,G8393A,C10029T,C10449A,A11537G,T13195C,C14408T,C15240T,A18163G,G22578A,G22599A,T22673C,C22674T,T22679C,C22686T,G22813T,T22882G,G22898A,G22992A,C22995A,A23013C,A23040G,G23048A,A23055G,A23063T,T23075C,C23202A,A23403G,C23525T,T23599G,C23604A,C23854A,G23948T,C24130A,A24424T,T24469A,C24503T,C25000T,C25584T,C26270T,A26530G,C26577G,C26645T,G26709A,C26846T,A27259…	6513-6515,11285-11293,28362-28370				T1309C,A7394G,C26645T,C26846T	0	0	4	4		M:D3G,E:T9I,ORF9b:P10S,N:P13L,M:Q19E,M:A63T,N:R203K,N:G204R,ORF1b:P314L,S:R346K,S:S371L,S:S373P,S:S375F,S:K417N,S:N440K,S:G446S,S:S477N,S:T478K,S:E484A,S:Q493R,S:G496S,S:Q498R,S:N501Y,S:Y505H,S:T547K,S:D614G,S:H655Y,S:N679K,S:P681H,S:N764K,S:D796Y,ORF1a:K856R,S:N856K,S:Q954H,S:N969K,S:L981F,ORF1b:I1566V,ORF1a:L2084I,ORF1a:I2377V,ORF1a:A2710T,ORF1a:T3255I,ORF1a:P3395H,ORF1a:I3758V	ORF9b:E27-,ORF9b:N28-,ORF9b:A29-,N:E31-,N:R32-,N:S33-,ORF1a:S2083-,ORF1a:L3674-,ORF1a:S3675-,ORF1a:G3676-		1-279,21621-22538,22543,22551-22552,22569,22573-22576,22579-22580,22582-22584,29769-29903		CharitГ©_E_F:C26270T,ChinaCDC_N_F:G28881A;G28882A;G28883C,USCDC_N1_P:C28311T	89396	0	29903	3000	38.7037	mediocre	1345	10	0	good	0	24	-4	0	good	4
211	hCoV-19/Kazakhstan/NLA/barcode16-15-MN908947.3/2022	21K (Omicron)	BA.1.1	15.8522	good	58	21	0	0	44	10	0	1375	0	5	G1068A,C2470T,A2832G,C3037T,T5386G,C8152T,G8393A,A9238G,C10029T,C10449A,A11537G,A11782G,T13195C,C14408T,C15240T,A18163G,C21595T,G22578A,G22599A,T22673C,C22674T,T22679C,C22686T,G22813T,T22882G,G22898A,G22992A,C22995A,A23013C,A23040G,G23048A,A23055G,A23063T,T23075C,C23202A,A23403G,C23525T,T23599G,C23604A,C23854A,G23948T,C24130A,A24424T,T24469A,C24503T,C25000T,C25584T,C26270T,A26530G,C26577G,G26709A…	6513-6515,11285-11293,28362-28370			C21595T|21K	G1068A,C8152T,A9238G,A11782G	0	1	4	5		M:D3G,E:T9I,ORF9b:P10S,N:P13L,M:Q19E,M:A63T,N:R203K,N:G204R,ORF1a:G268E,ORF1b:P314L,S:G339D,S:R346K,S:S371L,S:S373P,S:S375F,S:K417N,S:N440K,S:G446S,S:S477N,S:T478K,S:E484A,S:Q493R,S:G496S,S:Q498R,S:N501Y,S:Y505H,S:T547K,S:D614G,S:H655Y,S:N679K,S:P681H,S:N764K,S:D796Y,ORF1a:K856R,S:N856K,S:Q954H,S:N969K,S:L981F,ORF1b:I1566V,ORF1a:L2084I,ORF1a:A2710T,ORF1a:T3255I,ORF1a:P3395H,ORF1a:I3758V	ORF9b:E27-,ORF9b:N28-,ORF9b:A29-,N:E31-,N:R32-,N:S33-,ORF1a:S2083-,ORF1a:L3674-,ORF1a:S3675-,ORF1a:G3676-		1-319,21578-21579,21584,21621-22537,22574,29769-29903		CharitГ©_E_F:C26270T,ChinaCDC_N_F:G28881A;G28882A;G28883C,USCDC_N1_P:C28311T	89392	0	29903	3000	39.8148	mediocre	1375	10	0	good	0	24	0	0	good	8
212	hCoV-19/Kazakhstan/NLA/barcode17-15-MN908947.3/2022	21K (Omicron)	BA.1.1	46.9479	mediocre	52	21	0	0	41	10	0	2150	0	5	G614A,C2470T,A2832G,C3037T,T5386G,G8393A,C10029T,C10449A,A11537G,C12534T,T13195C,G14268A,C14408T,C15240T,C16750T,A18163G,G22578A,G22599A,T22673C,C22674T,T22679C,C22686T,G22813T,T22882G,G22898A,G22992A,C22995A,A23013C,A23040G,G23048A,A23055G,A23063T,T23075C,C23202A,A23403G,C23525T,T23599G,C23604A,C23854A,C25000T,C25584T,C26270T,A26530G,C26577G,G26709A,A27259C,C27807T,A28271T,C28311T,G28881A,G28882…	6513-6515,11285-11293,28362-28370				G614A,C12534T,G14268A,C16750T	0	0	4	4		M:D3G,E:T9I,ORF9b:P10S,N:P13L,M:Q19E,M:A63T,ORF1a:A117T,N:R203K,N:G204R,ORF1b:P314L,S:G339D,S:R346K,S:S371L,S:S373P,S:S375F,S:K417N,S:N440K,S:G446S,S:S477N,S:T478K,S:E484A,S:Q493R,S:G496S,S:Q498R,S:N501Y,S:Y505H,S:T547K,S:D614G,S:H655Y,S:N679K,S:P681H,S:N764K,ORF1a:K856R,ORF1b:P1095S,ORF1b:I1566V,ORF1a:L2084I,ORF1a:A2710T,ORF1a:T3255I,ORF1a:P3395H,ORF1a:I3758V,ORF1a:T4090I	ORF9b:E27-,ORF9b:N28-,ORF9b:A29-,N:E31-,N:R32-,N:S33-,ORF1a:S2083-,ORF1a:L3674-,ORF1a:S3675-,ORF1a:G3676-		1-348,21569,21575,21621-22537,23868-23975,24001-24034,24053-24658,29769-29903		CharitГ©_E_F:C26270T,ChinaCDC_N_F:G28881A;G28882A;G28883C,USCDC_N1_P:C28311T	89416	0	29903	3000	68.5185	mediocre	2150	10	0	good	0	24	-4	0	good	4
213	hCoV-19/Kazakhstan/NLA/barcode18-15-MN908947.3/2022	21K (Omicron)	BA.1.1	17.64	good	56	21	0	0	44	10	0	1434	0	5	T1309C,A2832G,C3037T,T5386G,G8393A,C10029T,C10449A,A11537G,T13195C,C14408T,C15240T,A18163G,C21614T,G22578A,G22599A,T22673C,C22674T,T22679C,C22686T,G22813T,T22882G,G22898A,G22992A,C22995A,A23013C,A23040G,G23048A,A23055G,A23063T,T23075C,C23202A,A23403G,C23525T,T23599G,C23604A,C23854A,G23948T,C24130A,A24424T,T24469A,C24503T,C25000T,C25584T,C26224T,C26270T,A26530G,C26577G,G26709A,C26846T,A27259C,C278…	6513-6515,11285-11293,28362-28370			C21614T|20J&20E&20H	T1309C,C26224T,C26846T	0	1	3	4		M:D3G,E:T9I,ORF9b:P10S,N:P13L,S:L18F,M:Q19E,M:A63T,N:R203K,N:G204R,ORF1b:P314L,S:G339D,S:R346K,S:S371L,S:S373P,S:S375F,S:K417N,S:N440K,S:G446S,S:S477N,S:T478K,S:E484A,S:Q493R,S:G496S,S:Q498R,S:N501Y,S:Y505H,S:T547K,S:D614G,S:H655Y,S:N679K,S:P681H,S:N764K,S:D796Y,ORF1a:K856R,S:N856K,S:Q954H,S:N969K,S:L981F,ORF1b:I1566V,ORF1a:L2084I,ORF1a:A2710T,ORF1a:T3255I,ORF1a:P3395H,ORF1a:I3758V	ORF9b:E27-,ORF9b:N28-,ORF9b:A29-,N:E31-,N:R32-,N:S33-,ORF1a:S2083-,ORF1a:L3674-,ORF1a:S3675-,ORF1a:G3676-		1-381,2470,21621-22537,29769-29903		CharitГ©_E_F:C26270T,ChinaCDC_N_F:G28881A;G28882A;G28883C,USCDC_N1_P:C28311T	89400	0	29903	3000	42	mediocre	1434	10	0	good	0	24	-1	0	good	7
214	hCoV-19/Kazakhstan/NLA/barcode19-15-MN908947.3/2022	21K (Omicron)	BA.1.1	15.1235	good	54	21	0	0	44	10	0	1350	0	5	T2746C,A2832G,C3037T,T5386G,G8393A,C10029T,C10449A,A11537G,T13195C,C14408T,C15240T,G16744A,A18163G,G22578A,G22599A,T22673C,C22674T,T22679C,C22686T,G22813T,T22882G,G22898A,G22992A,C22995A,A23013C,A23040G,G23048A,A23055G,A23063T,T23075C,C23202A,A23403G,C23525T,T23599G,C23604A,C23854A,G23948T,C24130A,A24424T,T24469A,C24503T,C25000T,C25584T,C26270T,A26530G,C26577G,G26709A,A27259C,C27807T,A28271T,C283…	6513-6515,11285-11293,28362-28370				T2746C,G16744A	0	0	2	2		M:D3G,E:T9I,ORF9b:P10S,N:P13L,M:Q19E,M:A63T,N:R203K,N:G204R,ORF1b:P314L,S:G339D,S:R346K,S:S371L,S:S373P,S:S375F,S:K417N,S:N440K,S:G446S,S:S477N,S:T478K,S:E484A,S:Q493R,S:G496S,S:Q498R,S:N501Y,S:Y505H,S:T547K,S:D614G,S:H655Y,S:N679K,S:P681H,S:N764K,S:D796Y,ORF1a:K856R,S:N856K,S:Q954H,S:N969K,S:L981F,ORF1b:G1093S,ORF1b:I1566V,ORF1a:L2084I,ORF1a:A2710T,ORF1a:T3255I,ORF1a:P3395H,ORF1a:I3758V	ORF9b:E27-,ORF9b:N28-,ORF9b:A29-,N:E31-,N:R32-,N:S33-,ORF1a:S2083-,ORF1a:L3674-,ORF1a:S3675-,ORF1a:G3676-		1-298,21621-22537,29769-29903		CharitГ©_E_F:C26270T,ChinaCDC_N_F:G28881A;G28882A;G28883C,USCDC_N1_P:C28311T	89408	0	29903	3000	38.8889	mediocre	1350	10	0	good	0	24	-6	0	good	2
215	hCoV-19/Kazakhstan/NLA/barcode20-15-MN908947.3/2022	21K (Omicron)	BA.1.1	21.2282	good	54	21	0	0	44	10	0	1544	0	5	T2746C,A2832G,C3037T,T5386G,G8393A,C10029T,C10449A,A11537G,T13195C,C14408T,C15240T,G16744A,A18163G,G22578A,G22599A,T22673C,C22674T,T22679C,C22686T,G22813T,T22882G,G22898A,G22992A,C22995A,A23013C,A23040G,G23048A,A23055G,A23063T,T23075C,C23202A,A23403G,C23525T,T23599G,C23604A,C23854A,G23948T,C24130A,A24424T,T24469A,C24503T,C25000T,C25584T,C26270T,A26530G,C26577G,G26709A,A27259C,C27807T,A28271T,C283…	6513-6515,11285-11293,28362-28370				T2746C,G16744A	0	0	2	2		M:D3G,E:T9I,ORF9b:P10S,N:P13L,M:Q19E,M:A63T,N:R203K,N:G204R,ORF1b:P314L,S:G339D,S:R346K,S:S371L,S:S373P,S:S375F,S:K417N,S:N440K,S:G446S,S:S477N,S:T478K,S:E484A,S:Q493R,S:G496S,S:Q498R,S:N501Y,S:Y505H,S:T547K,S:D614G,S:H655Y,S:N679K,S:P681H,S:N764K,S:D796Y,ORF1a:K856R,S:N856K,S:Q954H,S:N969K,S:L981F,ORF1b:G1093S,ORF1b:I1566V,ORF1a:L2084I,ORF1a:A2710T,ORF1a:T3255I,ORF1a:P3395H,ORF1a:I3758V	ORF9b:E27-,ORF9b:N28-,ORF9b:A29-,N:E31-,N:R32-,N:S33-,ORF1a:S2083-,ORF1a:L3674-,ORF1a:S3675-,ORF1a:G3676-		1-455,21596,21621-22537,23727-23762,29769-29903		CharitГ©_E_F:C26270T,ChinaCDC_N_F:G28881A;G28882A;G28883C,USCDC_N1_P:C28311T	89408	0	29903	3000	46.0741	mediocre	1544	10	0	good	0	24	-6	0	good	2
216	hCoV-19/Kazakhstan/NLA/barcode21-15-MN908947.3/2022	21K (Omicron)	BA.1.1	15.3258	good	58	21	0	0	47	10	0	1357	0	5	C774T,C799T,C2470T,A2832G,C3037T,C5178T,T5386G,G8393A,A9701G,C10029T,C10449A,G11222A,A11537G,T13195C,C14408T,C15240T,A18163G,G22578A,G22599A,T22673C,C22674T,T22679C,C22686T,G22813T,T22882G,G22898A,G22992A,C22995A,A23013C,A23040G,G23048A,A23055G,A23063T,T23075C,C23202A,A23403G,C23525T,T23599G,C23604A,C23854A,G23948T,C24130A,A24424T,T24469A,C24503T,C25000T,C25584T,C26270T,A26530G,C26577G,G26709A,A2…	6513-6515,11285-11293,28362-28370				C774T,C799T,C5178T,A9701G,G11222A	0	0	5	5		M:D3G,E:T9I,ORF9b:P10S,N:P13L,M:Q19E,M:A63T,ORF1a:T170I,N:R203K,N:G204R,ORF1b:P314L,S:G339D,S:R346K,S:S371L,S:S373P,S:S375F,S:K417N,S:N440K,S:G446S,S:S477N,S:T478K,S:E484A,S:Q493R,S:G496S,S:Q498R,S:N501Y,S:Y505H,S:T547K,S:D614G,S:H655Y,S:N679K,S:P681H,S:N764K,S:D796Y,ORF1a:K856R,S:N856K,S:Q954H,S:N969K,S:L981F,ORF1b:I1566V,ORF1a:T1638I,ORF1a:L2084I,ORF1a:A2710T,ORF1a:I3146V,ORF1a:T3255I,ORF1a:P33…	ORF9b:E27-,ORF9b:N28-,ORF9b:A29-,N:E31-,N:R32-,N:S33-,ORF1a:S2083-,ORF1a:L3674-,ORF1a:S3675-,ORF1a:G3676-		1-305,21621-22537,29769-29903		CharitГ©_E_F:C26270T,ChinaCDC_N_F:G28881A;G28882A;G28883C,USCDC_N1_P:C28311T	89392	0	29903	3000	39.1481	mediocre	1357	10	0	good	0	24	-3	0	good	5
217	hCoV-19/Kazakhstan/NLA/barcode22-15-MN908947.3/2022	21K (Omicron)	BA.1.1	17.392	good	55	21	0	0	45	10	0	1426	0	5	C2470T,A2832G,C3037T,T5386G,C6968G,G8393A,C10029T,C10449A,C10647T,A11537G,T13195C,C14408T,C15240T,A18163G,G22578A,G22599A,T22673C,C22674T,T22679C,C22686T,G22813T,T22882G,G22898A,G22992A,C22995A,A23013C,A23040G,G23048A,A23055G,A23063T,T23075C,C23202A,A23403G,C23525T,T23599G,C23604A,C23854A,G23948T,C24130A,A24424T,T24469A,C24503T,C25000T,C25584T,C26270T,A26530G,C26577G,G26709A,A27259C,C27807T,A2827…	6513-6515,11285-11293,28362-28370				C6968G,C10647T	0	0	2	2		M:D3G,E:T9I,ORF9b:P10S,N:P13L,M:Q19E,M:A63T,N:R203K,N:G204R,ORF1b:P314L,S:G339D,S:R346K,S:S371L,S:S373P,S:S375F,S:K417N,S:N440K,S:G446S,S:S477N,S:T478K,S:E484A,S:Q493R,S:G496S,S:Q498R,S:N501Y,S:Y505H,S:T547K,S:D614G,S:H655Y,S:N679K,S:P681H,S:N764K,S:D796Y,ORF1a:K856R,S:N856K,S:Q954H,S:N969K,S:L981F,ORF1b:I1566V,ORF1a:L2084I,ORF1a:L2235V,ORF1a:A2710T,ORF1a:T3255I,ORF1a:P3395H,ORF1a:T3461I,ORF1a:I3…	ORF9b:E27-,ORF9b:N28-,ORF9b:A29-,N:E31-,N:R32-,N:S33-,ORF1a:S2083-,ORF1a:L3674-,ORF1a:S3675-,ORF1a:G3676-		1-367,21565,21621-22537,23733-23738,29769-29903		CharitГ©_E_F:C26270T,ChinaCDC_N_F:G28881A;G28882A;G28883C,USCDC_N1_P:C28311T	89404	0	29903	3000	41.7037	mediocre	1426	10	0	good	0	24	-6	0	good	2
218	hCoV-19/Kazakhstan/NLA/barcode23-15-MN908947.3/2022	21K (Omicron)	BA.1.1	14.9798	good	55	21	0	0	43	10	0	1345	0	5	C2470T,A2832G,C3037T,T5386G,G8393A,C10029T,C10449A,A11537G,T13195C,C14408T,C15240T,A18163G,C19164T,G22578A,G22599A,T22673C,C22674T,T22679C,C22686T,G22813T,T22882G,G22898A,G22992A,C22995A,A23013C,A23040G,G23048A,A23055G,A23063T,T23075C,C23202A,A23403G,C23525T,T23599G,C23604A,C23854A,G23948T,C24130A,A24424T,T24469A,C24503T,C25000T,C25584T,C26270T,A26530G,C26577G,G26709A,A27259C,C27807T,A28271T,C283…	6513-6515,11285-11293,28362-28370				C19164T,C29722T	0	0	2	2		M:D3G,E:T9I,ORF9b:P10S,N:P13L,M:Q19E,M:A63T,N:R203K,N:G204R,ORF1b:P314L,S:G339D,S:R346K,S:S371L,S:S373P,S:S375F,S:K417N,S:N440K,S:G446S,S:S477N,S:T478K,S:E484A,S:Q493R,S:G496S,S:Q498R,S:N501Y,S:Y505H,S:T547K,S:D614G,S:H655Y,S:N679K,S:P681H,S:N764K,S:D796Y,ORF1a:K856R,S:N856K,S:Q954H,S:N969K,S:L981F,ORF1b:I1566V,ORF1a:L2084I,ORF1a:A2710T,ORF1a:T3255I,ORF1a:P3395H,ORF1a:I3758V	ORF9b:E27-,ORF9b:N28-,ORF9b:A29-,N:E31-,N:R32-,N:S33-,ORF1a:S2083-,ORF1a:L3674-,ORF1a:S3675-,ORF1a:G3676-		1-293,21621-22537,29769-29903		CharitГ©_E_F:C26270T,ChinaCDC_N_F:G28881A;G28882A;G28883C,USCDC_N1_P:C28311T	89404	0	29903	3000	38.7037	mediocre	1345	10	0	good	0	24	-6	0	good	2
219	hCoV-19/Kazakhstan/NLA/barcode24-15-MN908947.3/2022	21K (Omicron)	BA.1.1	14.6094	good	58	21	0	0	47	10	0	1332	0	5	C774T,C799T,T967C,A2437C,A2832G,C3037T,C5178T,T5386G,G8393A,A9701G,C10029T,C10449A,A11537G,T13195C,C14408T,C15240T,A18163G,G22578A,G22599A,T22673C,C22674T,T22679C,C22686T,G22813T,T22882G,G22898A,G22992A,C22995A,A23013C,A23040G,G23048A,A23055G,A23063T,T23075C,C23202A,A23403G,C23525T,T23599G,C23604A,C23854A,G23948T,C24130A,A24424T,T24469A,C24503T,C25000T,C25584T,C26270T,A26530G,C26577G,G26709A,A272…	6513-6515,11285-11293,28362-28370				C774T,C799T,T967C,A2437C,C5178T,A9701G	0	0	6	6		M:D3G,E:T9I,ORF9b:P10S,N:P13L,M:Q19E,M:A63T,ORF1a:T170I,N:R203K,N:G204R,ORF1b:P314L,S:G339D,S:R346K,S:S371L,S:S373P,S:S375F,S:K417N,S:N440K,S:G446S,S:S477N,S:T478K,S:E484A,S:Q493R,S:G496S,S:Q498R,S:N501Y,S:Y505H,S:T547K,S:D614G,S:H655Y,S:N679K,S:P681H,ORF1a:R724S,S:N764K,S:D796Y,ORF1a:K856R,S:N856K,S:Q954H,S:N969K,S:L981F,ORF1b:I1566V,ORF1a:T1638I,ORF1a:L2084I,ORF1a:A2710T,ORF1a:I3146V,ORF1a:T325…	ORF9b:E27-,ORF9b:N28-,ORF9b:A29-,N:E31-,N:R32-,N:S33-,ORF1a:S2083-,ORF1a:L3674-,ORF1a:S3675-,ORF1a:G3676-		1-279,2470,21621-22537,29769-29903		CharitГ©_E_F:C26270T,ChinaCDC_N_F:G28881A;G28882A;G28883C,USCDC_N1_P:C28311T	89392	0	29903	3000	38.2222	mediocre	1332	10	0	good	0	24	-2	0	good	6
220	hCoV-19/Kazakhstan/NLA/barcode25-15-MN908947.3/2022	21K (Omicron)	BA.1.1	57.929	mediocre	48	21	0	0	38	10	0	2355	0	5	T2746C,A2832G,C3037T,T5386G,G8393A,C10029T,C10449A,A11537G,T13195C,C14408T,C15240T,G16744A,A18163G,G22578A,G22599A,T22673C,C22674T,T22679C,C22686T,G22813T,T22882G,G22898A,G22992A,C22995A,A23013C,A23040G,G23048A,A23055G,A23063T,T23075C,C23202A,A23403G,C23525T,T23599G,C23604A,C25000T,C25584T,C26270T,A26530G,C26577G,G26709A,A27259C,C27807T,A28271T,C28311T,G28881A,G28882A,G28883C	6513-6515,11285-11293,28362-28370				T2746C,G16744A	0	0	2	2		M:D3G,E:T9I,ORF9b:P10S,N:P13L,M:Q19E,M:A63T,N:R203K,N:G204R,ORF1b:P314L,S:G339D,S:R346K,S:S371L,S:S373P,S:S375F,S:K417N,S:N440K,S:G446S,S:S477N,S:T478K,S:E484A,S:Q493R,S:G496S,S:Q498R,S:N501Y,S:Y505H,S:T547K,S:D614G,S:H655Y,S:N679K,S:P681H,ORF1a:K856R,ORF1b:G1093S,ORF1b:I1566V,ORF1a:L2084I,ORF1a:A2710T,ORF1a:T3255I,ORF1a:P3395H,ORF1a:I3758V	ORF9b:E27-,ORF9b:N28-,ORF9b:A29-,N:E31-,N:R32-,N:S33-,ORF1a:S2083-,ORF1a:L3674-,ORF1a:S3675-,ORF1a:G3676-		1-254,21621-22537,23610-24658,29769-29903		CharitГ©_E_F:C26270T,ChinaCDC_N_F:G28881A;G28882A;G28883C,USCDC_N1_P:C28311T	89432	0	29903	3000	76.1111	mediocre	2355	10	0	good	0	24	-6	0	good	2
221	hCoV-19/Kazakhstan/NLA/barcode26-15-MN908947.3/2022	21K (Omicron)	BA.1.1	14.5811	good	53	21	0	0	43	10	0	1331	0	5	C2470T,A2832G,C3037T,T5386G,G8393A,C10029T,C10449A,A11537G,T13195C,C14408T,C15240T,A18163G,G22578A,G22599A,T22673C,C22674T,T22679C,C22686T,G22813T,T22882G,G22898A,G22992A,C22995A,A23013C,A23040G,G23048A,A23055G,A23063T,T23075C,C23202A,A23403G,C23525T,T23599G,C23604A,C23854A,G23948T,C24130A,A24424T,T24469A,C24503T,C25000T,C25584T,C26270T,A26530G,C26577G,G26709A,A27259C,C27807T,A28271T,C28311T,G288…	6513-6515,11285-11293,28362-28370					0	0	0	0		M:D3G,E:T9I,ORF9b:P10S,N:P13L,M:Q19E,M:A63T,N:R203K,N:G204R,ORF1b:P314L,S:G339D,S:R346K,S:S371L,S:S373P,S:S375F,S:K417N,S:N440K,S:G446S,S:S477N,S:T478K,S:E484A,S:Q493R,S:G496S,S:Q498R,S:N501Y,S:Y505H,S:T547K,S:D614G,S:H655Y,S:N679K,S:P681H,S:N764K,S:D796Y,ORF1a:K856R,S:N856K,S:Q954H,S:N969K,S:L981F,ORF1b:I1566V,ORF1a:L2084I,ORF1a:A2710T,ORF1a:T3255I,ORF1a:P3395H,ORF1a:I3758V	ORF9b:E27-,ORF9b:N28-,ORF9b:A29-,N:E31-,N:R32-,N:S33-,ORF1a:S2083-,ORF1a:L3674-,ORF1a:S3675-,ORF1a:G3676-		1-279,21621-22537,29769-29903		CharitГ©_E_F:C26270T,ChinaCDC_N_F:G28881A;G28882A;G28883C,USCDC_N1_P:C28311T	89412	0	29903	3000	38.1852	mediocre	1331	10	0	good	0	24	-8	0	good	0
222	hCoV-19/Kazakhstan/NLA/barcode27-15-MN908947.3/2022	21K (Omicron)	BA.1.1	16.5077	good	57	21	0	0	46	10	0	1397	0	5	C774T,C799T,C2470T,A2832G,C3037T,C5178T,T5386G,G8393A,A9701G,C10029T,C10449A,A11537G,T13195C,C14408T,C15240T,A18163G,G22578A,G22599A,T22673C,C22674T,T22679C,C22686T,G22813T,T22882G,G22898A,G22992A,C22995A,A23013C,A23040G,G23048A,A23055G,A23063T,T23075C,C23202A,A23403G,C23525T,T23599G,C23604A,C23854A,G23948T,C24130A,A24424T,T24469A,C24503T,C25000T,C25584T,C26270T,A26530G,C26577G,G26709A,A27259C,C2…	6513-6515,11285-11293,28362-28370				C774T,C799T,C5178T,A9701G	0	0	4	4		M:D3G,E:T9I,ORF9b:P10S,N:P13L,M:Q19E,M:A63T,ORF1a:T170I,N:R203K,N:G204R,ORF1b:P314L,S:G339D,S:R346K,S:S371L,S:S373P,S:S375F,S:K417N,S:N440K,S:G446S,S:S477N,S:T478K,S:E484A,S:Q493R,S:G496S,S:Q498R,S:N501Y,S:Y505H,S:T547K,S:D614G,S:H655Y,S:N679K,S:P681H,S:N764K,S:D796Y,ORF1a:K856R,S:N856K,S:Q954H,S:N969K,S:L981F,ORF1b:I1566V,ORF1a:T1638I,ORF1a:L2084I,ORF1a:A2710T,ORF1a:I3146V,ORF1a:T3255I,ORF1a:P33…	ORF9b:E27-,ORF9b:N28-,ORF9b:A29-,N:E31-,N:R32-,N:S33-,ORF1a:S2083-,ORF1a:L3674-,ORF1a:S3675-,ORF1a:G3676-		1-345,21621-22537,29769-29903		CharitГ©_E_F:C26270T,ChinaCDC_N_F:G28881A;G28882A;G28883C,USCDC_N1_P:C28311T	89396	0	29903	3000	40.6296	mediocre	1397	10	0	good	0	24	-4	0	good	4
223	hCoV-19/Kazakhstan/NLA/barcode28-15-MN908947.3/2022	21K (Omicron)	BA.1.1	14.2996	good	54	21	0	0	44	10	0	1321	0	5	T2746C,A2832G,C3037T,T5386G,G8393A,C10029T,C10449A,A11537G,T13195C,C14408T,C15240T,G16744A,A18163G,G22578A,G22599A,T22673C,C22674T,T22679C,C22686T,G22813T,T22882G,G22898A,G22992A,C22995A,A23013C,A23040G,G23048A,A23055G,A23063T,T23075C,C23202A,A23403G,C23525T,T23599G,C23604A,C23854A,G23948T,C24130A,A24424T,T24469A,C24503T,C25000T,C25584T,C26270T,A26530G,C26577G,G26709A,A27259C,C27807T,A28271T,C283…	6513-6515,11285-11293,28362-28370				T2746C,G16744A	0	0	2	2		M:D3G,E:T9I,ORF9b:P10S,N:P13L,M:Q19E,M:A63T,N:R203K,N:G204R,ORF1b:P314L,S:G339D,S:R346K,S:S371L,S:S373P,S:S375F,S:K417N,S:N440K,S:G446S,S:S477N,S:T478K,S:E484A,S:Q493R,S:G496S,S:Q498R,S:N501Y,S:Y505H,S:T547K,S:D614G,S:H655Y,S:N679K,S:P681H,S:N764K,S:D796Y,ORF1a:K856R,S:N856K,S:Q954H,S:N969K,S:L981F,ORF1b:G1093S,ORF1b:I1566V,ORF1a:L2084I,ORF1a:A2710T,ORF1a:T3255I,ORF1a:P3395H,ORF1a:I3758V	ORF9b:E27-,ORF9b:N28-,ORF9b:A29-,N:E31-,N:R32-,N:S33-,ORF1a:S2083-,ORF1a:L3674-,ORF1a:S3675-,ORF1a:G3676-		1-264,21621-21637,21639-22537,22558-22562,22583,29769-29903		CharitГ©_E_F:C26270T,ChinaCDC_N_F:G28881A;G28882A;G28883C,USCDC_N1_P:C28311T	89408	0	29903	3000	37.8148	mediocre	1321	10	0	good	0	24	-6	0	good	2
224	hCoV-19/Kazakhstan/NLA/barcode29-15-MN908947.3/2022	21K (Omicron)	BA.1.1	37.8909	mediocre	51	21	0	0	41	10	0	1962	0	5	T2746C,A2832G,C3037T,T5386G,G8393A,C10029T,C10449A,A11537G,T13195C,C14408T,C15240T,G16744A,A18163G,G22578A,G22599A,T22673C,C22674T,T22679C,C22686T,G22813T,T22882G,G22898A,G22992A,C22995A,A23013C,A23040G,G23048A,A23055G,A23063T,T23075C,C23202A,A23403G,C23525T,T23599G,C23604A,A24424T,T24469A,C24503T,C25000T,C25584T,C26270T,A26530G,C26577G,G26709A,A27259C,C27807T,A28271T,C28311T,G28881A,G28882A,G288…	6513-6515,11285-11293,28362-28370				T2746C,G16744A	0	0	2	2		M:D3G,E:T9I,ORF9b:P10S,N:P13L,M:Q19E,M:A63T,N:R203K,N:G204R,ORF1b:P314L,S:G339D,S:R346K,S:S371L,S:S373P,S:S375F,S:K417N,S:N440K,S:G446S,S:S477N,S:T478K,S:E484A,S:Q493R,S:G496S,S:Q498R,S:N501Y,S:Y505H,S:T547K,S:D614G,S:H655Y,S:N679K,S:P681H,ORF1a:K856R,S:Q954H,S:N969K,S:L981F,ORF1b:G1093S,ORF1b:I1566V,ORF1a:L2084I,ORF1a:A2710T,ORF1a:T3255I,ORF1a:P3395H,ORF1a:I3758V	ORF9b:E27-,ORF9b:N28-,ORF9b:A29-,N:E31-,N:R32-,N:S33-,ORF1a:S2083-,ORF1a:L3674-,ORF1a:S3675-,ORF1a:G3676-		1-383,21621-22537,23648-23762,23807-24083,24087-24177,24285-24328,29769-29903		CharitГ©_E_F:C26270T,ChinaCDC_N_F:G28881A;G28882A;G28883C,USCDC_N1_P:C28311T	89420	0	29903	3000	61.5556	mediocre	1962	10	0	good	0	24	-6	0	good	2
225	hCoV-19/Kazakhstan/NLA/barcode30-15-MN908947.3/2022	21K (Omicron)	BA.1.1	69.8772	mediocre	49	21	0	0	38	10	0	2557	0	6	A2832G,C3037T,T5386G,G8393A,C10029T,C10449A,A11537G,T13195C,C14120T,C14408T,C15240T,A18163G,G22578A,G22599A,T22673C,C22674T,T22679C,C22686T,G22813T,T22882G,G22898A,G22992A,C22995A,A23013C,A23040G,G23048A,A23055G,A23063T,T23075C,C23202A,A23403G,C23525T,T23599G,C23604A,C25000T,C25584T,C26270T,C26522T,A26530G,C26577G,G26709A,A27259C,G27666A,C27807T,A28271T,C28311T,G28881A,G28882A,G28883C	6513-6515,11285-11293,28362-28370			C14120T|20I	C26522T,G27666A	0	1	2	3		M:D3G,E:T9I,ORF9b:P10S,N:P13L,M:Q19E,M:A63T,N:R203K,N:G204R,ORF1b:P218L,ORF1b:P314L,S:G339D,S:R346K,S:S371L,S:S373P,S:S375F,S:K417N,S:N440K,S:G446S,S:S477N,S:T478K,S:E484A,S:Q493R,S:G496S,S:Q498R,S:N501Y,S:Y505H,S:T547K,S:D614G,S:H655Y,S:N679K,S:P681H,ORF1a:K856R,ORF1b:I1566V,ORF1a:L2084I,ORF1a:A2710T,ORF1a:T3255I,ORF1a:P3395H,ORF1a:I3758V	ORF9b:E27-,ORF9b:N28-,ORF9b:A29-,N:E31-,N:R32-,N:S33-,ORF1a:S2083-,ORF1a:L3674-,ORF1a:S3675-,ORF1a:G3676-		1-455,2470,21621-22537,23610-24658,29769-29903		CharitГ©_E_F:C26270T,ChinaCDC_N_F:G28881A;G28882A;G28883C,USCDC_N1_P:C28311T,Pasteur_IP4_P:C14120T	89428	0	29903	3000	83.5926	mediocre	2557	10	0	good	0	24	-2	0	good	6
226	hCoV-19/Kazakhstan/NLA/barcode31-15-MN908947.3/2022	21K (Omicron)	BA.1.1	16.089	good	55	21	0	0	44	10	0	1383	0	6	C2470T,A2832G,C3037T,T5386G,G8393A,G9209A,C10029T,C10449A,A11537G,T13195C,C14408T,C15240T,A18163G,G22578A,G22599A,T22673C,C22674T,T22679C,C22686T,G22813T,T22882G,G22898A,G22992A,C22995A,A23013C,A23040G,G23048A,A23055G,A23063T,T23075C,C23202A,A23403G,C23525T,T23599G,C23604A,C23854A,G23948T,C24130A,A24424T,T24469A,C24503T,C25000T,C25584T,C26270T,A26530G,C26577G,G26709A,A27259C,C27807T,A28271T,C2831…	6513-6515,11285-11293,28362-28370				G9209A,C29203T	0	0	2	2		M:D3G,E:T9I,ORF9b:P10S,N:P13L,M:Q19E,M:A63T,N:R203K,N:G204R,ORF1b:P314L,S:G339D,S:R346K,S:S371L,S:S373P,S:S375F,S:K417N,S:N440K,S:G446S,S:S477N,S:T478K,S:E484A,S:Q493R,S:G496S,S:Q498R,S:N501Y,S:Y505H,S:T547K,S:D614G,S:H655Y,S:N679K,S:P681H,S:N764K,S:D796Y,ORF1a:K856R,S:N856K,S:Q954H,S:N969K,S:L981F,ORF1b:I1566V,ORF1a:L2084I,ORF1a:A2710T,ORF1a:E2982K,ORF1a:T3255I,ORF1a:P3395H,ORF1a:I3758V	ORF9b:E27-,ORF9b:N28-,ORF9b:A29-,N:E31-,N:R32-,N:S33-,ORF1a:S2083-,ORF1a:L3674-,ORF1a:S3675-,ORF1a:G3676-		1-327,21621-22537,22573-22576,29769-29903		CharitГ©_E_F:C26270T,ChinaCDC_N_F:G28881A;G28882A;G28883C,USCDC_N1_P:C28311T,USCDC_N2_P:C29203T	89404	0	29903	3000	40.1111	mediocre	1383	10	0	good	0	24	-6	0	good	2
227	hCoV-19/Kazakhstan/NLA/barcode33-15-MN908947.3/2022	21K (Omicron)	BA.1.1	14.44	good	56	21	0	0	44	10	0	1326	0	5	C2470T,A2832G,C3037T,T3733G,T5386G,G8393A,C10029T,C10449A,A11537G,T13195C,C13262T,C14408T,C15240T,A18163G,G22578A,G22599A,T22673C,C22674T,T22679C,C22686T,G22813T,T22882G,G22898A,G22992A,C22995A,A23013C,A23040G,G23048A,A23055G,A23063T,T23075C,C23202A,A23403G,C23525T,T23599G,C23604A,C23854A,G23948T,C24130A,A24424T,T24469A,C24503T,C25000T,C25584T,C26270T,A26530G,C26577G,G26709A,A27259C,C27807T,A2827…	6513-6515,11285-11293,28362-28370				T3733G,C13262T,G29734T	0	0	3	3		M:D3G,E:T9I,ORF9b:P10S,N:P13L,M:Q19E,M:A63T,N:R203K,N:G204R,ORF1b:P314L,S:G339D,S:R346K,S:S371L,S:S373P,S:S375F,S:K417N,S:N440K,S:G446S,S:S477N,S:T478K,S:E484A,S:Q493R,S:G496S,S:Q498R,S:N501Y,S:Y505H,S:T547K,S:D614G,S:H655Y,S:N679K,S:P681H,S:N764K,S:D796Y,ORF1a:K856R,S:N856K,S:Q954H,S:N969K,S:L981F,ORF1b:I1566V,ORF1a:L2084I,ORF1a:A2710T,ORF1a:T3255I,ORF1a:P3395H,ORF1a:I3758V,ORF1a:H4333Y	ORF9b:E27-,ORF9b:N28-,ORF9b:A29-,N:E31-,N:R32-,N:S33-,ORF1a:S2083-,ORF1a:L3674-,ORF1a:S3675-,ORF1a:G3676-		1-273,21621-22537,22549,29769-29903		CharitГ©_E_F:C26270T,ChinaCDC_N_F:G28881A;G28882A;G28883C,USCDC_N1_P:C28311T	89400	0	29903	3000	38	mediocre	1326	10	0	good	0	24	-5	0	good	3
228	hCoV-19/Kazakhstan/NLA/barcode34-15-MN908947.3/2022	21K (Omicron)	BA.1.1	14.2996	good	55	21	0	0	44	10	0	1321	0	6	C2470T,A2832G,C3037T,T5386G,G8393A,G9209A,C10029T,C10449A,A11537G,T13195C,C14408T,C15240T,A18163G,G22578A,G22599A,T22673C,C22674T,T22679C,C22686T,G22813T,T22882G,G22898A,G22992A,C22995A,A23013C,A23040G,G23048A,A23055G,A23063T,T23075C,C23202A,A23403G,C23525T,T23599G,C23604A,C23854A,G23948T,C24130A,A24424T,T24469A,C24503T,C25000T,C25584T,C26270T,A26530G,C26577G,G26709A,A27259C,C27807T,A28271T,C2831…	6513-6515,11285-11293,28362-28370				G9209A,C29203T	0	0	2	2		M:D3G,E:T9I,ORF9b:P10S,N:P13L,M:Q19E,M:A63T,N:R203K,N:G204R,ORF1b:P314L,S:G339D,S:R346K,S:S371L,S:S373P,S:S375F,S:K417N,S:N440K,S:G446S,S:S477N,S:T478K,S:E484A,S:Q493R,S:G496S,S:Q498R,S:N501Y,S:Y505H,S:T547K,S:D614G,S:H655Y,S:N679K,S:P681H,S:N764K,S:D796Y,ORF1a:K856R,S:N856K,S:Q954H,S:N969K,S:L981F,ORF1b:I1566V,ORF1a:L2084I,ORF1a:A2710T,ORF1a:E2982K,ORF1a:T3255I,ORF1a:P3395H,ORF1a:I3758V	ORF9b:E27-,ORF9b:N28-,ORF9b:A29-,N:E31-,N:R32-,N:S33-,ORF1a:S2083-,ORF1a:L3674-,ORF1a:S3675-,ORF1a:G3676-		1-269,21621-22537,29769-29903		CharitГ©_E_F:C26270T,ChinaCDC_N_F:G28881A;G28882A;G28883C,USCDC_N1_P:C28311T,USCDC_N2_P:C29203T	89404	0	29903	3000	37.8148	mediocre	1321	10	0	good	0	24	-6	0	good	2
229	hCoV-19/Kazakhstan/NLA/barcode35-15-MN908947.3/2022	21K (Omicron)	BA.1	5.70679	good	57	36	0	0	47	15	0	945	0	5	A2832G,C3037T,T5386G,C7716T,G8393A,C10029T,C10449A,A11537G,T13195C,C14408T,C15240T,A18163G,A18585C,A20418G,C21090A,C21762T,C21846T,G22578A,T22673C,C22674T,T22679C,C22686T,G22813T,T22882G,G22898A,G22992A,C22995A,A23013C,A23040G,G23048A,A23055G,A23063T,T23075C,C23202A,A23403G,C23525T,T23599G,C23604A,C23854A,G23948T,C24130A,A24424T,T24469A,C24503T,C25000T,C25584T,C26270T,A26530G,C26577G,G26709A,A272…	6513-6515,11285-11293,21765-21770,21987-21995,28362-28370				C7716T,A18585C,A20418G,C21090A	0	0	4	4		M:D3G,E:T9I,ORF9b:P10S,N:P13L,M:Q19E,M:A63T,S:A67V,S:T95I,S:Y145D,N:R203K,N:G204R,ORF1b:P314L,S:G339D,S:S371L,S:S373P,S:S375F,S:K417N,S:N440K,S:G446S,S:S477N,S:T478K,S:E484A,S:Q493R,S:G496S,S:Q498R,S:N501Y,S:Y505H,S:T547K,S:D614G,S:H655Y,S:N679K,S:P681H,S:N764K,S:D796Y,ORF1a:K856R,S:N856K,S:Q954H,S:N969K,S:L981F,ORF1b:I1566V,ORF1a:L2084I,ORF1a:T2484I,ORF1b:D2541E,ORF1a:A2710T,ORF1a:T3255I,ORF1a:P…	ORF9b:E27-,ORF9b:N28-,ORF9b:A29-,N:E31-,N:R32-,N:S33-,S:H69-,S:V70-,S:G142-,S:V143-,S:Y144-,ORF1a:S2083-,ORF1a:L3674-,ORF1a:S3675-,ORF1a:G3676-		1-449,22177-22537,29769-29903		CharitГ©_E_F:C26270T,ChinaCDC_N_F:G28881A;G28882A;G28883C,USCDC_N1_P:C28311T	89335	0	29903	3000	23.8889	good	945	10	0	good	0	24	-4	0	good	4
230	hCoV-19/Kazakhstan/NLA/barcode36-15-MN908947.3/2022	21K (Omicron)	BA.1.1	16.8404	good	54	21	0	0	44	10	0	1408	0	6	A2832G,C3037T,T5386G,G8393A,G9209A,C10029T,C10449A,A11537G,T13195C,C14408T,C15240T,A18163G,G22578A,G22599A,T22673C,C22674T,T22679C,C22686T,G22813T,T22882G,G22898A,G22992A,C22995A,A23013C,A23040G,G23048A,A23055G,A23063T,T23075C,C23202A,A23403G,C23525T,T23599G,C23604A,C23854A,G23948T,C24130A,A24424T,T24469A,C24503T,C25000T,C25584T,C26270T,A26530G,C26577G,G26709A,A27259C,C27807T,A28271T,C28311T,G288…	6513-6515,11285-11293,28362-28370				G9209A,C29203T	0	0	2	2		M:D3G,E:T9I,ORF9b:P10S,N:P13L,M:Q19E,M:A63T,N:R203K,N:G204R,ORF1b:P314L,S:G339D,S:R346K,S:S371L,S:S373P,S:S375F,S:K417N,S:N440K,S:G446S,S:S477N,S:T478K,S:E484A,S:Q493R,S:G496S,S:Q498R,S:N501Y,S:Y505H,S:T547K,S:D614G,S:H655Y,S:N679K,S:P681H,S:N764K,S:D796Y,ORF1a:K856R,S:N856K,S:Q954H,S:N969K,S:L981F,ORF1b:I1566V,ORF1a:L2084I,ORF1a:A2710T,ORF1a:E2982K,ORF1a:T3255I,ORF1a:P3395H,ORF1a:I3758V	ORF9b:E27-,ORF9b:N28-,ORF9b:A29-,N:E31-,N:R32-,N:S33-,ORF1a:S2083-,ORF1a:L3674-,ORF1a:S3675-,ORF1a:G3676-		1-355,2470,21621-22537,29769-29903		CharitГ©_E_F:C26270T,ChinaCDC_N_F:G28881A;G28882A;G28883C,USCDC_N1_P:C28311T,USCDC_N2_P:C29203T	89408	0	29903	3000	41.037	mediocre	1408	10	0	good	0	24	-6	0	good	2
231	hCoV-19/Kazakhstan/NLA/barcode37-15-MN908947.3/2022	21K (Omicron)	BA.1.1	15.4711	good	56	21	0	0	44	10	0	1362	0	5	C2470T,A2832G,C3037T,T3733G,T5386G,G8393A,C10029T,C10449A,A11537G,T13195C,C13262T,C14408T,C15240T,A18163G,G22578A,G22599A,T22673C,C22674T,T22679C,C22686T,G22813T,T22882G,G22898A,G22992A,C22995A,A23013C,A23040G,G23048A,A23055G,A23063T,T23075C,C23202A,A23403G,C23525T,T23599G,C23604A,C23854A,G23948T,C24130A,A24424T,T24469A,C24503T,C25000T,C25584T,C26270T,A26530G,C26577G,G26709A,A27259C,C27807T,A2827…	6513-6515,11285-11293,28362-28370				T3733G,C13262T,G29734T	0	0	3	3		M:D3G,E:T9I,ORF9b:P10S,N:P13L,M:Q19E,M:A63T,N:R203K,N:G204R,ORF1b:P314L,S:G339D,S:R346K,S:S371L,S:S373P,S:S375F,S:K417N,S:N440K,S:G446S,S:S477N,S:T478K,S:E484A,S:Q493R,S:G496S,S:Q498R,S:N501Y,S:Y505H,S:T547K,S:D614G,S:H655Y,S:N679K,S:P681H,S:N764K,S:D796Y,ORF1a:K856R,S:N856K,S:Q954H,S:N969K,S:L981F,ORF1b:I1566V,ORF1a:L2084I,ORF1a:A2710T,ORF1a:T3255I,ORF1a:P3395H,ORF1a:I3758V,ORF1a:H4333Y	ORF9b:E27-,ORF9b:N28-,ORF9b:A29-,N:E31-,N:R32-,N:S33-,ORF1a:S2083-,ORF1a:L3674-,ORF1a:S3675-,ORF1a:G3676-		1-309,21621-22537,22549,29769-29903		CharitГ©_E_F:C26270T,ChinaCDC_N_F:G28881A;G28882A;G28883C,USCDC_N1_P:C28311T	89400	0	29903	3000	39.3333	mediocre	1362	10	0	good	0	24	-5	0	good	3
232	hCoV-19/Kazakhstan/NLA/barcode39-15-MN908947.3/2022	21K (Omicron)	BA.1.1	15.9112	good	54	21	0	0	44	10	0	1377	0	5	C2470T,A2832G,C3037T,T5386G,G8393A,C10029T,C10449A,A11537G,T13195C,C14408T,C15240T,A18163G,G22578A,G22599A,T22673C,C22674T,T22679C,C22686T,G22813T,T22882G,G22898A,G22992A,C22995A,A23013C,A23040G,G23048A,A23055G,A23063T,T23075C,C23202A,A23403G,C23525T,T23599G,C23604A,C23854A,G23948T,C24130A,A24424T,T24469A,C24503T,C25000T,C25584T,C26270T,A26530G,C26577G,G26709A,A27259C,C27807T,A28271T,C28311T,G288…	6513-6515,11285-11293,28362-28370				G28907T	0	0	1	1		M:D3G,E:T9I,ORF9b:P10S,N:P13L,M:Q19E,M:A63T,N:R203K,N:G204R,N:G212C,ORF1b:P314L,S:G339D,S:R346K,S:S371L,S:S373P,S:S375F,S:K417N,S:N440K,S:G446S,S:S477N,S:T478K,S:E484A,S:Q493R,S:G496S,S:Q498R,S:N501Y,S:Y505H,S:T547K,S:D614G,S:H655Y,S:N679K,S:P681H,S:N764K,S:D796Y,ORF1a:K856R,S:N856K,S:Q954H,S:N969K,S:L981F,ORF1b:I1566V,ORF1a:L2084I,ORF1a:A2710T,ORF1a:T3255I,ORF1a:P3395H,ORF1a:I3758V	ORF9b:E27-,ORF9b:N28-,ORF9b:A29-,N:E31-,N:R32-,N:S33-,ORF1a:S2083-,ORF1a:L3674-,ORF1a:S3675-,ORF1a:G3676-		1-322,21621-22537,22569,22583-22584,29769-29903		CharitГ©_E_F:C26270T,ChinaCDC_N_F:G28881A;G28882A;G28883C,USCDC_N1_P:C28311T	89408	0	29903	3000	39.8889	mediocre	1377	10	0	good	0	24	-7	0	good	1
233	hCoV-19/Kazakhstan/NLA/barcode40-15-MN908947.3/2022	21K (Omicron)	BA.1.1	41.1974	mediocre	53	21	0	0	45	10	0	2033	0	5	C2470T,A2832G,C3037T,T5386G,G8393A,C10029T,C10449A,A11537G,T13195C,C14408T,C15240T,C16750T,A18163G,G22578A,G22599A,T22673C,C22674T,T22679C,C22686T,G22813T,T22882G,G22898A,G22992A,C22995A,A23013C,A23040G,G23048A,A23055G,A23063T,T23075C,C23202A,A23403G,C23525T,T23599G,C23604A,C23854A,G23948T,C24130A,A24424T,T24469A,C24503T,C25000T,C25584T,C26270T,A26530G,C26577G,G26709A,G27882A,A28271T,C28311T,G288…	6513-6515,11285-11293,28362-28370				C16750T,G27882A	0	0	2	2		M:D3G,E:T9I,ORF9b:P10S,N:P13L,M:Q19E,ORF7b:A43T,M:A63T,N:R203K,N:G204R,ORF1b:P314L,S:G339D,S:R346K,S:S371L,S:S373P,S:S375F,S:K417N,S:N440K,S:G446S,S:S477N,S:T478K,S:E484A,S:Q493R,S:G496S,S:Q498R,S:N501Y,S:Y505H,S:T547K,S:D614G,S:H655Y,S:N679K,S:P681H,S:N764K,S:D796Y,ORF1a:K856R,S:N856K,S:Q954H,S:N969K,S:L981F,ORF1b:P1095S,ORF1b:I1566V,ORF1a:L2084I,ORF1a:A2710T,ORF1a:T3255I,ORF1a:P3395H,ORF1a:I375…	ORF9b:E27-,ORF9b:N28-,ORF9b:A29-,N:E31-,N:R32-,N:S33-,ORF1a:S2083-,ORF1a:L3674-,ORF1a:S3675-,ORF1a:G3676-		1-250,21621-22537,26836-26842,27061-27082,27107-27808,29769-29903		CharitГ©_E_F:C26270T,ChinaCDC_N_F:G28881A;G28882A;G28883C,USCDC_N1_P:C28311T	89412	0	29903	3000	64.1852	mediocre	2033	10	0	good	0	24	-6	0	good	2
234	hCoV-19/Kazakhstan/NLA/barcode41-15-MN908947.3/2022	21K (Omicron)	BA.1.1	57.3666	mediocre	38	21	0	0	27	10	0	2345	0	5	C2470T,A2832G,C3037T,T5386G,G5830T,G8393A,C10029T,C10449A,A10471G,A11537G,T13195C,C14408T,C15240T,A18163G,C21302T,C21304A,G21305A,T23599G,C23604A,C23854A,G23948T,C24130A,A24424T,T24469A,C24503T,C25000T,C25584T,C26270T,A26530G,C26577G,G26709A,A27259C,C27807T,A28271T,C28311T,G28881A,G28882A,G28883C	6513-6515,11285-11293,28362-28370				G5830T,A10471G,C21302T,C21304A,G21305A	0	0	5	5		M:D3G,E:T9I,ORF9b:P10S,N:P13L,M:Q19E,M:A63T,N:R203K,N:G204R,ORF1b:P314L,S:N679K,S:P681H,S:N764K,S:D796Y,ORF1a:K856R,S:N856K,S:Q954H,S:N969K,S:L981F,ORF1b:I1566V,ORF1a:K1855N,ORF1a:L2084I,ORF1b:P2612L,ORF1b:R2613N,ORF1a:A2710T,ORF1a:T3255I,ORF1a:P3395H,ORF1a:I3758V	ORF9b:E27-,ORF9b:N28-,ORF9b:A29-,N:E31-,N:R32-,N:S33-,ORF1a:S2083-,ORF1a:L3674-,ORF1a:S3675-,ORF1a:G3676-		1-286,21621-23544,29769-29903		CharitГ©_E_F:C26270T,ChinaCDC_N_F:G28881A;G28882A;G28883C,USCDC_N1_P:C28311T	89472	0	29903	3000	75.7407	mediocre	2345	10	0	good	0	24	-3	0	good	5
235	hCoV-19/Kazakhstan/NLA/barcode42-15-MN908947.3/2022	21K (Omicron)	BA.1.1	17.7023	good	58	21	0	0	46	10	0	1436	0	5	C774T,C799T,C2470T,A2832G,C3037T,C5178T,T5386G,G8393A,A9701G,C10029T,C10449A,A11537G,T13195C,C14408T,C15240T,A18163G,G22578A,G22599A,T22673C,C22674T,T22679C,C22686T,G22813T,T22882G,G22898A,G22992A,C22995A,A23013C,A23040G,G23048A,A23055G,A23063T,T23075C,C23202A,A23403G,C23525T,T23599G,C23604A,C23854A,G23948T,C24130A,A24424T,T24469A,C24503T,C25000T,C25584T,C26270T,A26530G,C26577G,G26709A,A27259C,C2…	6513-6515,11285-11293,28362-28370				C774T,C799T,C5178T,A9701G,C27389T	0	0	5	5		M:D3G,E:T9I,ORF9b:P10S,N:P13L,M:Q19E,M:A63T,ORF1a:T170I,N:R203K,N:G204R,ORF1b:P314L,S:G339D,S:R346K,S:S371L,S:S373P,S:S375F,S:K417N,S:N440K,S:G446S,S:S477N,S:T478K,S:E484A,S:Q493R,S:G496S,S:Q498R,S:N501Y,S:Y505H,S:T547K,S:D614G,S:H655Y,S:N679K,S:P681H,S:N764K,S:D796Y,ORF1a:K856R,S:N856K,S:Q954H,S:N969K,S:L981F,ORF1b:I1566V,ORF1a:T1638I,ORF1a:L2084I,ORF1a:A2710T,ORF1a:I3146V,ORF1a:T3255I,ORF1a:P33…	ORF9b:E27-,ORF9b:N28-,ORF9b:A29-,N:E31-,N:R32-,N:S33-,ORF1a:S2083-,ORF1a:L3674-,ORF1a:S3675-,ORF1a:G3676-		1-381,21569-21570,21578,21621-22537,29769-29903		CharitГ©_E_F:C26270T,ChinaCDC_N_F:G28881A;G28882A;G28883C,USCDC_N1_P:C28311T	89392	0	29903	3000	42.0741	mediocre	1436	10	0	good	0	24	-3	0	good	5
236	hCoV-19/Kazakhstan/NLA/barcode43-15-MN908947.3/2022	21K (Omicron)	BA.1.15	16.5077	good	52	39	9	0	44	16	1	1397	0	4	A2832G,C3037T,T5386G,G8393A,C10029T,T10135C,C10449A,A11537G,T13195C,C14408T,C15240T,A18163G,C21762T,C21846T,G22578A,T22673C,C22674T,T22679C,C22686T,G22813T,T22882G,G22898A,G22992A,C22995A,A23013C,A23040G,G23048A,A23055G,A23063T,T23075C,C23202A,A23403G,C23525T,T23599G,C23604A,C23854A,G23948T,C24130A,A24424T,T24469A,C24503T,C25000T,C25584T,C25708T,A27259C,C27807T,A28271T,C28311T,G28881A,G28882A,G28…	6513-6515,11285-11293,21765-21770,21987-21995,22194-22196,28362-28370	22204:GAGCCAGAA				0	0	0	0		ORF9b:P10S,N:P13L,S:A67V,S:T95I,ORF3a:L106F,S:Y145D,N:R203K,N:G204R,S:L212I,ORF1b:P314L,S:G339D,N:D343G,S:S371L,S:S373P,S:S375F,S:K417N,S:N440K,S:G446S,S:S477N,S:T478K,S:E484A,S:Q493R,S:G496S,S:Q498R,S:N501Y,S:Y505H,S:T547K,S:D614G,S:H655Y,S:N679K,S:P681H,S:N764K,S:D796Y,ORF1a:K856R,S:N856K,S:Q954H,S:N969K,S:L981F,ORF1b:I1566V,ORF1a:L2084I,ORF1a:A2710T,ORF1a:T3255I,ORF1a:P3395H,ORF1a:I3758V	ORF9b:E27-,ORF9b:N28-,ORF9b:A29-,N:E31-,N:R32-,N:S33-,S:H69-,S:V70-,S:G142-,S:V143-,S:Y144-,S:N211-,ORF1a:S2083-,ORF1a:L3674-,ORF1a:S3675-,ORF1a:G3676-	S:214:EPE	1-262,13425,25734,25769-26766,29769-29903		ChinaCDC_N_F:G28881A;G28882A;G28883C,USCDC_N1_P:C28311T	89331	0	29903	3000	40.6296	mediocre	1397	10	0	good	0	24	-8	0	good	0
237	hCoV-19/Kazakhstan/NLA/barcode44-15-MN908947.3/2022	21K (Omicron)	BA.1.1	57.3666	mediocre	48	21	0	0	37	10	0	2345	0	5	C2470T,A2832G,C3037T,T5386G,G8393A,C10029T,C10449A,A11537G,T13195C,C14408T,C15240T,A18163G,G22578A,G22599A,T22673C,C22674T,T22679C,C22686T,G22813T,T22882G,G22898A,G22992A,C22995A,A23013C,A23040G,G23048A,A23055G,A23063T,T23075C,C23202A,A23403G,C23525T,T23599G,C23604A,C25000T,C25584T,C26270T,C26522T,A26530G,C26577G,G26709A,A27259C,C27807T,A28271T,C28311T,G28881A,G28882A,G28883C	6513-6515,11285-11293,28362-28370				C26522T	0	0	1	1		M:D3G,E:T9I,ORF9b:P10S,N:P13L,M:Q19E,M:A63T,N:R203K,N:G204R,ORF1b:P314L,S:G339D,S:R346K,S:S371L,S:S373P,S:S375F,S:K417N,S:N440K,S:G446S,S:S477N,S:T478K,S:E484A,S:Q493R,S:G496S,S:Q498R,S:N501Y,S:Y505H,S:T547K,S:D614G,S:H655Y,S:N679K,S:P681H,ORF1a:K856R,ORF1b:I1566V,ORF1a:L2084I,ORF1a:A2710T,ORF1a:T3255I,ORF1a:P3395H,ORF1a:I3758V	ORF9b:E27-,ORF9b:N28-,ORF9b:A29-,N:E31-,N:R32-,N:S33-,ORF1a:S2083-,ORF1a:L3674-,ORF1a:S3675-,ORF1a:G3676-		1-243,21621-22537,23610-24658,28284,29769-29903		CharitГ©_E_F:C26270T,ChinaCDC_N_F:G28881A;G28882A;G28883C,USCDC_N1_P:C28311T	89432	0	29903	3000	75.7407	mediocre	2345	10	0	good	0	24	-7	0	good	1
238	hCoV-19/Kazakhstan/NLA/barcode45-15-MN908947.3/2022	21K (Omicron)	BA.1.1	14.2157	good	53	21	0	0	43	10	0	1318	0	5	C2470T,A2832G,C3037T,T5386G,G8393A,C10029T,C10449A,A11537G,T13195C,C14408T,C15240T,A18163G,G22578A,G22599A,T22673C,C22674T,T22679C,C22686T,G22813T,T22882G,G22898A,G22992A,C22995A,A23013C,A23040G,G23048A,A23055G,A23063T,T23075C,C23202A,A23403G,C23525T,T23599G,C23604A,C23854A,G23948T,C24130A,A24424T,T24469A,C24503T,C25000T,C25584T,C26270T,A26530G,C26577G,G26709A,A27259C,C27807T,A28271T,C28311T,G288…	6513-6515,11285-11293,28362-28370					0	0	0	0		M:D3G,E:T9I,ORF9b:P10S,N:P13L,M:Q19E,M:A63T,N:R203K,N:G204R,ORF1b:P314L,S:G339D,S:R346K,S:S371L,S:S373P,S:S375F,S:K417N,S:N440K,S:G446S,S:S477N,S:T478K,S:E484A,S:Q493R,S:G496S,S:Q498R,S:N501Y,S:Y505H,S:T547K,S:D614G,S:H655Y,S:N679K,S:P681H,S:N764K,S:D796Y,ORF1a:K856R,S:N856K,S:Q954H,S:N969K,S:L981F,ORF1b:I1566V,ORF1a:L2084I,ORF1a:A2710T,ORF1a:T3255I,ORF1a:P3395H,ORF1a:I3758V	ORF9b:E27-,ORF9b:N28-,ORF9b:A29-,N:E31-,N:R32-,N:S33-,ORF1a:S2083-,ORF1a:L3674-,ORF1a:S3675-,ORF1a:G3676-		1-266,21621-22537,29769-29903		CharitГ©_E_F:C26270T,ChinaCDC_N_F:G28881A;G28882A;G28883C,USCDC_N1_P:C28311T	89412	0	29903	3000	37.7037	mediocre	1318	10	0	good	0	24	-8	0	good	0
239	hCoV-19/Kazakhstan/NLA/barcode46-15-MN908947.3/2022	21K (Omicron)	BA.1.1	16.8404	good	57	36	0	0	46	15	0	1408	0	5	C774T,C799T,C2470T,A2832G,C3037T,C5178T,T5386G,G8393A,A9701G,C10029T,C10449A,A11537G,T13195C,C14408T,C15240T,A18163G,G22578A,G22599A,T22673C,C22674T,T22679C,C22686T,G22813T,T22882G,G22898A,G22992A,C22995A,A23013C,A23040G,G23048A,A23055G,A23063T,T23075C,C23202A,A23403G,C23525T,T23599G,C23604A,C23854A,G23948T,C24130A,A24424T,T24469A,C24503T,C25000T,C25584T,C26270T,A26530G,C26577G,G26709A,A27259C,C2…	509-523,6513-6515,11285-11293,28362-28370				C774T,C799T,C5178T,A9701G	0	0	4	4		M:D3G,E:T9I,ORF9b:P10S,N:P13L,M:Q19E,M:A63T,ORF1a:T170I,N:R203K,N:G204R,ORF1b:P314L,S:G339D,S:R346K,S:S371L,S:S373P,S:S375F,S:K417N,S:N440K,S:G446S,S:S477N,S:T478K,S:E484A,S:Q493R,S:G496S,S:Q498R,S:N501Y,S:Y505H,S:T547K,S:D614G,S:H655Y,S:N679K,S:P681H,S:N764K,S:D796Y,ORF1a:K856R,S:N856K,S:Q954H,S:N969K,S:L981F,ORF1b:I1566V,ORF1a:T1638I,ORF1a:L2084I,ORF1a:A2710T,ORF1a:I3146V,ORF1a:T3255I,ORF1a:P33…	ORF9b:E27-,ORF9b:N28-,ORF9b:A29-,N:E31-,N:R32-,N:S33-,ORF1a:G82-,ORF1a:H83-,ORF1a:V84-,ORF1a:M85-,ORF1a:V86-,ORF1a:S2083-,ORF1a:L3674-,ORF1a:S3675-,ORF1a:G3676-		1-356,21621-22537,29769-29903		CharitГ©_E_F:C26270T,ChinaCDC_N_F:G28881A;G28882A;G28883C,USCDC_N1_P:C28311T	89344	0	29903	3000	41.037	mediocre	1408	10	0	good	0	24	-3	0	good	5
240	hCoV-19/Kazakhstan/NLA/barcode47-15-MN908947.3/2022	21K (Omicron)	BA.1.1	59.9764	mediocre	48	21	0	0	38	10	0	2391	0	5	C2470T,A2832G,C3037T,T5386G,G8393A,C10029T,C10449A,A11537G,T13195C,C14408T,C15240T,C17977T,A18163G,G22578A,G22599A,T22673C,C22674T,T22679C,C22686T,G22813T,T22882G,G22898A,G22992A,C22995A,A23013C,A23040G,G23048A,A23055G,A23063T,T23075C,C23202A,A23403G,C23525T,T23599G,C23604A,C25000T,C25584T,C26270T,A26530G,C26577G,G26709A,A27259C,C27807T,A28271T,C28311T,G28881A,G28882A,G28883C	6513-6515,11285-11293,28362-28370				C17977T	0	0	1	1		M:D3G,E:T9I,ORF9b:P10S,N:P13L,M:Q19E,M:A63T,N:R203K,N:G204R,ORF1b:P314L,S:G339D,S:R346K,S:S371L,S:S373P,S:S375F,S:K417N,S:N440K,S:G446S,S:S477N,S:T478K,S:E484A,S:Q493R,S:G496S,S:Q498R,S:N501Y,S:Y505H,S:T547K,S:D614G,S:H655Y,S:N679K,S:P681H,ORF1a:K856R,ORF1b:L1504F,ORF1b:I1566V,ORF1a:L2084I,ORF1a:A2710T,ORF1a:T3255I,ORF1a:P3395H,ORF1a:I3758V	ORF9b:E27-,ORF9b:N28-,ORF9b:A29-,N:E31-,N:R32-,N:S33-,ORF1a:S2083-,ORF1a:L3674-,ORF1a:S3675-,ORF1a:G3676-		1-370,21590,21621-22537,22544,22572-22573,23610-24574,29769-29903		CharitГ©_E_F:C26270T,ChinaCDC_N_F:G28881A;G28882A;G28883C,USCDC_N1_P:C28311T	89432	0	29903	3000	77.4444	mediocre	2391	10	0	good	0	24	-7	0	good	1
241	hCoV-19/Kazakhstan/NLA/barcode48-15-MN908947.3/2022	21K (Omicron)	BA.1	12.9333	good	50	39	9	0	41	16	1	1271	0	5	A2832G,C3037T,T5386G,G8393A,C10029T,C10449A,A11537G,T13195C,C14408T,C15240T,A18163G,A20418G,C21762T,C21846T,C22477A,G22578A,T22673C,C22674T,T22679C,C22686T,G22813T,T22882G,G22898A,G22992A,C22995A,A23013C,A23040G,G23048A,A23055G,A23063T,T23075C,C23202A,A23403G,C23525T,T23599G,C23604A,T24469A,C25000T,C25584T,C26270T,A26530G,C26577G,G26709A,A27259C,C27807T,A28271T,C28311T,G28881A,G28882A,G28883C	6513-6515,11285-11293,21765-21770,21987-21995,22194-22196,28362-28370	22204:GAGCCAGAA			A20418G,C22477A	0	0	2	2		M:D3G,E:T9I,ORF9b:P10S,N:P13L,M:Q19E,M:A63T,S:A67V,S:T95I,S:Y145D,N:R203K,N:G204R,S:L212I,ORF1b:P314L,S:G339D,S:S371L,S:S373P,S:S375F,S:K417N,S:N440K,S:G446S,S:S477N,S:T478K,S:E484A,S:Q493R,S:G496S,S:Q498R,S:N501Y,S:Y505H,S:T547K,S:D614G,S:H655Y,S:N679K,S:P681H,ORF1a:K856R,S:N969K,ORF1b:I1566V,ORF1a:L2084I,ORF1a:A2710T,ORF1a:T3255I,ORF1a:P3395H,ORF1a:I3758V	ORF9b:E27-,ORF9b:N28-,ORF9b:A29-,N:E31-,N:R32-,N:S33-,S:H69-,S:V70-,S:G142-,S:V143-,S:Y144-,S:N211-,ORF1a:S2083-,ORF1a:L3674-,ORF1a:S3675-,ORF1a:G3676-	S:214:EPE	1-455,15936,18585,23610-24286,24424,24503,29769-29903		CharitГ©_E_F:C26270T,ChinaCDC_N_F:G28881A;G28882A;G28883C,USCDC_N1_P:C28311T	89339	0	29903	3000	35.963	mediocre	1271	10	0	good	0	24	-6	0	good	2
242	hCoV-19/Kazakhstan/NLA/barcode49-15-MN908947.3/2022	21K (Omicron)	BA.1.1	14.6661	good	56	36	0	0	46	15	0	1334	0	5	C774T,C799T,A2832G,C3037T,C5178T,T5386G,G8393A,A9701G,C10029T,C10449A,A11537G,T13195C,C14408T,C15240T,A18163G,G22578A,G22599A,T22673C,C22674T,T22679C,C22686T,G22813T,T22882G,G22898A,G22992A,C22995A,A23013C,A23040G,G23048A,A23055G,A23063T,T23075C,C23202A,A23403G,C23525T,T23599G,C23604A,C23854A,G23948T,C24130A,A24424T,T24469A,C24503T,C25000T,C25584T,C26270T,A26530G,C26577G,G26709A,A27259C,C27807T,A…	509-523,6513-6515,11285-11293,28362-28370				C774T,C799T,C5178T,A9701G	0	0	4	4		M:D3G,E:T9I,ORF9b:P10S,N:P13L,M:Q19E,M:A63T,ORF1a:T170I,N:R203K,N:G204R,ORF1b:P314L,S:G339D,S:R346K,S:S371L,S:S373P,S:S375F,S:K417N,S:N440K,S:G446S,S:S477N,S:T478K,S:E484A,S:Q493R,S:G496S,S:Q498R,S:N501Y,S:Y505H,S:T547K,S:D614G,S:H655Y,S:N679K,S:P681H,S:N764K,S:D796Y,ORF1a:K856R,S:N856K,S:Q954H,S:N969K,S:L981F,ORF1b:I1566V,ORF1a:T1638I,ORF1a:L2084I,ORF1a:A2710T,ORF1a:I3146V,ORF1a:T3255I,ORF1a:P33…	ORF9b:E27-,ORF9b:N28-,ORF9b:A29-,N:E31-,N:R32-,N:S33-,ORF1a:G82-,ORF1a:H83-,ORF1a:V84-,ORF1a:M85-,ORF1a:V86-,ORF1a:S2083-,ORF1a:L3674-,ORF1a:S3675-,ORF1a:G3676-		1-279,2470,21606-21607,21621-22537,29769-29903		CharitГ©_E_F:C26270T,ChinaCDC_N_F:G28881A;G28882A;G28883C,USCDC_N1_P:C28311T	89348	0	29903	3000	38.2963	mediocre	1334	10	0	good	0	24	-3	0	good	5
243	hCoV-19/Kazakhstan/NLA/barcode50-15-MN908947.3/2022	21L (Omicron)	BA.2	30.8642	mediocre	67	27	0	0	51	12	0	1800	0	5	C2790T,C3037T,G3231A,G4184A,C4321T,C9344T,A9424G,C9534T,C9866T,C10029T,C10198T,G10447A,C10449A,G12832T,C12880T,A13024G,C14408T,C15714T,C17410T,A18163G,C19955T,A20055G,C21618T,G21987A,T22200G,G22578A,C22674T,T22679C,C22686T,A22688G,G22775A,A22786C,G22813T,T22882G,G22992A,C22995A,A23013C,A23040G,A23055G,A23063T,T23075C,A23403G,C23525T,T23599G,C23604A,C23854A,G23948T,A24424T,T24469A,C25000T,C25584T,…	11288-11296,21633-21641,28362-28370				G3231A,G12832T,A13024G	0	0	3	3		E:T9I,ORF9b:P10S,N:P13L,M:Q19E,S:T19I,S:A27S,ORF6:D61L,M:A63T,S:G142D,N:R203K,N:G204R,S:V213G,ORF3a:T223I,ORF1b:P314L,S:G339D,S:S371F,S:S373P,S:S375F,S:T376A,S:D405N,S:R408S,N:S413R,S:K417N,S:N440K,S:S477N,S:T478K,S:E484A,S:Q493R,S:Q498R,S:N501Y,S:Y505H,S:D614G,S:H655Y,S:N679K,S:P681H,S:N764K,S:D796Y,ORF1a:T842I,S:Q954H,S:N969K,ORF1a:G989D,ORF1a:G1307S,ORF1b:R1315C,ORF1b:I1566V,ORF1b:T2163I,ORF1a…	S:L24-,S:P25-,S:P26-,ORF9b:E27-,ORF9b:N28-,ORF9b:A29-,N:E31-,N:R32-,N:S33-,ORF1a:S3675-,ORF1a:G3676-,ORF1a:F3677-		1-725,10353-10370,20677-21562,21569,29734-29903		CharitГ©_E_F:C26270T,ChinaCDC_N_F:G28881A;G28882A;G28883C,USCDC_N1_P:C28311T	89338	0	29903	3000	55.5556	mediocre	1800	10	0	good	0	24	-5	0	good	3
244	hCoV-19/Kazakhstan/NLA/barcode53-15-MN908947.3/2022	21L (Omicron)	BA.2	29.2	good	64	27	0	0	49	12	0	1759	0	5	C2790T,C3037T,G4184A,C4321T,C9344T,A9424G,C9534T,C9866T,C10029T,C10198T,G10447A,C10449A,C12880T,C14408T,C15714T,C17410T,A18163G,C19955T,A20055G,C21618T,G21987A,T22200G,G22578A,C22674T,T22679C,C22686T,A22688G,G22775A,A22786C,G22813T,T22882G,G22992A,C22995A,A23013C,A23040G,A23055G,A23063T,T23075C,A23403G,C23525T,T23599G,C23604A,C23854A,G23948T,A24424T,T24469A,C25000T,C25584T,C26060T,C26270T,C26577G…	11288-11296,21633-21641,28362-28370					0	0	0	0		E:T9I,ORF9b:P10S,N:P13L,M:Q19E,S:T19I,S:A27S,ORF6:D61L,M:A63T,S:G142D,N:R203K,N:G204R,S:V213G,ORF3a:T223I,ORF1b:P314L,S:G339D,S:S371F,S:S373P,S:S375F,S:T376A,S:D405N,S:R408S,N:S413R,S:K417N,S:N440K,S:S477N,S:T478K,S:E484A,S:Q493R,S:Q498R,S:N501Y,S:Y505H,S:D614G,S:H655Y,S:N679K,S:P681H,S:N764K,S:D796Y,ORF1a:T842I,S:Q954H,S:N969K,ORF1a:G1307S,ORF1b:R1315C,ORF1b:I1566V,ORF1b:T2163I,ORF1a:L3027F,ORF1…	S:L24-,S:P25-,S:P26-,ORF9b:E27-,ORF9b:N28-,ORF9b:A29-,N:E31-,N:R32-,N:S33-,ORF1a:S3675-,ORF1a:G3676-,ORF1a:F3677-		1-673,10142-10151,10353-10370,20677-21562,21565-21566,29734-29903		CharitГ©_E_F:C26270T,ChinaCDC_N_F:G28881A;G28882A;G28883C,USCDC_N1_P:C28311T	89350	0	29903	3000	54.037	mediocre	1759	10	0	good	0	24	-8	0	good	0
245	hCoV-19/Kazakhstan/NLA/barcode56-15-MN908947.3/2022	21L (Omicron)	BA.2	31.6217	mediocre	73	27	0	0	54	12	0	1660	0	5	T670G,C2790T,C3037T,G4184A,C4321T,C9051T,C9344T,A9424G,C9534T,C9866T,C10029T,C10198T,G10447A,C10449A,C12880T,C13423T,C13536T,C14408T,C15714T,C17410T,A18163G,C19955T,A20055G,C21595T,C21618T,G21793T,G21987A,T22200G,G22578A,C22674T,T22679C,C22686T,A22688G,G22775A,A22786C,G22813T,T22882G,G22992A,C22995A,A23013C,A23040G,A23055G,A23063T,T23075C,A23403G,C23525T,T23599G,C23604A,C23854A,G23948T,A24424T,T2…	11288-11296,21633-21641,28362-28370			C13536T|20D&21G,C21595T|21K	C9051T,C13423T,G21793T,G26439A,G27790A,G29291A	0	2	6	8		E:T9I,ORF9b:P10S,ORF7b:C12Y,N:P13L,M:Q19E,S:T19I,S:A27S,ORF6:D61L,M:A63T,S:K77N,ORF1a:S135R,S:G142D,N:R203K,N:G204R,S:V213G,ORF3a:T223I,ORF1b:P314L,S:G339D,N:D340N,S:S371F,S:S373P,S:S375F,S:T376A,S:D405N,S:R408S,N:S413R,S:K417N,S:N440K,S:S477N,S:T478K,S:E484A,S:Q493R,S:Q498R,S:N501Y,S:Y505H,S:D614G,S:H655Y,S:N679K,S:P681H,S:N764K,S:D796Y,ORF1a:T842I,S:Q954H,S:N969K,ORF1a:G1307S,ORF1b:R1315C,ORF1b…	S:L24-,S:P25-,S:P26-,ORF9b:E27-,ORF9b:N28-,ORF9b:A29-,N:E31-,N:R32-,N:S33-,ORF1a:S3675-,ORF1a:G3676-,ORF1a:F3677-		1-601,951,18782,20672,20677-21562,29734-29903		CharitГ©_E_F:C26270T,ChinaCDC_N_F:G28881A;G28882A;G28883C,USCDC_N1_P:C28311T	89314	0	29903	3000	50.3704	mediocre	1660	10	0	good	0	24	6	25	good	14
246	hCoV-19/Kazakhstan/NLA/barcode58-15-MN908947.3/2022	21K (Omicron)	BA.1.1	17.1457	good	53	21	0	0	43	10	0	1418	0	5	C2470T,A2832G,C3037T,T5386G,G8393A,C10029T,C10449A,A11537G,T13195C,C14408T,C15240T,A18163G,G22578A,G22599A,T22673C,C22674T,T22679C,C22686T,G22813T,T22882G,G22898A,G22992A,C22995A,A23013C,A23040G,G23048A,A23055G,A23063T,T23075C,C23202A,A23403G,C23525T,T23599G,C23604A,C23854A,G23948T,C24130A,A24424T,T24469A,C24503T,C25000T,C25584T,C26270T,A26530G,C26577G,G26709A,A27259C,C27807T,A28271T,C28311T,G288…	6513-6515,11285-11293,28362-28370					0	0	0	0		M:D3G,E:T9I,ORF9b:P10S,N:P13L,M:Q19E,M:A63T,N:R203K,N:G204R,ORF1b:P314L,S:G339D,S:R346K,S:S371L,S:S373P,S:S375F,S:K417N,S:N440K,S:G446S,S:S477N,S:T478K,S:E484A,S:Q493R,S:G496S,S:Q498R,S:N501Y,S:Y505H,S:T547K,S:D614G,S:H655Y,S:N679K,S:P681H,S:N764K,S:D796Y,ORF1a:K856R,S:N856K,S:Q954H,S:N969K,S:L981F,ORF1b:I1566V,ORF1a:L2084I,ORF1a:A2710T,ORF1a:T3255I,ORF1a:P3395H,ORF1a:I3758V	ORF9b:E27-,ORF9b:N28-,ORF9b:A29-,N:E31-,N:R32-,N:S33-,ORF1a:S2083-,ORF1a:L3674-,ORF1a:S3675-,ORF1a:G3676-		1-364,21621-22537,22552,22554,29769-29903		CharitГ©_E_F:C26270T,ChinaCDC_N_F:G28881A;G28882A;G28883C,USCDC_N1_P:C28311T	89412	0	29903	3000	41.4074	mediocre	1418	10	0	good	0	24	-8	0	good	0
247	hCoV-19/Kazakhstan/NLA/barcode59-15-MN908947.3/2022	21K (Omicron)	BA.1.1	15.4129	good	53	21	0	0	43	10	0	1360	0	5	C2470T,A2832G,C3037T,T5386G,G8393A,C10029T,C10449A,A11537G,T13195C,C14408T,C15240T,A18163G,G22578A,G22599A,T22673C,C22674T,T22679C,C22686T,G22813T,T22882G,G22898A,G22992A,C22995A,A23013C,A23040G,G23048A,A23055G,A23063T,T23075C,C23202A,A23403G,C23525T,T23599G,C23604A,C23854A,G23948T,C24130A,A24424T,T24469A,C24503T,C25000T,C25584T,C26270T,A26530G,C26577G,G26709A,A27259C,C27807T,A28271T,C28311T,G288…	6513-6515,11285-11293,28362-28370					0	0	0	0		M:D3G,E:T9I,ORF9b:P10S,N:P13L,M:Q19E,M:A63T,N:R203K,N:G204R,ORF1b:P314L,S:G339D,S:R346K,S:S371L,S:S373P,S:S375F,S:K417N,S:N440K,S:G446S,S:S477N,S:T478K,S:E484A,S:Q493R,S:G496S,S:Q498R,S:N501Y,S:Y505H,S:T547K,S:D614G,S:H655Y,S:N679K,S:P681H,S:N764K,S:D796Y,ORF1a:K856R,S:N856K,S:Q954H,S:N969K,S:L981F,ORF1b:I1566V,ORF1a:L2084I,ORF1a:A2710T,ORF1a:T3255I,ORF1a:P3395H,ORF1a:I3758V	ORF9b:E27-,ORF9b:N28-,ORF9b:A29-,N:E31-,N:R32-,N:S33-,ORF1a:S2083-,ORF1a:L3674-,ORF1a:S3675-,ORF1a:G3676-		1-308,21621-22537,29769-29903		CharitГ©_E_F:C26270T,ChinaCDC_N_F:G28881A;G28882A;G28883C,USCDC_N1_P:C28311T	89412	0	29903	3000	39.2593	mediocre	1360	10	0	good	0	24	-8	0	good	0
248	hCoV-19/Kazakhstan/NLA/barcode61-15-MN908947.3/2022	21K (Omicron)	BA.1.1	15.3838	good	54	21	0	0	43	10	0	1359	0	5	C2470T,A2832G,C3037T,T5386G,G8393A,C10029T,C10449A,A11537G,T13195C,C14408T,C15240T,A18163G,G22578A,G22599A,T22673C,C22674T,T22679C,C22686T,G22813T,T22882G,G22898A,G22992A,C22995A,A23013C,A23040G,G23048A,A23055G,A23063T,T23075C,C23202A,A23403G,C23525T,T23599G,C23604A,C23854A,G23948T,C24130A,A24424T,T24469A,C24503T,C25000T,C25584T,C26270T,C26522T,A26530G,C26577G,G26709A,A27259C,C27807T,A28271T,C283…	6513-6515,11285-11293,28362-28370				C26522T	0	0	1	1		M:D3G,E:T9I,ORF9b:P10S,N:P13L,M:Q19E,M:A63T,N:R203K,N:G204R,ORF1b:P314L,S:G339D,S:R346K,S:S371L,S:S373P,S:S375F,S:K417N,S:N440K,S:G446S,S:S477N,S:T478K,S:E484A,S:Q493R,S:G496S,S:Q498R,S:N501Y,S:Y505H,S:T547K,S:D614G,S:H655Y,S:N679K,S:P681H,S:N764K,S:D796Y,ORF1a:K856R,S:N856K,S:Q954H,S:N969K,S:L981F,ORF1b:I1566V,ORF1a:L2084I,ORF1a:A2710T,ORF1a:T3255I,ORF1a:P3395H,ORF1a:I3758V	ORF9b:E27-,ORF9b:N28-,ORF9b:A29-,N:E31-,N:R32-,N:S33-,ORF1a:S2083-,ORF1a:L3674-,ORF1a:S3675-,ORF1a:G3676-		1-305,11082-11083,21621-22537,29769-29903		CharitГ©_E_F:C26270T,ChinaCDC_N_F:G28881A;G28882A;G28883C,USCDC_N1_P:C28311T	89408	0	29903	3000	39.2222	mediocre	1359	10	0	good	0	24	-7	0	good	1
249	hCoV-19/Kazakhstan/NLA/barcode62-15-MN908947.3/2022	21K (Omicron)	BA.1.1	19.9842	good	54	21	0	0	43	10	0	1507	0	5	C2470T,A2832G,C3037T,T5386G,G8393A,C10029T,C10449A,A11537G,T13195C,C14408T,C15240T,T15978C,A18163G,G22578A,G22599A,T22673C,C22674T,T22679C,C22686T,G22813T,T22882G,G22898A,G22992A,C22995A,A23013C,A23040G,G23048A,A23055G,A23063T,T23075C,C23202A,A23403G,C23525T,T23599G,C23604A,C23854A,G23948T,C24130A,A24424T,T24469A,C24503T,C25000T,C25584T,C26270T,A26530G,C26577G,G26709A,A27259C,C27807T,A28271T,C283…	6513-6515,11285-11293,28362-28370				T15978C	0	0	1	1		M:D3G,E:T9I,ORF9b:P10S,N:P13L,M:Q19E,M:A63T,N:R203K,N:G204R,ORF1b:P314L,S:G339D,S:R346K,S:S371L,S:S373P,S:S375F,S:K417N,S:N440K,S:G446S,S:S477N,S:T478K,S:E484A,S:Q493R,S:G496S,S:Q498R,S:N501Y,S:Y505H,S:T547K,S:D614G,S:H655Y,S:N679K,S:P681H,S:N764K,S:D796Y,ORF1a:K856R,S:N856K,S:Q954H,S:N969K,S:L981F,ORF1b:I1566V,ORF1a:L2084I,ORF1a:A2710T,ORF1a:T3255I,ORF1a:P3395H,ORF1a:I3758V	ORF9b:E27-,ORF9b:N28-,ORF9b:A29-,N:E31-,N:R32-,N:S33-,ORF1a:S2083-,ORF1a:L3674-,ORF1a:S3675-,ORF1a:G3676-		1-455,21621-22537,29769-29903		CharitГ©_E_F:C26270T,ChinaCDC_N_F:G28881A;G28882A;G28883C,USCDC_N1_P:C28311T	89408	0	29903	3000	44.7037	mediocre	1507	10	0	good	0	24	-7	0	good	1
250	hCoV-19/Kazakhstan/NLA/barcode63-15-MN908947.3/2022	21K (Omicron)	BA.1	0.700631	good	55	39	9	0	47	16	1	526	0	5	A2832G,C3037T,C4563T,T5386G,G8393A,C10029T,C10449A,C10507T,A11537G,T13195C,C14408T,C15240T,A18163G,C21762T,C21846T,G22578A,T22673C,C22674T,T22679C,C22686T,G22813T,T22882G,G22898A,G22992A,C22995A,A23013C,A23040G,G23048A,A23055G,A23063T,T23075C,C23202A,A23403G,C23525T,T23599G,C23604A,C23854A,G23948T,C24130A,A24424T,T24469A,C24503T,C25000T,C25584T,C26270T,A26530G,C26577G,G26709A,A27259C,C27807T,A282…	6513-6515,11285-11293,21765-21770,21987-21995,22194-22196,28362-28370	22204:GAGCCAGAA			C4563T,C10507T	0	0	2	2		M:D3G,E:T9I,ORF9b:P10S,N:P13L,M:Q19E,M:A63T,S:A67V,S:T95I,S:Y145D,N:R203K,N:G204R,S:L212I,ORF1b:P314L,S:G339D,S:S371L,S:S373P,S:S375F,S:K417N,S:N440K,S:G446S,S:S477N,S:T478K,S:E484A,S:Q493R,S:G496S,S:Q498R,S:N501Y,S:Y505H,S:T547K,S:D614G,S:H655Y,S:N679K,S:P681H,S:N764K,S:D796Y,ORF1a:K856R,S:N856K,S:Q954H,S:N969K,S:L981F,ORF1a:S1433L,ORF1b:I1566V,ORF1a:L2084I,ORF1a:A2710T,ORF1a:T3255I,ORF1a:P3395H…	ORF9b:E27-,ORF9b:N28-,ORF9b:A29-,N:E31-,N:R32-,N:S33-,S:H69-,S:V70-,S:G142-,S:V143-,S:Y144-,S:N211-,ORF1a:S2083-,ORF1a:L3674-,ORF1a:S3675-,ORF1a:G3676-	S:214:EPE	1-391,29769-29903		CharitГ©_E_F:C26270T,ChinaCDC_N_F:G28881A;G28882A;G28883C,USCDC_N1_P:C28311T	89319	0	29903	3000	8.37037	good	526	10	0	good	0	24	-6	0	good	2
251	hCoV-19/Kazakhstan/NLA/barcode64-15-MN908947.3/2022	21K (Omicron)	BA.1.1	14.6377	good	57	21	0	0	46	10	0	1333	0	5	C774T,C799T,C2470T,A2832G,C3037T,C5178T,T5386G,G8393A,A9701G,C10029T,C10449A,A11537G,T13195C,C14408T,C15240T,A18163G,G22578A,G22599A,T22673C,C22674T,T22679C,C22686T,G22813T,T22882G,G22898A,G22992A,C22995A,A23013C,A23040G,G23048A,A23055G,A23063T,T23075C,C23202A,A23403G,C23525T,T23599G,C23604A,C23854A,G23948T,C24130A,A24424T,T24469A,C24503T,C25000T,C25584T,C26270T,A26530G,C26577G,G26709A,A27259C,C2…	6513-6515,11285-11293,28362-28370				C774T,C799T,C5178T,A9701G	0	0	4	4		M:D3G,E:T9I,ORF9b:P10S,N:P13L,M:Q19E,M:A63T,ORF1a:T170I,N:R203K,N:G204R,ORF1b:P314L,S:G339D,S:R346K,S:S371L,S:S373P,S:S375F,S:K417N,S:N440K,S:G446S,S:S477N,S:T478K,S:E484A,S:Q493R,S:G496S,S:Q498R,S:N501Y,S:Y505H,S:T547K,S:D614G,S:H655Y,S:N679K,S:P681H,S:N764K,S:D796Y,ORF1a:K856R,S:N856K,S:Q954H,S:N969K,S:L981F,ORF1b:I1566V,ORF1a:T1638I,ORF1a:L2084I,ORF1a:A2710T,ORF1a:I3146V,ORF1a:T3255I,ORF1a:P33…	ORF9b:E27-,ORF9b:N28-,ORF9b:A29-,N:E31-,N:R32-,N:S33-,ORF1a:S2083-,ORF1a:L3674-,ORF1a:S3675-,ORF1a:G3676-		1-281,21621-22537,29769-29903		CharitГ©_E_F:C26270T,ChinaCDC_N_F:G28881A;G28882A;G28883C,USCDC_N1_P:C28311T	89396	0	29903	3000	38.2593	mediocre	1333	10	0	good	0	24	-4	0	good	4
252	hCoV-19/Kazakhstan/NLA/barcode65-15-MN908947.3/2022	21K (Omicron)	BA.1.1	16.4475	good	54	21	0	0	43	10	0	1395	0	5	C2470T,A2832G,C3037T,T5386G,G8393A,C10029T,C10449A,A11537G,T13195C,C14408T,C15240T,A18163G,G22578A,G22599A,T22673C,C22674T,T22679C,C22686T,G22813T,T22882G,G22898A,G22992A,C22995A,A23013C,A23040G,G23048A,A23055G,A23063T,T23075C,C23202A,A23403G,C23525T,T23599G,C23604A,C23854A,G23948T,C24130A,A24424T,T24469A,C24503T,C25000T,C25584T,C26270T,C26522T,A26530G,C26577G,G26709A,A27259C,C27807T,A28271T,C283…	6513-6515,11285-11293,28362-28370				C26522T	0	0	1	1		M:D3G,E:T9I,ORF9b:P10S,N:P13L,M:Q19E,M:A63T,N:R203K,N:G204R,ORF1b:P314L,S:G339D,S:R346K,S:S371L,S:S373P,S:S375F,S:K417N,S:N440K,S:G446S,S:S477N,S:T478K,S:E484A,S:Q493R,S:G496S,S:Q498R,S:N501Y,S:Y505H,S:T547K,S:D614G,S:H655Y,S:N679K,S:P681H,S:N764K,S:D796Y,ORF1a:K856R,S:N856K,S:Q954H,S:N969K,S:L981F,ORF1b:I1566V,ORF1a:L2084I,ORF1a:A2710T,ORF1a:T3255I,ORF1a:P3395H,ORF1a:I3758V	ORF9b:E27-,ORF9b:N28-,ORF9b:A29-,N:E31-,N:R32-,N:S33-,ORF1a:S2083-,ORF1a:L3674-,ORF1a:S3675-,ORF1a:G3676-		1-343,21621-22537,29769-29903		CharitГ©_E_F:C26270T,ChinaCDC_N_F:G28881A;G28882A;G28883C,USCDC_N1_P:C28311T	89408	0	29903	3000	40.5556	mediocre	1395	10	0	good	0	24	-7	0	good	1
253	hCoV-19/Kazakhstan/NLA/barcode66-15-MN908947.3/2022	21K (Omicron)	BA.1.1	64.7727	mediocre	56	21	0	0	45	10	0	2473	0	5	C2470T,A2832G,C3037T,T4250C,T5386G,G8393A,G9053A,C10029T,C10449A,A11537G,T13195C,C14408T,C15240T,A18163G,G22578A,G22599A,T22673C,C22674T,T22679C,C22686T,G22813T,T22882G,G22898A,G22992A,C22995A,A23013C,A23040G,G23048A,A23055G,A23063T,T23075C,C23202A,A23403G,C23525T,T23599G,C23604A,C23854A,G23948T,C24130A,A24424T,T24469A,C24503T,C25000T,C25584T,C26270T,C26522T,A26530G,C26577G,G26709A,A27259C,C27807…	6513-6515,11285-11293,28362-28370				T4250C,G9053A,C26522T	0	0	3	3		M:D3G,E:T9I,ORF9b:P10S,N:P13L,M:Q19E,M:A63T,N:R203K,N:G204R,ORF1b:P314L,S:G339D,S:R346K,S:S371L,S:S373P,S:S375F,S:K417N,S:N440K,S:G446S,S:S477N,S:T478K,S:E484A,S:Q493R,S:G496S,S:Q498R,S:N501Y,S:Y505H,S:T547K,S:D614G,S:H655Y,S:N679K,S:P681H,S:N764K,S:D796Y,ORF1a:K856R,S:N856K,S:Q954H,S:N969K,S:L981F,ORF1a:Y1329H,ORF1b:I1566V,ORF1a:L2084I,ORF1a:A2710T,ORF1a:V2930I,ORF1a:T3255I,ORF1a:P3395H,ORF1a:I3…	ORF9b:E27-,ORF9b:N28-,ORF9b:A29-,N:E31-,N:R32-,N:S33-,ORF1a:S2083-,ORF1a:L3674-,ORF1a:S3675-,ORF1a:G3676-		1-467,3236-4189,21621-22537,29769-29903		CharitГ©_E_F:C26270T,ChinaCDC_N_F:G28881A;G28882A;G28883C,USCDC_N1_P:C28311T	89400	0	29903	3000	80.4815	mediocre	2473	10	0	good	0	24	-5	0	good	3
254	hCoV-19/Kazakhstan/NLA/barcode67-15-MN908947.3/2022	21K (Omicron)	BA.1.1	14.6094	good	53	21	0	0	43	10	0	1332	0	5	C2470T,A2832G,C3037T,T5386G,G8393A,C10029T,C10449A,A11537G,T13195C,C14408T,C15240T,A18163G,G22578A,G22599A,T22673C,C22674T,T22679C,C22686T,G22813T,T22882G,G22898A,G22992A,C22995A,A23013C,A23040G,G23048A,A23055G,A23063T,T23075C,C23202A,A23403G,C23525T,T23599G,C23604A,C23854A,G23948T,C24130A,A24424T,T24469A,C24503T,C25000T,C25584T,C26270T,A26530G,C26577G,G26709A,A27259C,C27807T,A28271T,C28311T,G288…	6513-6515,11285-11293,28362-28370					0	0	0	0		M:D3G,E:T9I,ORF9b:P10S,N:P13L,M:Q19E,M:A63T,N:R203K,N:G204R,ORF1b:P314L,S:G339D,S:R346K,S:S371L,S:S373P,S:S375F,S:K417N,S:N440K,S:G446S,S:S477N,S:T478K,S:E484A,S:Q493R,S:G496S,S:Q498R,S:N501Y,S:Y505H,S:T547K,S:D614G,S:H655Y,S:N679K,S:P681H,S:N764K,S:D796Y,ORF1a:K856R,S:N856K,S:Q954H,S:N969K,S:L981F,ORF1b:I1566V,ORF1a:L2084I,ORF1a:A2710T,ORF1a:T3255I,ORF1a:P3395H,ORF1a:I3758V	ORF9b:E27-,ORF9b:N28-,ORF9b:A29-,N:E31-,N:R32-,N:S33-,ORF1a:S2083-,ORF1a:L3674-,ORF1a:S3675-,ORF1a:G3676-		1-280,21621-22537,29769-29903		CharitГ©_E_F:C26270T,ChinaCDC_N_F:G28881A;G28882A;G28883C,USCDC_N1_P:C28311T	89412	0	29903	3000	38.2222	mediocre	1332	10	0	good	0	24	-8	0	good	0
255	hCoV-19/Kazakhstan/NLA/barcode68-15-MN908947.3/2022	21K (Omicron)	BA.1.1	14.7798	good	54	21	0	0	43	10	0	1338	0	5	C2470T,A2832G,C3037T,T5386G,G8393A,C10029T,C10449A,A11537G,T13195C,C14408T,C15240T,A18163G,C19983T,G22578A,G22599A,T22673C,C22674T,T22679C,C22686T,G22813T,T22882G,G22898A,G22992A,C22995A,A23013C,A23040G,G23048A,A23055G,A23063T,T23075C,C23202A,A23403G,C23525T,T23599G,C23604A,C23854A,G23948T,C24130A,A24424T,T24469A,C24503T,C25000T,C25584T,C26270T,A26530G,C26577G,G26709A,A27259C,C27807T,A28271T,C283…	6513-6515,11285-11293,28362-28370				C19983T	0	0	1	1		M:D3G,E:T9I,ORF9b:P10S,N:P13L,M:Q19E,M:A63T,N:R203K,N:G204R,ORF1b:P314L,S:G339D,S:R346K,S:S371L,S:S373P,S:S375F,S:K417N,S:N440K,S:G446S,S:S477N,S:T478K,S:E484A,S:Q493R,S:G496S,S:Q498R,S:N501Y,S:Y505H,S:T547K,S:D614G,S:H655Y,S:N679K,S:P681H,S:N764K,S:D796Y,ORF1a:K856R,S:N856K,S:Q954H,S:N969K,S:L981F,ORF1b:I1566V,ORF1a:L2084I,ORF1a:A2710T,ORF1a:T3255I,ORF1a:P3395H,ORF1a:I3758V	ORF9b:E27-,ORF9b:N28-,ORF9b:A29-,N:E31-,N:R32-,N:S33-,ORF1a:S2083-,ORF1a:L3674-,ORF1a:S3675-,ORF1a:G3676-		1-283,21621-22537,22549,22587-22588,29769-29903		CharitГ©_E_F:C26270T,ChinaCDC_N_F:G28881A;G28882A;G28883C,USCDC_N1_P:C28311T	89408	0	29903	3000	38.4444	mediocre	1338	10	0	good	0	24	-7	0	good	1
256	hCoV-19/Kazakhstan/NLA/barcode69-15-MN908947.3/2022	21K (Omicron)	BA.1.1	14.8653	good	54	21	0	0	43	10	0	1341	0	5	C2470T,A2832G,C3037T,T5386G,G8393A,C10029T,C10449A,A11537G,T13195C,C14408T,C15240T,A18163G,G22578A,G22599A,T22673C,C22674T,T22679C,C22686T,G22813T,T22882G,G22898A,G22992A,C22995A,A23013C,A23040G,G23048A,A23055G,A23063T,T23075C,C23202A,A23403G,C23525T,T23599G,C23604A,C23854A,G23948T,C24130A,A24424T,T24469A,C24503T,C25000T,C25584T,C26270T,C26522T,A26530G,C26577G,G26709A,A27259C,C27807T,A28271T,C283…	6513-6515,11285-11293,28362-28370				C26522T	0	0	1	1		M:D3G,E:T9I,ORF9b:P10S,N:P13L,M:Q19E,M:A63T,N:R203K,N:G204R,ORF1b:P314L,S:G339D,S:R346K,S:S371L,S:S373P,S:S375F,S:K417N,S:N440K,S:G446S,S:S477N,S:T478K,S:E484A,S:Q493R,S:G496S,S:Q498R,S:N501Y,S:Y505H,S:T547K,S:D614G,S:H655Y,S:N679K,S:P681H,S:N764K,S:D796Y,ORF1a:K856R,S:N856K,S:Q954H,S:N969K,S:L981F,ORF1b:I1566V,ORF1a:L2084I,ORF1a:A2710T,ORF1a:T3255I,ORF1a:P3395H,ORF1a:I3758V	ORF9b:E27-,ORF9b:N28-,ORF9b:A29-,N:E31-,N:R32-,N:S33-,ORF1a:S2083-,ORF1a:L3674-,ORF1a:S3675-,ORF1a:G3676-		1-286,21591,21621-22537,22583-22584,29769-29903		CharitГ©_E_F:C26270T,ChinaCDC_N_F:G28881A;G28882A;G28883C,USCDC_N1_P:C28311T	89408	0	29903	3000	38.5556	mediocre	1341	10	0	good	0	24	-7	0	good	1
257	hCoV-19/Kazakhstan/NLA/barcode70-15-MN908947.3/2022	21K (Omicron)	BA.1.1	14.5293	good	59	21	0	0	47	10	0	1323	0	5	C774T,C799T,C2462T,C2470T,A2832G,C3037T,C5178T,T5386G,G8393A,A9701G,C10029T,C10449A,A11537G,T13195C,C14408T,C15240T,A18163G,G22578A,G22599A,T22673C,C22674T,T22679C,C22686T,G22813T,T22882G,G22898A,G22992A,C22995A,A23013C,A23040G,G23048A,A23055G,A23063T,T23075C,C23202A,A23403G,C23525T,T23599G,C23604A,C23854A,G23948T,C24130A,A24424T,T24469A,C24503T,C25000T,C25517T,C25584T,C26270T,A26530G,C26577G,G26…	6513-6515,11285-11293,28362-28370			C25517T|21F	C774T,C799T,C2462T,C5178T,A9701G	0	1	5	6		M:D3G,E:T9I,ORF9b:P10S,N:P13L,M:Q19E,ORF3a:P42L,M:A63T,ORF1a:T170I,N:R203K,N:G204R,ORF1b:P314L,S:G339D,S:R346K,S:S371L,S:S373P,S:S375F,S:K417N,S:N440K,S:G446S,S:S477N,S:T478K,S:E484A,S:Q493R,S:G496S,S:Q498R,S:N501Y,S:Y505H,S:T547K,S:D614G,S:H655Y,S:N679K,S:P681H,S:N764K,S:D796Y,ORF1a:K856R,S:N856K,S:Q954H,S:N969K,S:L981F,ORF1b:I1566V,ORF1a:T1638I,ORF1a:L2084I,ORF1a:A2710T,ORF1a:I3146V,ORF1a:T3255…	ORF9b:E27-,ORF9b:N28-,ORF9b:A29-,N:E31-,N:R32-,N:S33-,ORF1a:S2083-,ORF1a:L3674-,ORF1a:S3675-,ORF1a:G3676-		1-271,21621-22537,29769-29903		CharitГ©_E_F:C26270T,ChinaCDC_N_F:G28881A;G28882A;G28883C,USCDC_N1_P:C28311T	89388	0	29903	3000	37.8889	mediocre	1323	10	0	good	0	24	1	4.16667	good	9
258	hCoV-19/Kazakhstan/NLA/barcode71-15-MN908947.3/2022	21K (Omicron)	BA.1.1	15.9704	good	54	21	0	0	44	10	0	1379	0	5	C2470T,A2832G,C3037T,T5386G,G8393A,C10029T,C10449A,A11537G,T13195C,C13517T,C14408T,C15240T,A18163G,G22578A,G22599A,T22673C,C22674T,T22679C,C22686T,G22813T,T22882G,G22898A,G22992A,C22995A,A23013C,A23040G,G23048A,A23055G,A23063T,T23075C,C23202A,A23403G,C23525T,T23599G,C23604A,C23854A,G23948T,C24130A,A24424T,T24469A,C24503T,C25000T,C25584T,C26270T,A26530G,C26577G,G26709A,A27259C,C27807T,A28271T,C283…	6513-6515,11285-11293,28362-28370				C13517T	0	0	1	1		M:D3G,E:T9I,ORF9b:P10S,N:P13L,ORF1b:T17I,M:Q19E,M:A63T,N:R203K,N:G204R,ORF1b:P314L,S:G339D,S:R346K,S:S371L,S:S373P,S:S375F,S:K417N,S:N440K,S:G446S,S:S477N,S:T478K,S:E484A,S:Q493R,S:G496S,S:Q498R,S:N501Y,S:Y505H,S:T547K,S:D614G,S:H655Y,S:N679K,S:P681H,S:N764K,S:D796Y,ORF1a:K856R,S:N856K,S:Q954H,S:N969K,S:L981F,ORF1b:I1566V,ORF1a:L2084I,ORF1a:A2710T,ORF1a:T3255I,ORF1a:P3395H,ORF1a:I3758V	ORF9b:E27-,ORF9b:N28-,ORF9b:A29-,N:E31-,N:R32-,N:S33-,ORF1a:S2083-,ORF1a:L3674-,ORF1a:S3675-,ORF1a:G3676-		1-327,21621-22537,29769-29903		CharitГ©_E_F:C26270T,ChinaCDC_N_F:G28881A;G28882A;G28883C,USCDC_N1_P:C28311T	89408	0	29903	3000	39.963	mediocre	1379	10	0	good	0	24	-7	0	good	1
259	hCoV-19/Kazakhstan/NLA/barcode72-15-MN908947.3/2022	21K (Omicron)	BA.1.1	18.9064	good	56	21	0	0	46	10	0	1474	0	5	C774T,C799T,A2832G,C3037T,C5178T,T5386G,G8393A,A9701G,C10029T,C10449A,A11537G,T13195C,C14408T,C15240T,A18163G,G22578A,G22599A,T22673C,C22674T,T22679C,C22686T,G22813T,T22882G,G22898A,G22992A,C22995A,A23013C,A23040G,G23048A,A23055G,A23063T,T23075C,C23202A,A23403G,C23525T,T23599G,C23604A,C23854A,G23948T,C24130A,A24424T,T24469A,C24503T,C25000T,C25584T,C26270T,A26530G,C26577G,G26709A,A27259C,C27807T,A…	6513-6515,11285-11293,28362-28370				C774T,C799T,C5178T,A9701G	0	0	4	4		M:D3G,E:T9I,ORF9b:P10S,N:P13L,M:Q19E,M:A63T,ORF1a:T170I,N:R203K,N:G204R,ORF1b:P314L,S:G339D,S:R346K,S:S371L,S:S373P,S:S375F,S:K417N,S:N440K,S:G446S,S:S477N,S:T478K,S:E484A,S:Q493R,S:G496S,S:Q498R,S:N501Y,S:Y505H,S:T547K,S:D614G,S:H655Y,S:N679K,S:P681H,S:N764K,S:D796Y,ORF1a:K856R,S:N856K,S:Q954H,S:N969K,S:L981F,ORF1b:I1566V,ORF1a:T1638I,ORF1a:L2084I,ORF1a:A2710T,ORF1a:I3146V,ORF1a:T3255I,ORF1a:P33…	ORF9b:E27-,ORF9b:N28-,ORF9b:A29-,N:E31-,N:R32-,N:S33-,ORF1a:S2083-,ORF1a:L3674-,ORF1a:S3675-,ORF1a:G3676-		1-421,2470,21621-22537,29769-29903		CharitГ©_E_F:C26270T,ChinaCDC_N_F:G28881A;G28882A;G28883C,USCDC_N1_P:C28311T	89400	0	29903	3000	43.4815	mediocre	1474	10	0	good	0	24	-4	0	good	4
260	hCoV-19/Kazakhstan/NLA/barcode73-15-MN908947.3/2022	21K (Omicron)	BA.1.1	36.2226	mediocre	53	21	0	0	43	10	0	1925	0	5	C2470T,A2832G,C3037T,T5386G,G8393A,C10029T,C10449A,A11537G,T13195C,C14408T,C15240T,A18163G,G22578A,G22599A,T22673C,C22674T,T22679C,C22686T,G22813T,T22882G,G22898A,G22992A,C22995A,A23013C,A23040G,G23048A,A23055G,A23063T,T23075C,C23202A,A23403G,C23525T,T23599G,C23604A,C23854A,G23948T,C24130A,A24424T,T24469A,C24503T,C25000T,C25584T,C26270T,A26530G,C26577G,G26709A,A27259C,C27807T,A28271T,C28311T,G288…	6513-6515,11285-11293,28362-28370					0	0	0	0		M:D3G,E:T9I,ORF9b:P10S,N:P13L,M:Q19E,M:A63T,N:R203K,N:G204R,ORF1b:P314L,S:G339D,S:R346K,S:S371L,S:S373P,S:S375F,S:K417N,S:N440K,S:G446S,S:S477N,S:T478K,S:E484A,S:Q493R,S:G496S,S:Q498R,S:N501Y,S:Y505H,S:T547K,S:D614G,S:H655Y,S:N679K,S:P681H,S:N764K,S:D796Y,ORF1a:K856R,S:N856K,S:Q954H,S:N969K,S:L981F,ORF1b:I1566V,ORF1a:L2084I,ORF1a:A2710T,ORF1a:T3255I,ORF1a:P3395H,ORF1a:I3758V	ORF9b:E27-,ORF9b:N28-,ORF9b:A29-,N:E31-,N:R32-,N:S33-,ORF1a:S2083-,ORF1a:L3674-,ORF1a:S3675-,ORF1a:G3676-		1-872,21581,21621-22537,29769-29903		CharitГ©_E_F:C26270T,ChinaCDC_N_F:G28881A;G28882A;G28883C,USCDC_N1_P:C28311T	89412	0	29903	3000	60.1852	mediocre	1925	10	0	good	0	24	-8	0	good	0
261	hCoV-19/Kazakhstan/NLA/barcode74-15-MN908947.3/2022	21K (Omicron)	BA.1.1	17.2071	good	55	21	0	0	44	10	0	1420	0	5	C2470T,A2832G,C3037T,T5386G,G8393A,C10029T,C10449A,A11537G,T13195C,C14408T,C15240T,A18163G,G22578A,G22599A,T22673C,C22674T,T22679C,C22686T,G22813T,T22882G,G22898A,G22992A,C22995A,A23013C,A23040G,G23048A,A23055G,A23063T,T23075C,C23202A,A23403G,C23525T,T23599G,C23604A,C23854A,G23948T,C24130A,A24424T,T24469A,C24503T,C25000T,C25549T,C25584T,C26270T,C26522T,A26530G,C26577G,G26709A,A27259C,C27807T,A282…	6513-6515,11285-11293,28362-28370				C25549T,C26522T	0	0	2	2		M:D3G,E:T9I,ORF9b:P10S,N:P13L,M:Q19E,ORF3a:L53F,M:A63T,N:R203K,N:G204R,ORF1b:P314L,S:G339D,S:R346K,S:S371L,S:S373P,S:S375F,S:K417N,S:N440K,S:G446S,S:S477N,S:T478K,S:E484A,S:Q493R,S:G496S,S:Q498R,S:N501Y,S:Y505H,S:T547K,S:D614G,S:H655Y,S:N679K,S:P681H,S:N764K,S:D796Y,ORF1a:K856R,S:N856K,S:Q954H,S:N969K,S:L981F,ORF1b:I1566V,ORF1a:L2084I,ORF1a:A2710T,ORF1a:T3255I,ORF1a:P3395H,ORF1a:I3758V	ORF9b:E27-,ORF9b:N28-,ORF9b:A29-,N:E31-,N:R32-,N:S33-,ORF1a:S2083-,ORF1a:L3674-,ORF1a:S3675-,ORF1a:G3676-		1-367,21621-22537,22572,29769-29903		CharitГ©_E_F:C26270T,ChinaCDC_N_F:G28881A;G28882A;G28883C,USCDC_N1_P:C28311T	89404	0	29903	3000	41.4815	mediocre	1420	10	0	good	0	24	-6	0	good	2
262	hCoV-19/Kazakhstan/NLA/barcode76-15-MN908947.3/2022	21K (Omicron)	BA.1.1	47.7123	mediocre	56	21	0	0	44	10	0	2165	0	5	C774T,C799T,C2470T,A2832G,C3037T,C5178T,T5386G,C5806T,G8393A,A9701G,C10029T,C10449A,A11537G,T13195C,C14408T,C15240T,A18163G,G22578A,G22599A,T22673C,C22674T,T22679C,C22686T,G22813T,T22882G,G22898A,G22992A,C22995A,A23013C,A23040G,G23048A,A23055G,A23063T,T23075C,C23202A,A23403G,C23525T,T23599G,C23604A,A24424T,T24469A,C25000T,C25584T,C26195T,C26270T,A26530G,C26577G,G26709A,A27259C,C27807T,A28271T,C28…	6513-6515,11285-11293,28362-28370				C774T,C799T,C5178T,C5806T,A9701G,C26195T,G28421A	0	0	7	7		M:D3G,E:T9I,ORF9b:P10S,N:P13L,M:Q19E,N:A50T,M:A63T,ORF1a:T170I,N:R203K,N:G204R,ORF3a:T268M,ORF1b:P314L,S:G339D,S:R346K,S:S371L,S:S373P,S:S375F,S:K417N,S:N440K,S:G446S,S:S477N,S:T478K,S:E484A,S:Q493R,S:G496S,S:Q498R,S:N501Y,S:Y505H,S:T547K,S:D614G,S:H655Y,S:N679K,S:P681H,ORF1a:K856R,S:Q954H,S:N969K,ORF1b:I1566V,ORF1a:T1638I,ORF1a:L2084I,ORF1a:A2710T,ORF1a:I3146V,ORF1a:T3255I,ORF1a:P3395H,ORF1a:I37…	ORF9b:E27-,ORF9b:N28-,ORF9b:A29-,N:E31-,N:R32-,N:S33-,ORF1a:S2083-,ORF1a:L3674-,ORF1a:S3675-,ORF1a:G3676-		1-383,21621-22537,23610-24338,24503,29769-29903		CharitГ©_E_F:C26270T,ChinaCDC_N_F:G28881A;G28882A;G28883C,USCDC_N1_P:C28311T	89400	0	29903	3000	69.0741	mediocre	2165	10	0	good	0	24	-1	0	good	7
263	hCoV-19/Kazakhstan/NLA/barcode77-15-MN908947.3/2022	21K (Omicron)	BA.1.1	55.7511	mediocre	49	21	0	0	38	10	0	2316	0	5	C2470T,A2832G,C3037T,T5386G,G8393A,C8836T,C10029T,C10449A,A11537G,C12809T,T13195C,C14408T,C15240T,A18163G,G22578A,G22599A,T22673C,C22674T,T22679C,C22686T,G22813T,T22882G,G22898A,G22992A,C22995A,A23013C,A23040G,G23048A,A23055G,A23063T,T23075C,C23202A,A23403G,C23525T,T23599G,C23604A,C25000T,C25584T,C26270T,A26530G,C26577G,G26709A,A27259C,C27807T,A28271T,C28311T,G28881A,G28882A,G28883C	6513-6515,11285-11293,28362-28370				C8836T,C12809T	0	0	2	2		M:D3G,E:T9I,ORF9b:P10S,N:P13L,M:Q19E,M:A63T,N:R203K,N:G204R,ORF1b:P314L,S:G339D,S:R346K,S:S371L,S:S373P,S:S375F,S:K417N,S:N440K,S:G446S,S:S477N,S:T478K,S:E484A,S:Q493R,S:G496S,S:Q498R,S:N501Y,S:Y505H,S:T547K,S:D614G,S:H655Y,S:N679K,S:P681H,ORF1a:K856R,ORF1b:I1566V,ORF1a:L2084I,ORF1a:A2710T,ORF1a:T3255I,ORF1a:P3395H,ORF1a:I3758V,ORF1a:L4182F	ORF9b:E27-,ORF9b:N28-,ORF9b:A29-,N:E31-,N:R32-,N:S33-,ORF1a:S2083-,ORF1a:L3674-,ORF1a:S3675-,ORF1a:G3676-		1-335,21621-22537,23610-24538,29769-29903		CharitГ©_E_F:C26270T,ChinaCDC_N_F:G28881A;G28882A;G28883C,USCDC_N1_P:C28311T	89428	0	29903	3000	74.6667	mediocre	2316	10	0	good	0	24	-6	0	good	2
264	hCoV-19/Kazakhstan/NLA/barcode78-15-MN908947.3/2022	21K (Omicron)	BA.1.1	57.7037	mediocre	50	21	0	0	40	10	0	2351	0	5	C2025A,C2470T,A2832G,C3037T,T5386G,G8393A,T9370G,C10029T,C10449A,A11537G,T13195C,C14408T,C15240T,A18163G,C18457T,G22578A,G22599A,T22673C,C22674T,T22679C,C22686T,G22813T,T22882G,G22898A,G22992A,C22995A,A23013C,A23040G,G23048A,A23055G,A23063T,T23075C,C23202A,A23403G,C23525T,T23599G,C23604A,C25000T,C25584T,C26270T,A26530G,C26577G,G26709A,A27259C,C27807T,A28271T,C28311T,G28881A,G28882A,G28883C	6513-6515,11285-11293,28362-28370				C2025A,T9370G,C18457T	0	0	3	3		M:D3G,E:T9I,ORF9b:P10S,N:P13L,M:Q19E,M:A63T,N:R203K,N:G204R,ORF1b:P314L,S:G339D,S:R346K,S:S371L,S:S373P,S:S375F,S:K417N,S:N440K,S:G446S,S:S477N,S:T478K,S:E484A,S:Q493R,S:G496S,S:Q498R,S:N501Y,S:Y505H,S:T547K,ORF1a:T587K,S:D614G,S:H655Y,S:N679K,S:P681H,ORF1a:K856R,ORF1b:I1566V,ORF1b:P1664S,ORF1a:L2084I,ORF1a:A2710T,ORF1a:I3035M,ORF1a:T3255I,ORF1a:P3395H,ORF1a:I3758V	ORF9b:E27-,ORF9b:N28-,ORF9b:A29-,N:E31-,N:R32-,N:S33-,ORF1a:S2083-,ORF1a:L3674-,ORF1a:S3675-,ORF1a:G3676-		1-327,21621-22537,23610-24581,29769-29903		CharitГ©_E_F:C26270T,ChinaCDC_N_F:G28881A;G28882A;G28883C,USCDC_N1_P:C28311T	89424	0	29903	3000	75.963	mediocre	2351	10	0	good	0	24	-5	0	good	3
265	hCoV-19/Kazakhstan/NLA/barcode81-15-MN908947.3/2022	21K (Omicron)	BA.1.1	54.1042	mediocre	51	21	0	0	41	10	0	2286	0	5	C2470T,A2832G,C3037T,T5386G,G8393A,C10029T,C10449A,A11537G,T13195C,C14408T,C15240T,A18163G,C18647T,G22578A,G22599A,T22673C,C22674T,T22679C,C22686T,G22813T,T22882G,G22898A,G22992A,C22995A,A23013C,A23040G,G23048A,A23055G,A23063T,T23075C,C23202A,A23403G,C23525T,T23599G,C23604A,T24469A,C24503T,C25000T,C25584T,G26155T,C26270T,A26530G,C26577G,G26709A,A27259C,C27807T,A28271T,C28311T,G28881A,G28882A,G288…	6513-6515,11285-11293,28362-28370				C18647T,G26155T	0	0	2	2		M:D3G,E:T9I,ORF9b:P10S,N:P13L,M:Q19E,M:A63T,N:R203K,N:G204R,ORF3a:V255F,ORF1b:P314L,S:G339D,S:R346K,S:S371L,S:S373P,S:S375F,S:K417N,S:N440K,S:G446S,S:S477N,S:T478K,S:E484A,S:Q493R,S:G496S,S:Q498R,S:N501Y,S:Y505H,S:T547K,S:D614G,S:H655Y,S:N679K,S:P681H,ORF1a:K856R,S:N969K,S:L981F,ORF1b:I1566V,ORF1b:P1727L,ORF1a:L2084I,ORF1a:A2710T,ORF1a:T3255I,ORF1a:P3395H,ORF1a:I3758V	ORF9b:E27-,ORF9b:N28-,ORF9b:A29-,N:E31-,N:R32-,N:S33-,ORF1a:S2083-,ORF1a:L3674-,ORF1a:S3675-,ORF1a:G3676-		1-381,21621-22537,22583-22584,23610-24460,29769-29903		CharitГ©_E_F:C26270T,ChinaCDC_N_F:G28881A;G28882A;G28883C,USCDC_N1_P:C28311T	89420	0	29903	3000	73.5556	mediocre	2286	10	0	good	0	24	-6	0	good	2
266	hCoV-19/Kazakhstan/NLA/barcode83-15-MN908947.3/2022	21K (Omicron)	BA.1	16.3575	good	51	21	0	0	42	10	0	1392	0	5	A2832G,C3037T,T5386G,G8393A,C10029T,C10449A,A11537G,T13195C,C14408T,C15240T,A18163G,G22578A,T22673C,C22674T,T22679C,C22686T,G22813T,T22882G,G22898A,G22992A,C22995A,A23013C,A23040G,G23048A,A23055G,A23063T,T23075C,C23202A,A23403G,C23525T,T23599G,C23604A,C23854A,G23948T,C24130A,A24424T,T24469A,C24503T,C25000T,C25584T,C26270T,A26530G,C26577G,G26709A,A27259C,C27807T,A28271T,C28311T,G28881A,G28882A,G28…	6513-6515,11285-11293,28362-28370					0	0	0	0		M:D3G,E:T9I,ORF9b:P10S,N:P13L,M:Q19E,M:A63T,N:R203K,N:G204R,ORF1b:P314L,S:G339D,S:S371L,S:S373P,S:S375F,S:K417N,S:N440K,S:G446S,S:S477N,S:T478K,S:E484A,S:Q493R,S:G496S,S:Q498R,S:N501Y,S:Y505H,S:T547K,S:D614G,S:H655Y,S:N679K,S:P681H,S:N764K,S:D796Y,ORF1a:K856R,S:N856K,S:Q954H,S:N969K,S:L981F,ORF1b:I1566V,ORF1a:L2084I,ORF1a:A2710T,ORF1a:T3255I,ORF1a:P3395H,ORF1a:I3758V	ORF9b:E27-,ORF9b:N28-,ORF9b:A29-,N:E31-,N:R32-,N:S33-,ORF1a:S2083-,ORF1a:L3674-,ORF1a:S3675-,ORF1a:G3676-		1-337,2470,13297,21621-22537,22599,29769-29903		CharitГ©_E_F:C26270T,ChinaCDC_N_F:G28881A;G28882A;G28883C,USCDC_N1_P:C28311T	89420	0	29903	3000	40.4444	mediocre	1392	10	0	good	0	24	-8	0	good	0
267	hCoV-19/Kazakhstan/NLA/barcode84-15-MN908947.3/2022	21K (Omicron)	BA.1.1	14.9798	good	54	21	0	0	43	10	0	1345	0	5	C2470T,A2832G,C3037T,T5386G,G8393A,C10029T,C10449A,A11537G,T13195C,C14408T,C15240T,A18163G,G22578A,G22599A,T22673C,C22674T,T22679C,C22686T,G22813T,T22882G,G22898A,G22992A,C22995A,A23013C,A23040G,G23048A,A23055G,A23063T,T23075C,C23202A,A23403G,C23525T,T23599G,C23604A,C23854A,G23948T,C24130A,A24424T,T24469A,C24503T,C25000T,C25584T,C26270T,C26522T,A26530G,C26577G,G26709A,A27259C,C27807T,A28271T,C283…	6513-6515,11285-11293,28362-28370				C26522T	0	0	1	1		M:D3G,E:T9I,ORF9b:P10S,N:P13L,M:Q19E,M:A63T,N:R203K,N:G204R,ORF1b:P314L,S:G339D,S:R346K,S:S371L,S:S373P,S:S375F,S:K417N,S:N440K,S:G446S,S:S477N,S:T478K,S:E484A,S:Q493R,S:G496S,S:Q498R,S:N501Y,S:Y505H,S:T547K,S:D614G,S:H655Y,S:N679K,S:P681H,S:N764K,S:D796Y,ORF1a:K856R,S:N856K,S:Q954H,S:N969K,S:L981F,ORF1b:I1566V,ORF1a:L2084I,ORF1a:A2710T,ORF1a:T3255I,ORF1a:P3395H,ORF1a:I3758V	ORF9b:E27-,ORF9b:N28-,ORF9b:A29-,N:E31-,N:R32-,N:S33-,ORF1a:S2083-,ORF1a:L3674-,ORF1a:S3675-,ORF1a:G3676-		1-281,21621-22537,24159-24170,29769-29903		CharitГ©_E_F:C26270T,ChinaCDC_N_F:G28881A;G28882A;G28883C,USCDC_N1_P:C28311T	89408	0	29903	3000	38.7037	mediocre	1345	10	0	good	0	24	-7	0	good	1
268	hCoV-19/Kazakhstan/NLA/barcode85-15-MN908947.3/2022	21K (Omicron)	BA.1.1	71.9984	mediocre	47	21	0	0	37	10	0	2591	0	5	C2470T,A2832G,C3037T,T5386G,G8393A,C10029T,C10449A,A11537G,T13195C,C14408T,C15240T,A18163G,G22578A,G22599A,T22673C,C22674T,T22679C,C22686T,G22813T,T22882G,G22898A,G22992A,C22995A,A23013C,A23040G,G23048A,A23055G,A23063T,T23075C,C23202A,A23403G,C23525T,T23599G,C23604A,C25000T,C25584T,C26270T,A26530G,C26577G,G26709A,A27259C,C27807T,A28271T,C28311T,G28881A,G28882A,G28883C	6513-6515,11285-11293,28362-28370					0	0	0	0		M:D3G,E:T9I,ORF9b:P10S,N:P13L,M:Q19E,M:A63T,N:R203K,N:G204R,ORF1b:P314L,S:G339D,S:R346K,S:S371L,S:S373P,S:S375F,S:K417N,S:N440K,S:G446S,S:S477N,S:T478K,S:E484A,S:Q493R,S:G496S,S:Q498R,S:N501Y,S:Y505H,S:T547K,S:D614G,S:H655Y,S:N679K,S:P681H,ORF1a:K856R,ORF1b:I1566V,ORF1a:L2084I,ORF1a:A2710T,ORF1a:T3255I,ORF1a:P3395H,ORF1a:I3758V	ORF9b:E27-,ORF9b:N28-,ORF9b:A29-,N:E31-,N:R32-,N:S33-,ORF1a:S2083-,ORF1a:L3674-,ORF1a:S3675-,ORF1a:G3676-		1-586,21621-22537,22560,23610-24561,29769-29903		CharitГ©_E_F:C26270T,ChinaCDC_N_F:G28881A;G28882A;G28883C,USCDC_N1_P:C28311T	89436	0	29903	3000	84.8519	mediocre	2591	10	0	good	0	24	-8	0	good	0
269	hCoV-19/Kazakhstan/NLA/barcode89-15-MN908947.3/2022	21K (Omicron)	BA.1.1	69.6916	mediocre	48	21	0	0	37	10	0	2554	0	5	C2470T,A2832G,C3037T,T5386G,G8393A,C10029T,C10449A,A11537G,T13195C,C14408T,C15240T,T16891C,A18163G,G22578A,G22599A,T22673C,C22674T,T22679C,C22686T,G22813T,T22882G,G22898A,G22992A,C22995A,A23013C,A23040G,G23048A,A23055G,A23063T,T23075C,C23202A,A23403G,C23525T,T23599G,C23604A,C25000T,C25584T,C26270T,A26530G,C26577G,G26709A,A27259C,C27807T,A28271T,C28311T,G28881A,G28882A,G28883C	6513-6515,11285-11293,28362-28370				T16891C	0	0	1	1		M:D3G,E:T9I,ORF9b:P10S,N:P13L,M:Q19E,M:A63T,N:R203K,N:G204R,ORF1b:P314L,S:G339D,S:R346K,S:S371L,S:S373P,S:S375F,S:K417N,S:N440K,S:G446S,S:S477N,S:T478K,S:E484A,S:Q493R,S:G496S,S:Q498R,S:N501Y,S:Y505H,S:T547K,S:D614G,S:H655Y,S:N679K,S:P681H,ORF1a:K856R,ORF1b:I1566V,ORF1a:L2084I,ORF1a:A2710T,ORF1a:T3255I,ORF1a:P3395H,ORF1a:I3758V	ORF9b:E27-,ORF9b:N28-,ORF9b:A29-,N:E31-,N:R32-,N:S33-,ORF1a:S2083-,ORF1a:L3674-,ORF1a:S3675-,ORF1a:G3676-		1-453,21621-22537,23610-24658,29769-29903		CharitГ©_E_F:C26270T,ChinaCDC_N_F:G28881A;G28882A;G28883C,USCDC_N1_P:C28311T	89432	0	29903	3000	83.4815	mediocre	2554	10	0	good	0	24	-7	0	good	1
270	hCoV-19/Kazakhstan/NLA/barcode91-15-MN908947.3/2022	21K (Omicron)	BA.1	21.7087	good	48	39	9	0	40	16	1	1558	0	5	A2832G,C3037T,T4579A,T5386G,G8393A,C10029T,C10449A,A11537G,T13195C,C14408T,C15240T,A18163G,C21762T,C21846T,G22578A,T22673C,C22674T,T22679C,C22686T,G22813T,T22882G,G22898A,G22992A,C22995A,A23013C,A23040G,G23048A,A23055G,A23063T,T23075C,C23202A,A23403G,C23525T,T23599G,C23604A,C25000T,C25584T,C26270T,A26530G,C26577G,G26709A,A27259C,C27807T,A28271T,C28311T,G28881A,G28882A,G28883C	6513-6515,11285-11293,21765-21770,21987-21995,22194-22196,28362-28370	22204:GAGCCAGAA			T4579A	0	0	1	1		M:D3G,E:T9I,ORF9b:P10S,N:P13L,M:Q19E,M:A63T,S:A67V,S:T95I,S:Y145D,N:R203K,N:G204R,S:L212I,ORF1b:P314L,S:G339D,S:S371L,S:S373P,S:S375F,S:K417N,S:N440K,S:G446S,S:S477N,S:T478K,S:E484A,S:Q493R,S:G496S,S:Q498R,S:N501Y,S:Y505H,S:T547K,S:D614G,S:H655Y,S:N679K,S:P681H,ORF1a:K856R,ORF1b:I1566V,ORF1a:L2084I,ORF1a:A2710T,ORF1a:T3255I,ORF1a:P3395H,ORF1a:I3758V	ORF9b:E27-,ORF9b:N28-,ORF9b:A29-,N:E31-,N:R32-,N:S33-,S:H69-,S:V70-,S:G142-,S:V143-,S:Y144-,S:N211-,ORF1a:S2083-,ORF1a:L3674-,ORF1a:S3675-,ORF1a:G3676-	S:214:EPE	1-365,22256-22267,22273-22313,22526-22537,23610-24581,24638-24658,29769-29903		CharitГ©_E_F:C26270T,ChinaCDC_N_F:G28881A;G28882A;G28883C,USCDC_N1_P:C28311T	89347	0	29903	3000	46.5926	mediocre	1558	10	0	good	0	24	-7	0	good	1
271	hCoV-19/Kazakhstan/NLA/barcode92-15-MN908947.3/2022	21K (Omicron)	BA.1.1	67.6049	mediocre	48	21	0	0	38	10	0	2520	0	5	C2470T,A2832G,C3037T,T5386G,G8393A,T9370G,C10029T,C10449A,A11537G,T13195C,C14408T,C15240T,A18163G,C18457T,G22578A,G22599A,T22673C,C22674T,T22679C,C22686T,G22813T,T22882G,G22898A,G22992A,C22995A,A23013C,A23040G,G23048A,A23055G,A23063T,T23075C,C23202A,A23403G,C23525T,T23599G,C23604A,C25000T,C25584T,C26270T,C26577G,G26709A,A27259C,C27807T,A28271T,C28311T,G28881A,G28882A,G28883C	6513-6515,11285-11293,28362-28370				T9370G,C18457T	0	0	2	2		E:T9I,ORF9b:P10S,N:P13L,M:Q19E,M:A63T,N:R203K,N:G204R,ORF1b:P314L,S:G339D,S:R346K,S:S371L,S:S373P,S:S375F,S:K417N,S:N440K,S:G446S,S:S477N,S:T478K,S:E484A,S:Q493R,S:G496S,S:Q498R,S:N501Y,S:Y505H,S:T547K,S:D614G,S:H655Y,S:N679K,S:P681H,ORF1a:K856R,ORF1b:I1566V,ORF1b:P1664S,ORF1a:L2084I,ORF1a:A2710T,ORF1a:I3035M,ORF1a:T3255I,ORF1a:P3395H,ORF1a:I3758V	ORF9b:E27-,ORF9b:N28-,ORF9b:A29-,N:E31-,N:R32-,N:S33-,ORF1a:S2083-,ORF1a:L3674-,ORF1a:S3675-,ORF1a:G3676-		1-416,21621-22537,23579,23610-24658,24691,26530,29769-29903		CharitГ©_E_F:C26270T,ChinaCDC_N_F:G28881A;G28882A;G28883C,USCDC_N1_P:C28311T	89432	0	29903	3000	82.2222	mediocre	2520	10	0	good	0	24	-6	0	good	2
272	hCoV-19/Kazakhstan/NLA/barcode74-16-MN908947.3/2022	21K (Omicron)	BA.1	2.83573	good	50	21	0	0	40	10	0	365	0	5	C241T,A2832G,C3037T,T5386G,G8393A,C10029T,C10449A,A11537G,T13195C,C14408T,C15240T,A18163G,G22578A,T22673C,C22674T,T22679C,C22686T,G22813T,T22882G,G22898A,G22992A,C22995A,A23013C,A23040G,G23048A,A23055G,A23063T,T23075C,C23202A,A23403G,C23525T,T23599G,C23604A,C23854A,G23948T,A24424T,T24469A,C25000T,C25584T,C26270T,A26530G,C26577G,G26709A,A27259C,C27807T,A28271T,C28311T,G28881A,G28882A,G28883C	6513-6515,11285-11293,28362-28370		T21762C,T21846C			2	0	0	2		M:D3G,E:T9I,ORF9b:P10S,N:P13L,M:Q19E,M:A63T,N:R203K,N:G204R,ORF1b:P314L,S:G339D,S:S371L,S:S373P,S:S375F,S:K417N,S:N440K,S:G446S,S:S477N,S:T478K,S:E484A,S:Q493R,S:G496S,S:Q498R,S:N501Y,S:Y505H,S:T547K,S:D614G,S:H655Y,S:N679K,S:P681H,S:N764K,S:D796Y,ORF1a:K856R,S:Q954H,S:N969K,ORF1b:I1566V,ORF1a:L2084I,ORF1a:A2710T,ORF1a:T3255I,ORF1a:P3395H,ORF1a:I3758V	ORF9b:E27-,ORF9b:N28-,ORF9b:A29-,N:E31-,N:R32-,N:S33-,ORF1a:S2083-,ORF1a:L3674-,ORF1a:S3675-,ORF1a:G3676-		1-213,2470,21631-21632,21634-21635,21639-21640,21768-21770,21987-21989,22200,22599,24130,24503,29769-29903		CharitГ©_E_F:C26270T,ChinaCDC_N_F:G28881A;G28882A;G28883C,USCDC_N1_P:C28311T	89424	0	29903	3000	2.40741	good	365	10	0	good	0	24	4	16.6667	good	12
273	hCoV-19/Kazakhstan/NLA/barcode86-16-MN908947.3/2022	21K (Omicron)	BA.1.1	67.4832	mediocre	50	21	0	0	39	10	0	2518	0	5	C241T,A2832G,C3037T,T5386G,G8393A,C10029T,C10449A,A11537G,T13195C,C14408T,C15240T,A18163G,G22578A,G22599A,T22673C,C22674T,T22679C,C22686T,G22813T,T22882G,G22898A,G22992A,C22995A,A23013C,A23040G,G23048A,A23055G,A23063T,T23075C,C23202A,A23403G,C23525T,T23599G,C23604A,T24469A,C24503T,C25000T,C25584T,C26270T,A26530G,C26577G,G26709A,A27259C,T27522C,C27807T,A28271T,C28311T,G28881A,G28882A,G28883C	6513-6515,11285-11293,28362-28370				T27522C	0	0	1	1		M:D3G,E:T9I,ORF9b:P10S,N:P13L,M:Q19E,M:A63T,N:R203K,N:G204R,ORF1b:P314L,S:G339D,S:R346K,S:S371L,S:S373P,S:S375F,S:K417N,S:N440K,S:G446S,S:S477N,S:T478K,S:E484A,S:Q493R,S:G496S,S:Q498R,S:N501Y,S:Y505H,S:T547K,S:D614G,S:H655Y,S:N679K,S:P681H,ORF1a:K856R,S:N969K,S:L981F,ORF1b:I1566V,ORF1a:L2084I,ORF1a:A2710T,ORF1a:T3255I,ORF1a:P3395H,ORF1a:I3758V	ORF9b:E27-,ORF9b:N28-,ORF9b:A29-,N:E31-,N:R32-,N:S33-,ORF1a:S2083-,ORF1a:L3674-,ORF1a:S3675-,ORF1a:G3676-		1-238,2470,19886-20382,21740-22537,23610-24458,29769-29903		CharitГ©_E_F:C26270T,ChinaCDC_N_F:G28881A;G28882A;G28883C,USCDC_N1_P:C28311T	89424	0	29903	3000	82.1481	mediocre	2518	10	0	good	0	24	-7	0	good	1
274	hCoV-19/Kazakhstan/NLA/barcode20-17-MN908947.3/2022	21K (Omicron)	BA.1.1	95.1709	mediocre	48	21	0	0	39	10	0	2934	0	5	A2832G,C3037T,C4596T,T5386G,G8393A,C10029T,C10449A,A11537G,T13195C,C14408T,C15240T,A18163G,G22578A,G22599A,T22673C,C22674T,T22679C,C22686T,G22813T,T22882G,G22898A,G22992A,C22995A,A23013C,A23040G,G23048A,A23055G,A23063T,T23075C,C23202A,A23403G,C23525T,T23599G,C23604A,C25000T,C25584T,C26270T,A26530G,C26577G,G26709A,A27259C,C27807T,A28254G,A28271T,C28311T,G28881A,G28882A,G28883C	6513-6515,11285-11293,28362-28370				C4596T,A28254G	0	0	2	2		M:D3G,E:T9I,ORF9b:P10S,N:P13L,M:Q19E,M:A63T,ORF8:I121V,N:R203K,N:G204R,ORF1b:P314L,S:G339D,S:R346K,S:S371L,S:S373P,S:S375F,S:K417N,S:N440K,S:G446S,S:S477N,S:T478K,S:E484A,S:Q493R,S:G496S,S:Q498R,S:N501Y,S:Y505H,S:T547K,S:D614G,S:H655Y,S:N679K,S:P681H,ORF1a:K856R,ORF1a:T1444I,ORF1b:I1566V,ORF1a:L2084I,ORF1a:A2710T,ORF1a:T3255I,ORF1a:P3395H,ORF1a:I3758V	ORF9b:E27-,ORF9b:N28-,ORF9b:A29-,N:E31-,N:R32-,N:S33-,ORF1a:S2083-,ORF1a:L3674-,ORF1a:S3675-,ORF1a:G3676-		1-307,2470,11082-11083,18543-18618,19656-19677,19732-20154,21621-22537,23592,23610-24658,24700,29769-29903		CharitГ©_E_F:C26270T,ChinaCDC_N_F:G28881A;G28882A;G28883C,USCDC_N1_P:C28311T	89432	0	29903	3000	97.5556	mediocre	2934	10	0	good	0	24	-6	0	good	2
275	hCoV-19/Kazakhstan/NLA/barcode54-17-MN908947.3/2022	21K (Omicron)	BA.1.1	99.2606	mediocre	46	21	0	0	36	10	0	2990	0	5	C2470T,A2832G,C3037T,T5386G,G8393A,C10029T,C10449A,A11537G,T13195C,C14408T,C15240T,G22578A,G22599A,T22673C,C22674T,T22679C,C22686T,G22813T,T22882G,G22898A,G22992A,C22995A,A23013C,A23040G,G23048A,A23055G,A23063T,T23075C,C23202A,A23403G,C23525T,T23599G,C23604A,C25000T,C25584T,C26270T,A26530G,C26577G,G26709A,A27259C,C27807T,A28271T,C28311T,G28881A,G28882A,G28883C	6513-6515,11285-11293,28362-28370					0	0	0	0		M:D3G,E:T9I,ORF9b:P10S,N:P13L,M:Q19E,M:A63T,N:R203K,N:G204R,ORF1b:P314L,S:G339D,S:R346K,S:S371L,S:S373P,S:S375F,S:K417N,S:N440K,S:G446S,S:S477N,S:T478K,S:E484A,S:Q493R,S:G496S,S:Q498R,S:N501Y,S:Y505H,S:T547K,S:D614G,S:H655Y,S:N679K,S:P681H,ORF1a:K856R,ORF1a:L2084I,ORF1a:A2710T,ORF1a:T3255I,ORF1a:P3395H,ORF1a:I3758V	ORF9b:E27-,ORF9b:N28-,ORF9b:A29-,N:E31-,N:R32-,N:S33-,ORF1a:S2083-,ORF1a:L3674-,ORF1a:S3675-,ORF1a:G3676-		1-389,11819-11869,11897-11906,11911-11949,17866-17875,17905-17923,17937-18222,18232-18246,18251,18261-18327,18339-18340,21621-22537,23610-24658,29769-29903		CharitГ©_E_F:C26270T,ChinaCDC_N_F:G28881A;G28882A;G28883C,USCDC_N1_P:C28311T	89440	0	29903	3000	99.6296	mediocre	2990	10	0	good	0	24	-8	0	good	0
276	hCoV-19/Kazakhstan/NLA/barcode67-17-MN908947.3/2022	21K (Omicron)	BA.1.1	60.3211	mediocre	48	21	0	0	37	10	0	2397	0	5	C2470T,A2832G,C3037T,T5386G,G8393A,C10029T,C10449A,A11537G,T13195C,C14408T,C15240T,A18163G,G22578A,G22599A,T22673C,C22674T,T22679C,C22686T,G22813T,T22882G,G22898A,G22992A,C22995A,A23013C,A23040G,G23048A,A23055G,A23063T,T23075C,C23202A,A23403G,C23525T,T23599G,C23604A,C25000T,C25584T,C26270T,C26522T,A26530G,C26577G,G26709A,A27259C,C27807T,A28271T,C28311T,G28881A,G28882A,G28883C	6513-6515,11285-11293,28362-28370				C26522T	0	0	1	1		M:D3G,E:T9I,ORF9b:P10S,N:P13L,M:Q19E,M:A63T,N:R203K,N:G204R,ORF1b:P314L,S:G339D,S:R346K,S:S371L,S:S373P,S:S375F,S:K417N,S:N440K,S:G446S,S:S477N,S:T478K,S:E484A,S:Q493R,S:G496S,S:Q498R,S:N501Y,S:Y505H,S:T547K,S:D614G,S:H655Y,S:N679K,S:P681H,ORF1a:K856R,ORF1b:I1566V,ORF1a:L2084I,ORF1a:A2710T,ORF1a:T3255I,ORF1a:P3395H,ORF1a:I3758V	ORF9b:E27-,ORF9b:N28-,ORF9b:A29-,N:E31-,N:R32-,N:S33-,ORF1a:S2083-,ORF1a:L3674-,ORF1a:S3675-,ORF1a:G3676-		1-286,21574-21576,21578-21584,21621-22537,23610-24658,29769-29903		CharitГ©_E_F:C26270T,ChinaCDC_N_F:G28881A;G28882A;G28883C,USCDC_N1_P:C28311T	89432	0	29903	3000	77.6667	mediocre	2397	10	0	good	0	24	-7	0	good	1
277	hCoV-19/Kazakhstan/NLA/barcode78-17-MN908947.3/2022	21K (Omicron)	BA.1.1	64.8323	mediocre	46	21	0	0	37	10	0	2474	0	5	A2832G,C3037T,T5386G,G8393A,C10029T,C10449A,A11537G,T13195C,C14408T,C15240T,A18163G,G22578A,G22599A,T22673C,C22674T,T22679C,C22686T,G22813T,T22882G,G22898A,G22992A,C22995A,A23013C,A23040G,G23048A,A23055G,A23063T,T23075C,C23202A,A23403G,C23525T,T23599G,C23604A,C25000T,C25584T,C26270T,A26530G,C26577G,G26709A,A27259C,C27807T,A28271T,C28311T,G28881A,G28882A,G28883C	6513-6515,11285-11293,28362-28370					0	0	0	0		M:D3G,E:T9I,ORF9b:P10S,N:P13L,M:Q19E,M:A63T,N:R203K,N:G204R,ORF1b:P314L,S:G339D,S:R346K,S:S371L,S:S373P,S:S375F,S:K417N,S:N440K,S:G446S,S:S477N,S:T478K,S:E484A,S:Q493R,S:G496S,S:Q498R,S:N501Y,S:Y505H,S:T547K,S:D614G,S:H655Y,S:N679K,S:P681H,ORF1a:K856R,ORF1b:I1566V,ORF1a:L2084I,ORF1a:A2710T,ORF1a:T3255I,ORF1a:P3395H,ORF1a:I3758V	ORF9b:E27-,ORF9b:N28-,ORF9b:A29-,N:E31-,N:R32-,N:S33-,ORF1a:S2083-,ORF1a:L3674-,ORF1a:S3675-,ORF1a:G3676-		1-372,2470,21621-22537,23610-24658,29769-29903		CharitГ©_E_F:C26270T,ChinaCDC_N_F:G28881A;G28882A;G28883C,USCDC_N1_P:C28311T	89440	0	29903	3000	80.5185	mediocre	2474	10	0	good	0	24	-8	0	good	0
278	hCoV-19/Kazakhstan/NLA/barcode85-17-MN908947.3/2022	21K (Omicron)	BA.1.1	70.9962	mediocre	50	21	0	0	40	10	0	2575	0	5	G1806A,A2832G,C3037T,T5386G,G8393A,T9370G,C10029T,C10449A,A11537G,T13195C,C14408T,C14877T,C15240T,A18163G,C18457T,G22578A,G22599A,T22673C,C22674T,T22679C,C22686T,G22813T,T22882G,G22898A,G22992A,C22995A,A23013C,A23040G,G23048A,A23055G,A23063T,T23075C,C23202A,A23403G,C23525T,T23599G,C23604A,C25000T,C25584T,C26270T,A26530G,C26577G,G26709A,A27259C,C27807T,A28271T,C28311T,G28881A,G28882A,G28883C	6513-6515,11285-11293,28362-28370				G1806A,T9370G,C14877T,C18457T	0	0	4	4		M:D3G,E:T9I,ORF9b:P10S,N:P13L,M:Q19E,M:A63T,N:R203K,N:G204R,ORF1b:P314L,S:G339D,S:R346K,S:S371L,S:S373P,S:S375F,S:K417N,S:N440K,S:G446S,S:S477N,S:T478K,S:E484A,S:Q493R,S:G496S,S:Q498R,S:N501Y,S:Y505H,ORF1a:G514E,S:T547K,S:D614G,S:H655Y,S:N679K,S:P681H,ORF1a:K856R,ORF1b:I1566V,ORF1b:P1664S,ORF1a:L2084I,ORF1a:A2710T,ORF1a:I3035M,ORF1a:T3255I,ORF1a:P3395H,ORF1a:I3758V	ORF9b:E27-,ORF9b:N28-,ORF9b:A29-,N:E31-,N:R32-,N:S33-,ORF1a:S2083-,ORF1a:L3674-,ORF1a:S3675-,ORF1a:G3676-		1-461,2470,21621-22537,23546,23571,23579,23610-24658,29760-29903		CharitГ©_E_F:C26270T,ChinaCDC_N_F:G28881A;G28882A;G28883C,USCDC_N1_P:C28311T	89424	0	29903	3000	84.2593	mediocre	2575	10	0	good	0	24	-4	0	good	4
279	hCoV-19/Kazakhstan/NLA/barcode89-17-MN908947.3/2022	21K (Omicron)	BA.1.1	46.4417	mediocre	52	21	0	0	41	10	0	2140	0	5	C2470T,A2832G,C3037T,T5386G,C5730T,G8393A,C10029T,C10449A,A11537G,T13195C,C14408T,C15240T,A18163G,G22578A,G22599A,T22673C,C22674T,T22679C,C22686T,G22813T,T22882G,G22898A,G22992A,C22995A,A23013C,A23040G,G23048A,A23055G,A23063T,T23075C,C23202A,A23403G,C23525T,T23599G,C23604A,A24424T,T24469A,C24503T,C25000T,C25584T,C26270T,C26522T,A26530G,C26577G,G26709A,A27259C,C27807T,A28271T,C28311T,G28881A,G2888…	6513-6515,11285-11293,28362-28370				C5730T,C26522T	0	0	2	2		M:D3G,E:T9I,ORF9b:P10S,N:P13L,M:Q19E,M:A63T,N:R203K,N:G204R,ORF1b:P314L,S:G339D,S:R346K,S:S371L,S:S373P,S:S375F,S:K417N,S:N440K,S:G446S,S:S477N,S:T478K,S:E484A,S:Q493R,S:G496S,S:Q498R,S:N501Y,S:Y505H,S:T547K,S:D614G,S:H655Y,S:N679K,S:P681H,ORF1a:K856R,S:Q954H,S:N969K,S:L981F,ORF1b:I1566V,ORF1a:T1822I,ORF1a:L2084I,ORF1a:A2710T,ORF1a:T3255I,ORF1a:P3395H,ORF1a:I3758V	ORF9b:E27-,ORF9b:N28-,ORF9b:A29-,N:E31-,N:R32-,N:S33-,ORF1a:S2083-,ORF1a:L3674-,ORF1a:S3675-,ORF1a:G3676-		1-364,21621-22537,23610-24333,29769-29903		CharitГ©_E_F:C26270T,ChinaCDC_N_F:G28881A;G28882A;G28883C,USCDC_N1_P:C28311T	89416	0	29903	3000	68.1481	mediocre	2140	10	0	good	0	24	-6	0	good	2
280	hCoV-19/Kazakhstan/NLA/barcode93-17-MN908947.3/2022	21K (Omicron)	BA.1.1	88.7783	mediocre	46	21	0	0	37	10	0	2844	0	5	A2832G,C3037T,T5386G,G8393A,C10029T,C10449A,A11537G,T13195C,C14408T,C15240T,A18163G,G22578A,G22599A,T22673C,C22674T,T22679C,C22686T,G22813T,T22882G,G22898A,G22992A,C22995A,A23013C,A23040G,G23048A,A23055G,A23063T,T23075C,C23202A,A23403G,C23525T,T23599G,C23604A,C25000T,C25584T,C26270T,A26530G,C26577G,G26709A,A27259C,C27807T,A28271T,C28311T,G28881A,G28882A,G28883C	6513-6515,11285-11293,28362-28370					0	0	0	0		M:D3G,E:T9I,ORF9b:P10S,N:P13L,M:Q19E,M:A63T,N:R203K,N:G204R,ORF1b:P314L,S:G339D,S:R346K,S:S371L,S:S373P,S:S375F,S:K417N,S:N440K,S:G446S,S:S477N,S:T478K,S:E484A,S:Q493R,S:G496S,S:Q498R,S:N501Y,S:Y505H,S:T547K,S:D614G,S:H655Y,S:N679K,S:P681H,ORF1a:K856R,ORF1b:I1566V,ORF1a:L2084I,ORF1a:A2710T,ORF1a:T3255I,ORF1a:P3395H,ORF1a:I3758V	ORF9b:E27-,ORF9b:N28-,ORF9b:A29-,N:E31-,N:R32-,N:S33-,ORF1a:S2083-,ORF1a:L3674-,ORF1a:S3675-,ORF1a:G3676-		1-327,2470,19656-19675,19815-19824,19878-20256,20269-20272,21603-21604,21621-22537,23610-24658,29769-29903		CharitГ©_E_F:C26270T,ChinaCDC_N_F:G28881A;G28882A;G28883C,USCDC_N1_P:C28311T	89440	0	29903	3000	94.2222	mediocre	2844	10	0	good	0	24	-8	0	good	0
281	hCoV-19/Kazakhstan/NLA/barcode94-17-MN908947.3/2022	21K (Omicron)	BA.1.1	65.4901	mediocre	47	21	0	0	37	10	0	2485	0	5	C2470T,A2832G,C3037T,T5386G,G8393A,C10029T,C10449A,A11537G,T13195C,C14408T,C15240T,A18163G,G22578A,G22599A,T22673C,C22674T,T22679C,C22686T,G22813T,T22882G,G22898A,G22992A,C22995A,A23013C,A23040G,G23048A,A23055G,A23063T,T23075C,C23202A,A23403G,C23525T,T23599G,C23604A,C25000T,C25584T,C26270T,A26530G,C26577G,G26709A,A27259C,C27807T,A28271T,C28311T,G28881A,G28882A,G28883C	6513-6515,11285-11293,28362-28370					0	0	0	0		M:D3G,E:T9I,ORF9b:P10S,N:P13L,M:Q19E,M:A63T,N:R203K,N:G204R,ORF1b:P314L,S:G339D,S:R346K,S:S371L,S:S373P,S:S375F,S:K417N,S:N440K,S:G446S,S:S477N,S:T478K,S:E484A,S:Q493R,S:G496S,S:Q498R,S:N501Y,S:Y505H,S:T547K,S:D614G,S:H655Y,S:N679K,S:P681H,ORF1a:K856R,ORF1b:I1566V,ORF1a:L2084I,ORF1a:A2710T,ORF1a:T3255I,ORF1a:P3395H,ORF1a:I3758V	ORF9b:E27-,ORF9b:N28-,ORF9b:A29-,N:E31-,N:R32-,N:S33-,ORF1a:S2083-,ORF1a:L3674-,ORF1a:S3675-,ORF1a:G3676-		1-384,21621-22537,23610-24658,29769-29903		CharitГ©_E_F:C26270T,ChinaCDC_N_F:G28881A;G28882A;G28883C,USCDC_N1_P:C28311T	89436	0	29903	3000	80.9259	mediocre	2485	10	0	good	0	24	-8	0	good	0
282	hCoV-19/Kazakhstan/NLA/barcode95-17-MN908947.3/2022	21K (Omicron)	BA.1.1	93.4444	mediocre	49	21	0	0	38	10	0	2910	0	5	G1068A,C2470T,A2832G,C3037T,T5386G,G8393A,C10029T,C10449A,A11537G,T13195C,C14408T,C15240T,A18163G,C21595T,G22578A,G22599A,T22673C,C22674T,T22679C,C22686T,G22813T,T22882G,G22898A,G22992A,C22995A,A23013C,A23040G,G23048A,A23055G,A23063T,T23075C,C23202A,A23403G,C23525T,T23599G,C23604A,C25000T,C25584T,C26270T,A26530G,C26577G,G26709A,A27259C,C27807T,A28271T,C28311T,G28881A,G28882A,G28883C	6513-6515,11285-11293,28362-28370			C21595T|21K	G1068A	0	1	1	2		M:D3G,E:T9I,ORF9b:P10S,N:P13L,M:Q19E,M:A63T,N:R203K,N:G204R,ORF1a:G268E,ORF1b:P314L,S:G339D,S:R346K,S:S371L,S:S373P,S:S375F,S:K417N,S:N440K,S:G446S,S:S477N,S:T478K,S:E484A,S:Q493R,S:G496S,S:Q498R,S:N501Y,S:Y505H,S:T547K,S:D614G,S:H655Y,S:N679K,S:P681H,ORF1a:K856R,ORF1b:I1566V,ORF1a:L2084I,ORF1a:A2710T,ORF1a:T3255I,ORF1a:P3395H,ORF1a:I3758V	ORF9b:E27-,ORF9b:N28-,ORF9b:A29-,N:E31-,N:R32-,N:S33-,ORF1a:S2083-,ORF1a:L3674-,ORF1a:S3675-,ORF1a:G3676-		1-324,19867-19952,19977-20008,20042-20072,20091-20406,20478-20495,21621-22537,22571,22573,23610-24658,29769-29903		CharitГ©_E_F:C26270T,ChinaCDC_N_F:G28881A;G28882A;G28883C,USCDC_N1_P:C28311T	89428	0	29903	3000	96.6667	mediocre	2910	10	0	good	0	24	-3	0	good	5
283	hCoV-19/Kazakhstan/NLA/barcode01-18-MN908947.3/2022	21K (Omicron)	BA.1.1	15.2678	good	54	21	0	0	44	10	0	1355	0	5	C2470T,A2832G,C3037T,C5178T,T5386G,G8393A,C10029T,C10449A,A11537G,T13195C,C14408T,C15240T,A18163G,G22578A,G22599A,T22673C,C22674T,T22679C,C22686T,G22813T,T22882G,G22898A,G22992A,C22995A,A23013C,A23040G,G23048A,A23055G,A23063T,T23075C,C23202A,A23403G,C23525T,T23599G,C23604A,C23854A,G23948T,C24130A,A24424T,T24469A,C24503T,C25000T,C25584T,C26270T,A26530G,C26577G,G26709A,A27259C,C27807T,A28271T,C2831…	6513-6515,11285-11293,28362-28370				C5178T	0	0	1	1		M:D3G,E:T9I,ORF9b:P10S,N:P13L,M:Q19E,M:A63T,N:R203K,N:G204R,ORF1b:P314L,S:G339D,S:R346K,S:S371L,S:S373P,S:S375F,S:K417N,S:N440K,S:G446S,S:S477N,S:T478K,S:E484A,S:Q493R,S:G496S,S:Q498R,S:N501Y,S:Y505H,S:T547K,S:D614G,S:H655Y,S:N679K,S:P681H,S:N764K,S:D796Y,ORF1a:K856R,S:N856K,S:Q954H,S:N969K,S:L981F,ORF1b:I1566V,ORF1a:T1638I,ORF1a:L2084I,ORF1a:A2710T,ORF1a:T3255I,ORF1a:P3395H,ORF1a:I3758V	ORF9b:E27-,ORF9b:N28-,ORF9b:A29-,N:E31-,N:R32-,N:S33-,ORF1a:S2083-,ORF1a:L3674-,ORF1a:S3675-,ORF1a:G3676-		1-300,774,799,9701,21621-22537,29769-29903		CharitГ©_E_F:C26270T,ChinaCDC_N_F:G28881A;G28882A;G28883C,USCDC_N1_P:C28311T	89408	0	29903	3000	39.0741	mediocre	1355	10	0	good	0	24	-7	0	good	1
284	hCoV-19/Kazakhstan/NLA/barcode02-18-MN908947.3/2022	21K (Omicron)	BA.1.1	16.81	good	53	21	0	0	43	10	0	1407	0	5	C2470T,A2832G,C3037T,T5386G,G8393A,C10029T,C10449A,A11537G,T13195C,C14408T,C15240T,A18163G,G22578A,G22599A,T22673C,C22674T,T22679C,C22686T,G22813T,T22882G,G22898A,G22992A,C22995A,A23013C,A23040G,G23048A,A23055G,A23063T,T23075C,C23202A,A23403G,C23525T,T23599G,C23604A,C23854A,G23948T,C24130A,A24424T,T24469A,C24503T,C25000T,C25584T,C26270T,A26530G,C26577G,G26709A,A27259C,C27807T,A28271T,C28311T,G288…	6513-6515,11285-11293,28362-28370					0	0	0	0		M:D3G,E:T9I,ORF9b:P10S,N:P13L,M:Q19E,M:A63T,N:R203K,N:G204R,ORF1b:P314L,S:G339D,S:R346K,S:S371L,S:S373P,S:S375F,S:K417N,S:N440K,S:G446S,S:S477N,S:T478K,S:E484A,S:Q493R,S:G496S,S:Q498R,S:N501Y,S:Y505H,S:T547K,S:D614G,S:H655Y,S:N679K,S:P681H,S:N764K,S:D796Y,ORF1a:K856R,S:N856K,S:Q954H,S:N969K,S:L981F,ORF1b:I1566V,ORF1a:L2084I,ORF1a:A2710T,ORF1a:T3255I,ORF1a:P3395H,ORF1a:I3758V	ORF9b:E27-,ORF9b:N28-,ORF9b:A29-,N:E31-,N:R32-,N:S33-,ORF1a:S2083-,ORF1a:L3674-,ORF1a:S3675-,ORF1a:G3676-		1-355,21621-22537,29769-29903		CharitГ©_E_F:C26270T,ChinaCDC_N_F:G28881A;G28882A;G28883C,USCDC_N1_P:C28311T	89412	0	29903	3000	41	mediocre	1407	10	0	good	0	24	-8	0	good	0
285	hCoV-19/Kazakhstan/NLA/barcode03-18-MN908947.3/2022	21K (Omicron)	BA.1.1	13.255	good	56	21	0	0	43	10	0	1283	0	5	C2470T,A2832G,C3037T,T5386G,G8393A,C10029T,T10429A,C10449A,A11537G,T13195C,C14408T,C15240T,A18163G,G22578A,G22599A,T22673C,C22674T,T22679C,C22686T,G22813T,T22882G,G22898A,G22992A,C22995A,A23013C,A23040G,G23048A,A23055G,A23063T,T23075C,C23202A,A23403G,C23525T,T23599G,C23604A,C23854A,G23948T,C24130A,A24424T,T24469A,C24503T,C25000T,C25584T,C26270T,C26522T,A26530G,C26577G,G26709A,C26858T,A27259C,C278…	6513-6515,11285-11293,28362-28370			C26858T|21L&22C&22A	T10429A,C26522T	0	1	2	3		M:D3G,E:T9I,ORF9b:P10S,N:P13L,M:Q19E,M:A63T,N:R203K,N:G204R,ORF1b:P314L,S:G339D,S:R346K,S:S371L,S:S373P,S:S375F,S:K417N,S:N440K,S:G446S,S:S477N,S:T478K,S:E484A,S:Q493R,S:G496S,S:Q498R,S:N501Y,S:Y505H,S:T547K,S:D614G,S:H655Y,S:N679K,S:P681H,S:N764K,S:D796Y,ORF1a:K856R,S:N856K,S:Q954H,S:N969K,S:L981F,ORF1b:I1566V,ORF1a:L2084I,ORF1a:A2710T,ORF1a:T3255I,ORF1a:P3395H,ORF1a:I3758V	ORF9b:E27-,ORF9b:N28-,ORF9b:A29-,N:E31-,N:R32-,N:S33-,ORF1a:S2083-,ORF1a:L3674-,ORF1a:S3675-,ORF1a:G3676-		1-229,241,21575,21621-22537,29769-29903		CharitГ©_E_F:C26270T,ChinaCDC_N_F:G28881A;G28882A;G28883C,USCDC_N1_P:C28311T	89400	0	29903	3000	36.4074	mediocre	1283	10	0	good	0	24	-2	0	good	6
286	hCoV-19/Kazakhstan/NLA/barcode04-18-MN908947.3/2022	21K (Omicron)	BA.1.1	24.8521	good	53	21	0	0	43	10	0	1646	0	5	C2470T,A2832G,C3037T,T5386G,G8393A,C10029T,C10449A,A11537G,T13195C,C14408T,C15240T,C16750T,A18163G,G22578A,G22599A,T22673C,C22674T,T22679C,C22686T,G22813T,T22882G,G22898A,G22992A,C22995A,A23013C,A23040G,G23048A,A23055G,A23063T,T23075C,C23202A,A23403G,C23525T,T23599G,C23604A,C23854A,G23948T,A24424T,T24469A,C24503T,C25000T,C25584T,C26270T,A26530G,C26577G,G26709A,A27259C,C27807T,A28271T,C28311T,G288…	6513-6515,11285-11293,28362-28370				C16750T	0	0	1	1		M:D3G,E:T9I,ORF9b:P10S,N:P13L,M:Q19E,M:A63T,N:R203K,N:G204R,ORF1b:P314L,S:G339D,S:R346K,S:S371L,S:S373P,S:S375F,S:K417N,S:N440K,S:G446S,S:S477N,S:T478K,S:E484A,S:Q493R,S:G496S,S:Q498R,S:N501Y,S:Y505H,S:T547K,S:D614G,S:H655Y,S:N679K,S:P681H,S:N764K,S:D796Y,ORF1a:K856R,S:Q954H,S:N969K,S:L981F,ORF1b:P1095S,ORF1b:I1566V,ORF1a:L2084I,ORF1a:A2710T,ORF1a:T3255I,ORF1a:P3395H,ORF1a:I3758V	ORF9b:E27-,ORF9b:N28-,ORF9b:A29-,N:E31-,N:R32-,N:S33-,ORF1a:S2083-,ORF1a:L3674-,ORF1a:S3675-,ORF1a:G3676-		1-241,21621-22537,23983-24176,24180-24338,29769-29903		CharitГ©_E_F:C26270T,ChinaCDC_N_F:G28881A;G28882A;G28883C,USCDC_N1_P:C28311T	89412	0	29903	3000	49.8519	mediocre	1646	10	0	good	0	24	-7	0	good	1
287	hCoV-19/Kazakhstan/NLA/barcode05-18-MN908947.3/2022	21K (Omicron)	BA.1.1	62.1178	mediocre	47	21	0	0	37	10	0	2428	0	5	C2470T,A2832G,C3037T,T5386G,G8393A,C10029T,C10449A,A11537G,T13195C,C14408T,C15240T,A18163G,G22578A,G22599A,T22673C,C22674T,T22679C,C22686T,G22813T,T22882G,G22898A,G22992A,C22995A,A23013C,A23040G,G23048A,A23055G,A23063T,T23075C,C23202A,A23403G,C23525T,T23599G,C23604A,C25000T,C25584T,C26270T,A26530G,C26577G,G26709A,A27259C,C27807T,A28271T,C28311T,G28881A,G28882A,G28883C	6513-6515,11285-11293,28362-28370					0	0	0	0		M:D3G,E:T9I,ORF9b:P10S,N:P13L,M:Q19E,M:A63T,N:R203K,N:G204R,ORF1b:P314L,S:G339D,S:R346K,S:S371L,S:S373P,S:S375F,S:K417N,S:N440K,S:G446S,S:S477N,S:T478K,S:E484A,S:Q493R,S:G496S,S:Q498R,S:N501Y,S:Y505H,S:T547K,S:D614G,S:H655Y,S:N679K,S:P681H,ORF1a:K856R,ORF1b:I1566V,ORF1a:L2084I,ORF1a:A2710T,ORF1a:T3255I,ORF1a:P3395H,ORF1a:I3758V	ORF9b:E27-,ORF9b:N28-,ORF9b:A29-,N:E31-,N:R32-,N:S33-,ORF1a:S2083-,ORF1a:L3674-,ORF1a:S3675-,ORF1a:G3676-		1-327,21621-22537,23610-24658,29769-29903		CharitГ©_E_F:C26270T,ChinaCDC_N_F:G28881A;G28882A;G28883C,USCDC_N1_P:C28311T	89436	0	29903	3000	78.8148	mediocre	2428	10	0	good	0	24	-8	0	good	0
288	hCoV-19/Kazakhstan/NLA/barcode09-18-MN908947.3/2022	21K (Omicron)	BA.1.1	52.6968	mediocre	50	21	0	0	40	10	0	2260	0	5	C774T,C799T,A2832G,C3037T,C5178T,T5386G,G8393A,A9701G,C10029T,C10449A,A11537G,T13195C,C14408T,C15240T,A18163G,G22578A,G22599A,T22673C,C22674T,T22679C,C22686T,G22813T,T22882G,G22898A,G22992A,C22995A,A23013C,A23040G,G23048A,A23055G,A23063T,T23075C,C23202A,A23403G,C23525T,T23599G,C23604A,C25000T,C25584T,C26270T,A26530G,C26577G,G26709A,A27259C,C27807T,A28271T,C28311T,G28881A,G28882A,G28883C	6513-6515,11285-11293,28362-28370				C774T,C799T,C5178T,A9701G	0	0	4	4		M:D3G,E:T9I,ORF9b:P10S,N:P13L,M:Q19E,M:A63T,ORF1a:T170I,N:R203K,N:G204R,ORF1b:P314L,S:G339D,S:R346K,S:S371L,S:S373P,S:S375F,S:K417N,S:N440K,S:G446S,S:S477N,S:T478K,S:E484A,S:Q493R,S:G496S,S:Q498R,S:N501Y,S:Y505H,S:T547K,S:D614G,S:H655Y,S:N679K,S:P681H,ORF1a:K856R,ORF1b:I1566V,ORF1a:T1638I,ORF1a:L2084I,ORF1a:A2710T,ORF1a:I3146V,ORF1a:T3255I,ORF1a:P3395H,ORF1a:I3758V	ORF9b:E27-,ORF9b:N28-,ORF9b:A29-,N:E31-,N:R32-,N:S33-,ORF1a:S2083-,ORF1a:L3674-,ORF1a:S3675-,ORF1a:G3676-		1-280,2470,21621-22537,23732-24658,29769-29903		CharitГ©_E_F:C26270T,ChinaCDC_N_F:G28881A;G28882A;G28883C,USCDC_N1_P:C28311T	89424	0	29903	3000	72.5926	mediocre	2260	10	0	good	0	24	-4	0	good	4
289	hCoV-19/Kazakhstan/NLA/barcode11-18-MN908947.3/2022	21K (Omicron)	BA.1.1	19.2949	good	51	21	0	0	41	10	0	1486	0	5	C2470T,A2832G,C3037T,T5386G,G8393A,C10029T,C10449A,A11537G,T13195C,C14408T,C15240T,A18163G,G22578A,G22599A,T22673C,C22674T,T22679C,C22686T,G22813T,T22882G,G22898A,G22992A,C22995A,A23013C,A23040G,G23048A,A23055G,A23063T,T23075C,C23202A,A23403G,C23525T,T23599G,C23604A,C24130A,A24424T,T24469A,C24503T,C25000T,C25584T,C26270T,A26530G,C26577G,G26709A,A27259C,C27807T,A28271T,C28311T,G28881A,G28882A,G288…	6513-6515,11285-11293,28362-28370					0	0	0	0		M:D3G,E:T9I,ORF9b:P10S,N:P13L,M:Q19E,M:A63T,N:R203K,N:G204R,ORF1b:P314L,S:G339D,S:R346K,S:S371L,S:S373P,S:S375F,S:K417N,S:N440K,S:G446S,S:S477N,S:T478K,S:E484A,S:Q493R,S:G496S,S:Q498R,S:N501Y,S:Y505H,S:T547K,S:D614G,S:H655Y,S:N679K,S:P681H,ORF1a:K856R,S:N856K,S:Q954H,S:N969K,S:L981F,ORF1b:I1566V,ORF1a:L2084I,ORF1a:A2710T,ORF1a:T3255I,ORF1a:P3395H,ORF1a:I3758V	ORF9b:E27-,ORF9b:N28-,ORF9b:A29-,N:E31-,N:R32-,N:S33-,ORF1a:S2083-,ORF1a:L3674-,ORF1a:S3675-,ORF1a:G3676-		1-281,21621-22537,23751-23762,23768-23882,23940-23965,29769-29903		CharitГ©_E_F:C26270T,ChinaCDC_N_F:G28881A;G28882A;G28883C,USCDC_N1_P:C28311T	89420	0	29903	3000	43.9259	mediocre	1486	10	0	good	0	24	-8	0	good	0
290	hCoV-19/Kazakhstan/NLA/barcode12-18-MN908947.3/2022	21K (Omicron)	BA.1.1	15.1811	good	54	21	0	0	44	10	0	1352	0	5	A2832G,C3037T,T5386G,G8393A,C10029T,C10449A,A11537G,T13195C,C14408T,C15240T,G16744A,A18163G,G18756A,G22578A,G22599A,T22673C,C22674T,T22679C,C22686T,G22813T,T22882G,G22898A,G22992A,C22995A,A23013C,A23040G,G23048A,A23055G,A23063T,T23075C,C23202A,A23403G,C23525T,T23599G,C23604A,C23854A,G23948T,C24130A,A24424T,T24469A,C24503T,C25000T,C25584T,C26270T,A26530G,C26577G,G26709A,A27259C,C27807T,A28271T,C28…	6513-6515,11285-11293,28362-28370				G16744A,G18756A	0	0	2	2		M:D3G,E:T9I,ORF9b:P10S,N:P13L,M:Q19E,M:A63T,N:R203K,N:G204R,ORF1b:P314L,S:G339D,S:R346K,S:S371L,S:S373P,S:S375F,S:K417N,S:N440K,S:G446S,S:S477N,S:T478K,S:E484A,S:Q493R,S:G496S,S:Q498R,S:N501Y,S:Y505H,S:T547K,S:D614G,S:H655Y,S:N679K,S:P681H,S:N764K,S:D796Y,ORF1a:K856R,S:N856K,S:Q954H,S:N969K,S:L981F,ORF1b:G1093S,ORF1b:I1566V,ORF1a:L2084I,ORF1a:A2710T,ORF1a:T3255I,ORF1a:P3395H,ORF1a:I3758V	ORF9b:E27-,ORF9b:N28-,ORF9b:A29-,N:E31-,N:R32-,N:S33-,ORF1a:S2083-,ORF1a:L3674-,ORF1a:S3675-,ORF1a:G3676-		1-300,21621-22537,29769-29903		CharitГ©_E_F:C26270T,ChinaCDC_N_F:G28881A;G28882A;G28883C,USCDC_N1_P:C28311T	89408	0	29903	3000	38.963	mediocre	1352	10	0	good	0	24	-6	0	good	2
291	hCoV-19/Kazakhstan/NLA/barcode13-18-MN908947.3/2022	21K (Omicron)	BA.1.1	13.282	good	54	21	0	0	43	10	0	1284	0	5	C241T,C2470T,A2832G,C3037T,T5386G,G8393A,C10029T,C10449A,A11537G,T13195C,C14408T,C15240T,A18163G,G22578A,G22599A,T22673C,C22674T,T22679C,C22686T,G22813T,T22882G,G22898A,G22992A,C22995A,A23013C,A23040G,G23048A,A23055G,A23063T,T23075C,C23202A,A23403G,C23525T,T23599G,C23604A,C23854A,G23948T,C24130A,A24424T,T24469A,C24503T,C25000T,C25584T,C26270T,A26530G,C26577G,G26709A,A27259C,C27807T,A28271T,C28311…	6513-6515,11285-11293,28362-28370					0	0	0	0		M:D3G,E:T9I,ORF9b:P10S,N:P13L,M:Q19E,M:A63T,N:R203K,N:G204R,ORF1b:P314L,S:G339D,S:R346K,S:S371L,S:S373P,S:S375F,S:K417N,S:N440K,S:G446S,S:S477N,S:T478K,S:E484A,S:Q493R,S:G496S,S:Q498R,S:N501Y,S:Y505H,S:T547K,S:D614G,S:H655Y,S:N679K,S:P681H,S:N764K,S:D796Y,ORF1a:K856R,S:N856K,S:Q954H,S:N969K,S:L981F,ORF1b:I1566V,ORF1a:L2084I,ORF1a:A2710T,ORF1a:T3255I,ORF1a:P3395H,ORF1a:I3758V	ORF9b:E27-,ORF9b:N28-,ORF9b:A29-,N:E31-,N:R32-,N:S33-,ORF1a:S2083-,ORF1a:L3674-,ORF1a:S3675-,ORF1a:G3676-		1-232,21621-22537,29769-29903		CharitГ©_E_F:C26270T,ChinaCDC_N_F:G28881A;G28882A;G28883C,USCDC_N1_P:C28311T	89408	0	29903	3000	36.4444	mediocre	1284	10	0	good	0	24	-8	0	good	0
292	hCoV-19/Kazakhstan/NLA/barcode14-18-MN908947.3/2022	21K (Omicron)	BA.1.1	16.4475	good	57	21	0	0	46	10	0	1395	0	5	C774T,C799T,C2470T,A2832G,C3037T,C5178T,T5386G,G8393A,A9701G,C10029T,C10449A,A11537G,T13195C,C14408T,C15240T,A18163G,G22578A,G22599A,T22673C,C22674T,T22679C,C22686T,G22813T,T22882G,G22898A,G22992A,C22995A,A23013C,A23040G,G23048A,A23055G,A23063T,T23075C,C23202A,A23403G,C23525T,T23599G,C23604A,C23854A,G23948T,C24130A,A24424T,T24469A,C24503T,C25000T,C25584T,C26270T,A26530G,C26577G,G26709A,A27259C,C2…	6513-6515,11285-11293,28362-28370				C774T,C799T,C5178T,A9701G	0	0	4	4		M:D3G,E:T9I,ORF9b:P10S,N:P13L,M:Q19E,M:A63T,ORF1a:T170I,N:R203K,N:G204R,ORF1b:P314L,S:G339D,S:R346K,S:S371L,S:S373P,S:S375F,S:K417N,S:N440K,S:G446S,S:S477N,S:T478K,S:E484A,S:Q493R,S:G496S,S:Q498R,S:N501Y,S:Y505H,S:T547K,S:D614G,S:H655Y,S:N679K,S:P681H,S:N764K,S:D796Y,ORF1a:K856R,S:N856K,S:Q954H,S:N969K,S:L981F,ORF1b:I1566V,ORF1a:T1638I,ORF1a:L2084I,ORF1a:A2710T,ORF1a:I3146V,ORF1a:T3255I,ORF1a:P33…	ORF9b:E27-,ORF9b:N28-,ORF9b:A29-,N:E31-,N:R32-,N:S33-,ORF1a:S2083-,ORF1a:L3674-,ORF1a:S3675-,ORF1a:G3676-		1-343,21621-22537,29769-29903		CharitГ©_E_F:C26270T,ChinaCDC_N_F:G28881A;G28882A;G28883C,USCDC_N1_P:C28311T	89396	0	29903	3000	40.5556	mediocre	1395	10	0	good	0	24	-4	0	good	4
293	hCoV-19/Kazakhstan/NLA/barcode17-18-MN908947.3/2022	21K (Omicron)	BA.1.1	13.4716	good	57	21	0	0	46	10	0	1291	0	5	C774T,C799T,C2470T,A2832G,C3037T,C5178T,T5386G,G8393A,A9701G,C10029T,C10449A,A11537G,T13195C,C14408T,C15240T,A18163G,G22578A,G22599A,T22673C,C22674T,T22679C,C22686T,G22813T,T22882G,G22898A,G22992A,C22995A,A23013C,A23040G,G23048A,A23055G,A23063T,T23075C,C23202A,A23403G,C23525T,T23599G,C23604A,C23854A,G23948T,C24130A,A24424T,T24469A,C24503T,C25000T,C25584T,C26270T,A26530G,C26577G,G26709A,A27259C,C2…	6513-6515,11285-11293,28362-28370				C774T,C799T,C5178T,A9701G	0	0	4	4		M:D3G,E:T9I,ORF9b:P10S,N:P13L,M:Q19E,M:A63T,ORF1a:T170I,N:R203K,N:G204R,ORF1b:P314L,S:G339D,S:R346K,S:S371L,S:S373P,S:S375F,S:K417N,S:N440K,S:G446S,S:S477N,S:T478K,S:E484A,S:Q493R,S:G496S,S:Q498R,S:N501Y,S:Y505H,S:T547K,S:D614G,S:H655Y,S:N679K,S:P681H,S:N764K,S:D796Y,ORF1a:K856R,S:N856K,S:Q954H,S:N969K,S:L981F,ORF1b:I1566V,ORF1a:T1638I,ORF1a:L2084I,ORF1a:A2710T,ORF1a:I3146V,ORF1a:T3255I,ORF1a:P33…	ORF9b:E27-,ORF9b:N28-,ORF9b:A29-,N:E31-,N:R32-,N:S33-,ORF1a:S2083-,ORF1a:L3674-,ORF1a:S3675-,ORF1a:G3676-		1-238,241,21621-22537,29769-29903		CharitГ©_E_F:C26270T,ChinaCDC_N_F:G28881A;G28882A;G28883C,USCDC_N1_P:C28311T	89396	0	29903	3000	36.7037	mediocre	1291	10	0	good	0	24	-4	0	good	4
294	hCoV-19/Kazakhstan/NLA/barcode18-18-MN908947.3/2022	21K (Omicron)	BA.1.1	17.7023	good	53	21	0	0	43	10	0	1436	0	5	C2470T,A2832G,C3037T,T5386G,G8393A,C10029T,C10449A,A11537G,T13195C,C14408T,C15240T,A18163G,G22578A,G22599A,T22673C,C22674T,T22679C,C22686T,G22813T,T22882G,G22898A,G22992A,C22995A,A23013C,A23040G,G23048A,A23055G,A23063T,T23075C,C23202A,A23403G,C23525T,T23599G,C23604A,C23854A,G23948T,C24130A,A24424T,T24469A,C24503T,C25000T,C25584T,C26270T,A26530G,C26577G,G26709A,A27259C,C27807T,A28271T,C28311T,G288…	6513-6515,11285-11293,28362-28370					0	0	0	0		M:D3G,E:T9I,ORF9b:P10S,N:P13L,M:Q19E,M:A63T,N:R203K,N:G204R,ORF1b:P314L,S:G339D,S:R346K,S:S371L,S:S373P,S:S375F,S:K417N,S:N440K,S:G446S,S:S477N,S:T478K,S:E484A,S:Q493R,S:G496S,S:Q498R,S:N501Y,S:Y505H,S:T547K,S:D614G,S:H655Y,S:N679K,S:P681H,S:N764K,S:D796Y,ORF1a:K856R,S:N856K,S:Q954H,S:N969K,S:L981F,ORF1b:I1566V,ORF1a:L2084I,ORF1a:A2710T,ORF1a:T3255I,ORF1a:P3395H,ORF1a:I3758V	ORF9b:E27-,ORF9b:N28-,ORF9b:A29-,N:E31-,N:R32-,N:S33-,ORF1a:S2083-,ORF1a:L3674-,ORF1a:S3675-,ORF1a:G3676-		1-381,18647,21586,21588,21621-22537,29769-29903		CharitГ©_E_F:C26270T,ChinaCDC_N_F:G28881A;G28882A;G28883C,USCDC_N1_P:C28311T	89412	0	29903	3000	42.0741	mediocre	1436	10	0	good	0	24	-8	0	good	0
295	hCoV-19/Kazakhstan/NLA/barcode19-18-MN908947.3/2022	21K (Omicron)	BA.1.1	19.786	good	53	21	0	0	43	10	0	1501	0	5	C2470T,A2832G,C3037T,T5386G,G8393A,C10029T,C10449A,A11537G,T13195C,C14408T,C15240T,A18163G,G22578A,G22599A,T22673C,C22674T,T22679C,C22686T,G22813T,T22882G,G22898A,G22992A,C22995A,A23013C,A23040G,G23048A,A23055G,A23063T,T23075C,C23202A,A23403G,C23525T,T23599G,C23604A,C23854A,G23948T,C24130A,A24424T,T24469A,C24503T,C25000T,C25584T,C26270T,A26530G,C26577G,G26709A,A27259C,C27807T,A28271T,C28311T,G288…	6513-6515,11285-11293,28362-28370					0	0	0	0		M:D3G,E:T9I,ORF9b:P10S,N:P13L,M:Q19E,M:A63T,N:R203K,N:G204R,ORF1b:P314L,S:G339D,S:R346K,S:S371L,S:S373P,S:S375F,S:K417N,S:N440K,S:G446S,S:S477N,S:T478K,S:E484A,S:Q493R,S:G496S,S:Q498R,S:N501Y,S:Y505H,S:T547K,S:D614G,S:H655Y,S:N679K,S:P681H,S:N764K,S:D796Y,ORF1a:K856R,S:N856K,S:Q954H,S:N969K,S:L981F,ORF1b:I1566V,ORF1a:L2084I,ORF1a:A2710T,ORF1a:T3255I,ORF1a:P3395H,ORF1a:I3758V	ORF9b:E27-,ORF9b:N28-,ORF9b:A29-,N:E31-,N:R32-,N:S33-,ORF1a:S2083-,ORF1a:L3674-,ORF1a:S3675-,ORF1a:G3676-		1-414,6487,9370,18457,21621-22537,23731-23762,29769-29903		CharitГ©_E_F:C26270T,ChinaCDC_N_F:G28881A;G28882A;G28883C,USCDC_N1_P:C28311T	89412	0	29903	3000	44.4815	mediocre	1501	10	0	good	0	24	-8	0	good	0
296	hCoV-19/Kazakhstan/NLA/barcode20-18-MN908947.3/2022	21K (Omicron)	BA.1.1	56.9745	mediocre	50	21	0	0	41	10	0	2338	0	5	A2832G,C3037T,T5386G,G8393A,C8639A,C10029T,C10449A,A11537G,T13195C,C14408T,C15240T,A18163G,G22578A,G22599A,T22673C,C22674T,T22679C,C22686T,G22813T,T22882G,G22898A,G22992A,C22995A,A23013C,A23040G,G23048A,A23055G,A23063T,T23075C,C23202A,A23403G,C23525T,T23599G,C23604A,A24424T,T24469A,C24503T,C25000T,C25584T,C26270T,A26530G,C26577G,G26709A,A27259C,C27807T,A28271T,C28311T,G28881A,G28882A,G28883C	6513-6515,11285-11293,28362-28370				C8639A	0	0	1	1		M:D3G,E:T9I,ORF9b:P10S,N:P13L,M:Q19E,M:A63T,N:R203K,N:G204R,ORF1b:P314L,S:G339D,S:R346K,S:S371L,S:S373P,S:S375F,S:K417N,S:N440K,S:G446S,S:S477N,S:T478K,S:E484A,S:Q493R,S:G496S,S:Q498R,S:N501Y,S:Y505H,S:T547K,S:D614G,S:H655Y,S:N679K,S:P681H,ORF1a:K856R,S:Q954H,S:N969K,S:L981F,ORF1b:I1566V,ORF1a:L2084I,ORF1a:A2710T,ORF1a:P2792T,ORF1a:T3255I,ORF1a:P3395H,ORF1a:I3758V	ORF9b:E27-,ORF9b:N28-,ORF9b:A29-,N:E31-,N:R32-,N:S33-,ORF1a:S2083-,ORF1a:L3674-,ORF1a:S3675-,ORF1a:G3676-		1-376,2470,6528-6539,6544-6966,21594,21621-22537,23751-24223,29769-29903		CharitГ©_E_F:C26270T,ChinaCDC_N_F:G28881A;G28882A;G28883C,USCDC_N1_P:C28311T	89424	0	29903	3000	75.4815	mediocre	2338	10	0	good	0	24	-7	0	good	1
297	hCoV-19/Kazakhstan/NLA/barcode21-18-MN908947.3/2022	21K (Omicron)	BA.1.1	31.443	mediocre	50	21	0	0	40	10	0	1814	0	5	C2470T,A2832G,C3037T,T5386G,G8393A,C10029T,C10449A,A11537G,T13195C,C14408T,C15240T,A18163G,G22578A,G22599A,T22673C,C22674T,T22679C,C22686T,G22813T,T22882G,G22898A,G22992A,C22995A,A23013C,A23040G,G23048A,A23055G,A23063T,T23075C,C23202A,A23403G,C23525T,T23599G,C23604A,C23854A,G23948T,C24130A,C25000T,C25584T,C26270T,A26530G,C26577G,G26709A,A27259C,C27807T,A28271T,C28311T,G28881A,G28882A,G28883C	6513-6515,11285-11293,28362-28370					0	0	0	0		M:D3G,E:T9I,ORF9b:P10S,N:P13L,M:Q19E,M:A63T,N:R203K,N:G204R,ORF1b:P314L,S:G339D,S:R346K,S:S371L,S:S373P,S:S375F,S:K417N,S:N440K,S:G446S,S:S477N,S:T478K,S:E484A,S:Q493R,S:G496S,S:Q498R,S:N501Y,S:Y505H,S:T547K,S:D614G,S:H655Y,S:N679K,S:P681H,S:N764K,S:D796Y,ORF1a:K856R,S:N856K,ORF1b:I1566V,ORF1a:L2084I,ORF1a:A2710T,ORF1a:T3255I,ORF1a:P3395H,ORF1a:I3758V	ORF9b:E27-,ORF9b:N28-,ORF9b:A29-,N:E31-,N:R32-,N:S33-,ORF1a:S2083-,ORF1a:L3674-,ORF1a:S3675-,ORF1a:G3676-		1-246,21621-22537,23751-23762,23987-24090,24134-24395,24399-24535,24658,29769-29903		CharitГ©_E_F:C26270T,ChinaCDC_N_F:G28881A;G28882A;G28883C,USCDC_N1_P:C28311T	89424	0	29903	3000	56.0741	mediocre	1814	10	0	good	0	24	-8	0	good	0
298	hCoV-19/Kazakhstan/NLA/barcode22-18-MN908947.3/2022	21K (Omicron)	BA.1.1	14.6377	good	54	21	0	0	44	10	0	1333	0	5	A2832G,C3037T,T5386G,G8393A,C10029T,C10449A,A11537G,T13195C,C14408T,C15240T,G16744A,A18163G,G18756A,G22578A,G22599A,T22673C,C22674T,T22679C,C22686T,G22813T,T22882G,G22898A,G22992A,C22995A,A23013C,A23040G,G23048A,A23055G,A23063T,T23075C,C23202A,A23403G,C23525T,T23599G,C23604A,C23854A,G23948T,C24130A,A24424T,T24469A,C24503T,C25000T,C25584T,C26270T,A26530G,C26577G,G26709A,A27259C,C27807T,A28271T,C28…	6513-6515,11285-11293,28362-28370				G16744A,G18756A	0	0	2	2		M:D3G,E:T9I,ORF9b:P10S,N:P13L,M:Q19E,M:A63T,N:R203K,N:G204R,ORF1b:P314L,S:G339D,S:R346K,S:S371L,S:S373P,S:S375F,S:K417N,S:N440K,S:G446S,S:S477N,S:T478K,S:E484A,S:Q493R,S:G496S,S:Q498R,S:N501Y,S:Y505H,S:T547K,S:D614G,S:H655Y,S:N679K,S:P681H,S:N764K,S:D796Y,ORF1a:K856R,S:N856K,S:Q954H,S:N969K,S:L981F,ORF1b:G1093S,ORF1b:I1566V,ORF1a:L2084I,ORF1a:A2710T,ORF1a:T3255I,ORF1a:P3395H,ORF1a:I3758V	ORF9b:E27-,ORF9b:N28-,ORF9b:A29-,N:E31-,N:R32-,N:S33-,ORF1a:S2083-,ORF1a:L3674-,ORF1a:S3675-,ORF1a:G3676-		1-280,21617,21621-22537,29769-29903		CharitГ©_E_F:C26270T,ChinaCDC_N_F:G28881A;G28882A;G28883C,USCDC_N1_P:C28311T	89408	0	29903	3000	38.2593	mediocre	1333	10	0	good	0	24	-6	0	good	2
299	hCoV-19/Kazakhstan/NLA/barcode23-18-MN908947.3/2022	21K (Omicron)	BA.1.1	17.9525	good	54	21	0	0	44	10	0	1444	0	5	C2470T,A2832G,C3037T,T5386G,G8393A,C10029T,C10449A,A11537G,T13195C,C14408T,C15240T,C16750T,A18163G,G22578A,G22599A,T22673C,C22674T,T22679C,C22686T,G22813T,T22882G,G22898A,G22992A,C22995A,A23013C,A23040G,G23048A,A23055G,A23063T,T23075C,C23202A,A23403G,C23525T,T23599G,C23604A,C23854A,G23948T,C24130A,A24424T,T24469A,C24503T,C25000T,C25584T,C26270T,A26530G,C26577G,G26709A,A27259C,C27807T,A28271T,C283…	6513-6515,11285-11293,28362-28370				C16750T	0	0	1	1		M:D3G,E:T9I,ORF9b:P10S,N:P13L,M:Q19E,M:A63T,N:R203K,N:G204R,ORF1b:P314L,S:G339D,S:R346K,S:S371L,S:S373P,S:S375F,S:K417N,S:N440K,S:G446S,S:S477N,S:T478K,S:E484A,S:Q493R,S:G496S,S:Q498R,S:N501Y,S:Y505H,S:T547K,S:D614G,S:H655Y,S:N679K,S:P681H,S:N764K,S:D796Y,ORF1a:K856R,S:N856K,S:Q954H,S:N969K,S:L981F,ORF1b:P1095S,ORF1b:I1566V,ORF1a:L2084I,ORF1a:A2710T,ORF1a:T3255I,ORF1a:P3395H,ORF1a:I3758V	ORF9b:E27-,ORF9b:N28-,ORF9b:A29-,N:E31-,N:R32-,N:S33-,ORF1a:S2083-,ORF1a:L3674-,ORF1a:S3675-,ORF1a:G3676-		1-381,8956,21621-22537,22550,22553,22556-22559,22561-22562,22569,22572,29769-29903		CharitГ©_E_F:C26270T,ChinaCDC_N_F:G28881A;G28882A;G28883C,USCDC_N1_P:C28311T	89408	0	29903	3000	42.3704	mediocre	1444	10	0	good	0	24	-7	0	good	1
300	hCoV-19/Kazakhstan/NLA/barcode24-18-MN908947.3/2022	21K (Omicron)	BA.1.1	13.3631	good	56	21	0	0	45	10	0	1287	0	5	C2470T,A2832G,C3037T,T5386G,C7006T,G8393A,T9370G,C10029T,C10449A,A11537G,T13195C,C14408T,C15240T,A18163G,C18457T,G22578A,G22599A,T22673C,C22674T,T22679C,C22686T,G22813T,T22882G,G22898A,G22992A,C22995A,A23013C,A23040G,G23048A,A23055G,A23063T,T23075C,C23202A,A23403G,C23525T,T23599G,C23604A,C23854A,G23948T,C24130A,A24424T,T24469A,C24503T,C25000T,C25584T,C26270T,A26530G,C26577G,G26709A,A27259C,C27807…	6513-6515,11285-11293,28362-28370				C7006T,T9370G,C18457T	0	0	3	3		M:D3G,E:T9I,ORF9b:P10S,N:P13L,M:Q19E,M:A63T,N:R203K,N:G204R,ORF1b:P314L,S:G339D,S:R346K,S:S371L,S:S373P,S:S375F,S:K417N,S:N440K,S:G446S,S:S477N,S:T478K,S:E484A,S:Q493R,S:G496S,S:Q498R,S:N501Y,S:Y505H,S:T547K,S:D614G,S:H655Y,S:N679K,S:P681H,S:N764K,S:D796Y,ORF1a:K856R,S:N856K,S:Q954H,S:N969K,S:L981F,ORF1b:I1566V,ORF1b:P1664S,ORF1a:L2084I,ORF1a:A2710T,ORF1a:I3035M,ORF1a:T3255I,ORF1a:P3395H,ORF1a:I3…	ORF9b:E27-,ORF9b:N28-,ORF9b:A29-,N:E31-,N:R32-,N:S33-,ORF1a:S2083-,ORF1a:L3674-,ORF1a:S3675-,ORF1a:G3676-		1-233,241,21621-22537,22544,29769-29903		CharitГ©_E_F:C26270T,ChinaCDC_N_F:G28881A;G28882A;G28883C,USCDC_N1_P:C28311T	89400	0	29903	3000	36.5556	mediocre	1287	10	0	good	0	24	-5	0	good	3
301	hCoV-19/Kazakhstan/NLA/barcode25-18-MN908947.3/2022	21K (Omicron)	BA.1.1	13.8274	good	53	21	0	0	43	10	0	1304	0	5	C2470T,A2832G,C3037T,T5386G,G8393A,C10029T,C10449A,A11537G,T13195C,C14408T,C15240T,A18163G,G22578A,G22599A,T22673C,C22674T,T22679C,C22686T,G22813T,T22882G,G22898A,G22992A,C22995A,A23013C,A23040G,G23048A,A23055G,A23063T,T23075C,C23202A,A23403G,C23525T,T23599G,C23604A,C23854A,G23948T,C24130A,A24424T,T24469A,C24503T,C25000T,C25584T,C26270T,A26530G,C26577G,G26709A,A27259C,C27807T,A28271T,C28311T,G288…	6513-6515,11285-11293,28362-28370					0	0	0	0		M:D3G,E:T9I,ORF9b:P10S,N:P13L,M:Q19E,M:A63T,N:R203K,N:G204R,ORF1b:P314L,S:G339D,S:R346K,S:S371L,S:S373P,S:S375F,S:K417N,S:N440K,S:G446S,S:S477N,S:T478K,S:E484A,S:Q493R,S:G496S,S:Q498R,S:N501Y,S:Y505H,S:T547K,S:D614G,S:H655Y,S:N679K,S:P681H,S:N764K,S:D796Y,ORF1a:K856R,S:N856K,S:Q954H,S:N969K,S:L981F,ORF1b:I1566V,ORF1a:L2084I,ORF1a:A2710T,ORF1a:T3255I,ORF1a:P3395H,ORF1a:I3758V	ORF9b:E27-,ORF9b:N28-,ORF9b:A29-,N:E31-,N:R32-,N:S33-,ORF1a:S2083-,ORF1a:L3674-,ORF1a:S3675-,ORF1a:G3676-		1-252,21621-22537,29769-29903		CharitГ©_E_F:C26270T,ChinaCDC_N_F:G28881A;G28882A;G28883C,USCDC_N1_P:C28311T	89412	0	29903	3000	37.1852	mediocre	1304	10	0	good	0	24	-8	0	good	0
302	hCoV-19/Kazakhstan/NLA/barcode26-18-MN908947.3/2022	21K (Omicron)	BA.1.1	13.7723	good	54	30	0	0	43	13	0	1302	0	5	C2470T,A2832G,C3037T,T5386G,G8393A,C10029T,C10449A,A11537G,T13195C,C14408T,C15240T,A18163G,G22578A,G22599A,T22673C,C22674T,T22679C,C22686T,G22813T,T22882G,G22898A,G22992A,C22995A,A23013C,A23040G,G23048A,A23055G,A23063T,T23075C,C23202A,A23403G,C23525T,T23599G,C23604A,C23854A,G23948T,C24130A,A24424T,T24469A,C24503T,C25000T,C25584T,C26270T,C26522T,A26530G,C26577G,G26709A,A27259C,C27807T,A28271T,C283…	515-523,6513-6515,11285-11293,28362-28370				C26522T	0	0	1	1		M:D3G,E:T9I,ORF9b:P10S,N:P13L,M:Q19E,M:A63T,N:R203K,N:G204R,ORF1b:P314L,S:G339D,S:R346K,S:S371L,S:S373P,S:S375F,S:K417N,S:N440K,S:G446S,S:S477N,S:T478K,S:E484A,S:Q493R,S:G496S,S:Q498R,S:N501Y,S:Y505H,S:T547K,S:D614G,S:H655Y,S:N679K,S:P681H,S:N764K,S:D796Y,ORF1a:K856R,S:N856K,S:Q954H,S:N969K,S:L981F,ORF1b:I1566V,ORF1a:L2084I,ORF1a:A2710T,ORF1a:T3255I,ORF1a:P3395H,ORF1a:I3758V	ORF9b:E27-,ORF9b:N28-,ORF9b:A29-,N:E31-,N:R32-,N:S33-,ORF1a:V84-,ORF1a:M85-,ORF1a:V86-,ORF1a:S2083-,ORF1a:L3674-,ORF1a:S3675-,ORF1a:G3676-		1-225,241,21621-22537,24060-24083,29769-29903		CharitГ©_E_F:C26270T,ChinaCDC_N_F:G28881A;G28882A;G28883C,USCDC_N1_P:C28311T	89374	0	29903	3000	37.1111	mediocre	1302	10	0	good	0	24	-6	0	good	2
303	hCoV-19/Kazakhstan/NLA/barcode27-18-MN908947.3/2022	21K (Omicron)	BA.1.1	14.5528	good	54	21	0	0	44	10	0	1330	0	5	C2470T,A2832G,C3037T,T5386G,G8393A,C10029T,C10449A,A11537G,T13195C,C14408T,C15240T,C16750T,A18163G,G22578A,G22599A,T22673C,C22674T,T22679C,C22686T,G22813T,T22882G,G22898A,G22992A,C22995A,A23013C,A23040G,G23048A,A23055G,A23063T,T23075C,C23202A,A23403G,C23525T,T23599G,C23604A,C23854A,G23948T,C24130A,A24424T,T24469A,C24503T,C25000T,C25584T,C26270T,A26530G,C26577G,G26709A,A27259C,C27807T,A28271T,C283…	6513-6515,11285-11293,28362-28370				C16750T	0	0	1	1		M:D3G,E:T9I,ORF9b:P10S,N:P13L,M:Q19E,M:A63T,N:R203K,N:G204R,ORF1b:P314L,S:G339D,S:R346K,S:S371L,S:S373P,S:S375F,S:K417N,S:N440K,S:G446S,S:S477N,S:T478K,S:E484A,S:Q493R,S:G496S,S:Q498R,S:N501Y,S:Y505H,S:T547K,S:D614G,S:H655Y,S:N679K,S:P681H,S:N764K,S:D796Y,ORF1a:K856R,S:N856K,S:Q954H,S:N969K,S:L981F,ORF1b:P1095S,ORF1b:I1566V,ORF1a:L2084I,ORF1a:A2710T,ORF1a:T3255I,ORF1a:P3395H,ORF1a:I3758V	ORF9b:E27-,ORF9b:N28-,ORF9b:A29-,N:E31-,N:R32-,N:S33-,ORF1a:S2083-,ORF1a:L3674-,ORF1a:S3675-,ORF1a:G3676-		1-278,21621-22537,29769-29903		CharitГ©_E_F:C26270T,ChinaCDC_N_F:G28881A;G28882A;G28883C,USCDC_N1_P:C28311T	89408	0	29903	3000	38.1481	mediocre	1330	10	0	good	0	24	-7	0	good	1
304	hCoV-19/Kazakhstan/NLA/barcode28-18-MN908947.3/2022	21K (Omicron)	BA.1.1	13.255	good	55	21	0	0	45	10	0	1283	0	5	C2470T,A2832G,C3037T,T5386G,C6968G,G8393A,C10029T,C10449A,C10647T,A11537G,T13195C,C14408T,C15240T,A18163G,G22578A,G22599A,T22673C,C22674T,T22679C,C22686T,G22813T,T22882G,G22898A,G22992A,C22995A,A23013C,A23040G,G23048A,A23055G,A23063T,T23075C,C23202A,A23403G,C23525T,T23599G,C23604A,C23854A,G23948T,C24130A,A24424T,T24469A,C24503T,C25000T,C25584T,C26270T,A26530G,C26577G,G26709A,A27259C,C27807T,A2827…	6513-6515,11285-11293,28362-28370				C6968G,C10647T	0	0	2	2		M:D3G,E:T9I,ORF9b:P10S,N:P13L,M:Q19E,M:A63T,N:R203K,N:G204R,ORF1b:P314L,S:G339D,S:R346K,S:S371L,S:S373P,S:S375F,S:K417N,S:N440K,S:G446S,S:S477N,S:T478K,S:E484A,S:Q493R,S:G496S,S:Q498R,S:N501Y,S:Y505H,S:T547K,S:D614G,S:H655Y,S:N679K,S:P681H,S:N764K,S:D796Y,ORF1a:K856R,S:N856K,S:Q954H,S:N969K,S:L981F,ORF1b:I1566V,ORF1a:L2084I,ORF1a:L2235V,ORF1a:A2710T,ORF1a:T3255I,ORF1a:P3395H,ORF1a:T3461I,ORF1a:I3…	ORF9b:E27-,ORF9b:N28-,ORF9b:A29-,N:E31-,N:R32-,N:S33-,ORF1a:S2083-,ORF1a:L3674-,ORF1a:S3675-,ORF1a:G3676-		1-230,241,21621-22537,29769-29903		CharitГ©_E_F:C26270T,ChinaCDC_N_F:G28881A;G28882A;G28883C,USCDC_N1_P:C28311T	89404	0	29903	3000	36.4074	mediocre	1283	10	0	good	0	24	-6	0	good	2
305	hCoV-19/Kazakhstan/NLA/barcode30-18-MN908947.3/2022	21K (Omicron)	BA.1	0.081331	good	53	39	9	0	46	16	1	377	0	5	A2832G,C3037T,T5386G,G8393A,C10029T,C10449A,A11537G,T13195C,C14408T,C15240T,A18163G,C21762T,C21846T,G22578A,T22673C,C22674T,T22679C,C22686T,G22813T,T22882G,G22898A,G22992A,C22995A,A23013C,A23040G,G23048A,A23055G,A23063T,T23075C,C23202A,A23403G,C23525T,T23599G,C23604A,C23854A,G23948T,C24130A,A24424T,T24469A,C24503T,C25000T,C25584T,C26270T,A26530G,C26577G,G26709A,A27259C,C27807T,A28271T,C28311T,G28…	6513-6515,11285-11293,21765-21770,21987-21995,22194-22196,28362-28370	22204:GAGCCAGAA				0	0	0	0		M:D3G,E:T9I,ORF9b:P10S,N:P13L,M:Q19E,M:A63T,S:A67V,S:T95I,S:Y145D,N:R203K,N:G204R,S:L212I,ORF1b:P314L,S:G339D,S:S371L,S:S373P,S:S375F,S:K417N,S:N440K,S:G446S,S:S477N,S:T478K,S:E484A,S:Q493R,S:G496S,S:Q498R,S:N501Y,S:Y505H,S:T547K,S:D614G,S:H655Y,S:N679K,S:P681H,S:N764K,S:D796Y,ORF1a:K856R,S:N856K,S:Q954H,S:N969K,S:L981F,ORF1b:I1566V,ORF1a:L2084I,ORF1a:A2710T,ORF1a:T3255I,ORF1a:P3395H,ORF1a:I3758V	ORF9b:E27-,ORF9b:N28-,ORF9b:A29-,N:E31-,N:R32-,N:S33-,S:H69-,S:V70-,S:G142-,S:V143-,S:Y144-,S:N211-,ORF1a:S2083-,ORF1a:L3674-,ORF1a:S3675-,ORF1a:G3676-	S:214:EPE	1-238,241,5179,5924,23489,29769-29903		CharitГ©_E_F:C26270T,ChinaCDC_N_F:G28881A;G28882A;G28883C,USCDC_N1_P:C28311T	89327	0	29903	3000	2.85185	good	377	10	0	good	0	24	-8	0	good	0
306	hCoV-19/Kazakhstan/NLA/barcode31-18-MN908947.3/2022	21K (Omicron)	BA.1	21.7778	good	49	39	9	0	40	16	1	1560	0	5	A2832G,C3037T,T5386G,G8393A,C10029T,C10449A,A11537G,T12418C,T13195C,C14408T,C15240T,A18163G,C21762T,C21846T,G22578A,T22673C,C22674T,T22679C,C22686T,G22813T,T22882G,G22898A,G22992A,C22995A,A23013C,A23040G,G23048A,A23055G,A23063T,T23075C,C23202A,A23403G,C23525T,T23599G,C23604A,C25000T,C25584T,C26270T,A26530G,C26577G,G26709A,A27259C,C27807T,A28271T,C28311T,G28881A,G28882A,G28883C,T29727G	6513-6515,11285-11293,21765-21770,21987-21995,22194-22196,28362-28370	22204:GAGCCAGAA			T12418C,T29727G	0	0	2	2		M:D3G,E:T9I,ORF9b:P10S,N:P13L,M:Q19E,M:A63T,S:A67V,S:T95I,S:Y145D,N:R203K,N:G204R,S:L212I,ORF1b:P314L,S:G339D,S:S371L,S:S373P,S:S375F,S:K417N,S:N440K,S:G446S,S:S477N,S:T478K,S:E484A,S:Q493R,S:G496S,S:Q498R,S:N501Y,S:Y505H,S:T547K,S:D614G,S:H655Y,S:N679K,S:P681H,ORF1a:K856R,ORF1b:I1566V,ORF1a:L2084I,ORF1a:A2710T,ORF1a:T3255I,ORF1a:P3395H,ORF1a:I3758V	ORF9b:E27-,ORF9b:N28-,ORF9b:A29-,N:E31-,N:R32-,N:S33-,S:H69-,S:V70-,S:G142-,S:V143-,S:Y144-,S:N211-,ORF1a:S2083-,ORF1a:L3674-,ORF1a:S3675-,ORF1a:G3676-	S:214:EPE	1-376,23610-24658,29769-29903		CharitГ©_E_F:C26270T,ChinaCDC_N_F:G28881A;G28882A;G28883C,USCDC_N1_P:C28311T	89343	0	29903	3000	46.6667	mediocre	1560	10	0	good	0	24	-6	0	good	2
307	hCoV-19/Kazakhstan/NLA/barcode32-18-MN908947.3/2022	21K (Omicron)	BA.1.1	44.2964	mediocre	51	21	0	0	40	10	0	2097	0	5	C2470T,A2832G,C3037T,T5386G,G8393A,C10029T,C10449A,A11537G,T13195C,C14408T,C15240T,A18163G,G22578A,G22599A,T22673C,C22674T,T22679C,C22686T,G22813T,T22882G,G22898A,G22992A,C22995A,A23013C,A23040G,G23048A,A23055G,A23063T,T23075C,C23202A,A23403G,C23525T,T23599G,C23604A,C23854A,G23948T,C25000T,C25584T,C26270T,C26522T,A26530G,C26577G,G26709A,A27259C,C27807T,A28271T,C28311T,C28677T,G28881A,G28882A,G288…	6513-6515,11285-11293,28362-28370				C26522T,C28677T	0	0	2	2		M:D3G,E:T9I,ORF9b:P10S,N:P13L,M:Q19E,M:A63T,N:T135I,N:R203K,N:G204R,ORF1b:P314L,S:G339D,S:R346K,S:S371L,S:S373P,S:S375F,S:K417N,S:N440K,S:G446S,S:S477N,S:T478K,S:E484A,S:Q493R,S:G496S,S:Q498R,S:N501Y,S:Y505H,S:T547K,S:D614G,S:H655Y,S:N679K,S:P681H,S:N764K,S:D796Y,ORF1a:K856R,ORF1b:I1566V,ORF1a:L2084I,ORF1a:A2710T,ORF1a:T3255I,ORF1a:P3395H,ORF1a:I3758V	ORF9b:E27-,ORF9b:N28-,ORF9b:A29-,N:E31-,N:R32-,N:S33-,ORF1a:S2083-,ORF1a:L3674-,ORF1a:S3675-,ORF1a:G3676-		1-356,21621-22537,22540,23751-23762,23983-24658,29769-29903		CharitГ©_E_F:C26270T,ChinaCDC_N_F:G28881A;G28882A;G28883C,USCDC_N1_P:C28311T	89420	0	29903	3000	66.5556	mediocre	2097	10	0	good	0	24	-6	0	good	2
308	hCoV-19/Kazakhstan/NLA/barcode33-18-MN908947.3/2022	21K (Omicron)	BA.1.1	20.0505	good	54	21	0	0	44	10	0	1509	0	5	C2470T,A2832G,C3037T,T5386G,G8393A,C10029T,C10449A,A11537G,T13195C,C14408T,C15240T,C16750T,A18163G,G22578A,G22599A,T22673C,C22674T,T22679C,C22686T,G22813T,T22882G,G22898A,G22992A,C22995A,A23013C,A23040G,G23048A,A23055G,A23063T,T23075C,C23202A,A23403G,C23525T,T23599G,C23604A,C23854A,G23948T,C24130A,A24424T,T24469A,C24503T,C25000T,C25584T,C26270T,A26530G,C26577G,G26709A,A27259C,C27807T,A28271T,C283…	6513-6515,11285-11293,28362-28370				C16750T	0	0	1	1		M:D3G,E:T9I,ORF9b:P10S,N:P13L,M:Q19E,M:A63T,N:R203K,N:G204R,ORF1b:P314L,S:G339D,S:R346K,S:S371L,S:S373P,S:S375F,S:K417N,S:N440K,S:G446S,S:S477N,S:T478K,S:E484A,S:Q493R,S:G496S,S:Q498R,S:N501Y,S:Y505H,S:T547K,S:D614G,S:H655Y,S:N679K,S:P681H,S:N764K,S:D796Y,ORF1a:K856R,S:N856K,S:Q954H,S:N969K,S:L981F,ORF1b:P1095S,ORF1b:I1566V,ORF1a:L2084I,ORF1a:A2710T,ORF1a:T3255I,ORF1a:P3395H,ORF1a:I3758V	ORF9b:E27-,ORF9b:N28-,ORF9b:A29-,N:E31-,N:R32-,N:S33-,ORF1a:S2083-,ORF1a:L3674-,ORF1a:S3675-,ORF1a:G3676-		1-364,21621-22537,23991-24083,29769-29903		CharitГ©_E_F:C26270T,ChinaCDC_N_F:G28881A;G28882A;G28883C,USCDC_N1_P:C28311T	89408	0	29903	3000	44.7778	mediocre	1509	10	0	good	0	24	-7	0	good	1
309	hCoV-19/Kazakhstan/NLA/barcode34-18-MN908947.3/2022	21K (Omicron)	BA.1.1	14.1878	good	53	21	0	0	43	10	0	1317	0	5	C2470T,A2832G,C3037T,T5386G,G8393A,C10029T,C10449A,A11537G,T13195C,C14408T,C15240T,A18163G,G22578A,G22599A,T22673C,C22674T,T22679C,C22686T,G22813T,T22882G,G22898A,G22992A,C22995A,A23013C,A23040G,G23048A,A23055G,A23063T,T23075C,C23202A,A23403G,C23525T,T23599G,C23604A,C23854A,G23948T,C24130A,A24424T,T24469A,C24503T,C25000T,C25584T,C26270T,A26530G,C26577G,G26709A,A27259C,C27807T,A28271T,C28311T,G288…	6513-6515,11285-11293,28362-28370					0	0	0	0		M:D3G,E:T9I,ORF9b:P10S,N:P13L,M:Q19E,M:A63T,N:R203K,N:G204R,ORF1b:P314L,S:G339D,S:R346K,S:S371L,S:S373P,S:S375F,S:K417N,S:N440K,S:G446S,S:S477N,S:T478K,S:E484A,S:Q493R,S:G496S,S:Q498R,S:N501Y,S:Y505H,S:T547K,S:D614G,S:H655Y,S:N679K,S:P681H,S:N764K,S:D796Y,ORF1a:K856R,S:N856K,S:Q954H,S:N969K,S:L981F,ORF1b:I1566V,ORF1a:L2084I,ORF1a:A2710T,ORF1a:T3255I,ORF1a:P3395H,ORF1a:I3758V	ORF9b:E27-,ORF9b:N28-,ORF9b:A29-,N:E31-,N:R32-,N:S33-,ORF1a:S2083-,ORF1a:L3674-,ORF1a:S3675-,ORF1a:G3676-		1-265,21621-22537,29769-29903		CharitГ©_E_F:C26270T,ChinaCDC_N_F:G28881A;G28882A;G28883C,USCDC_N1_P:C28311T	89412	0	29903	3000	37.6667	mediocre	1317	10	0	good	0	24	-8	0	good	0
310	hCoV-19/Kazakhstan/NLA/barcode36-18-MN908947.3/2022	21K (Omicron)	BA.1.1	24.8152	good	53	21	0	0	42	10	0	1645	0	5	C241T,A2832G,C3037T,T5386G,G8393A,C10029T,C10449A,A11537G,T13195C,C14408T,C15240T,A18163G,G22578A,G22599A,T22673C,C22674T,T22679C,C22686T,G22813T,T22882G,G22898A,G22992A,C22995A,A23013C,A23040G,G23048A,A23055G,A23063T,T23075C,C23202A,A23403G,C23525T,T23599G,C23604A,C23854A,G23948T,A24424T,T24469A,C24503T,C25000T,C25584T,C26270T,C26522T,A26530G,C26577G,G26709A,A27259C,C27807T,A28271T,C28311T,G2888…	6513-6515,11285-11293,28362-28370				C26522T	0	0	1	1		M:D3G,E:T9I,ORF9b:P10S,N:P13L,M:Q19E,M:A63T,N:R203K,N:G204R,ORF1b:P314L,S:G339D,S:R346K,S:S371L,S:S373P,S:S375F,S:K417N,S:N440K,S:G446S,S:S477N,S:T478K,S:E484A,S:Q493R,S:G496S,S:Q498R,S:N501Y,S:Y505H,S:T547K,S:D614G,S:H655Y,S:N679K,S:P681H,S:N764K,S:D796Y,ORF1a:K856R,S:Q954H,S:N969K,S:L981F,ORF1b:I1566V,ORF1a:L2084I,ORF1a:A2710T,ORF1a:T3255I,ORF1a:P3395H,ORF1a:I3758V	ORF9b:E27-,ORF9b:N28-,ORF9b:A29-,N:E31-,N:R32-,N:S33-,ORF1a:S2083-,ORF1a:L3674-,ORF1a:S3675-,ORF1a:G3676-		1-222,2470,21621-22537,23985-24354,29769-29903		CharitГ©_E_F:C26270T,ChinaCDC_N_F:G28881A;G28882A;G28883C,USCDC_N1_P:C28311T	89412	0	29903	3000	49.8148	mediocre	1645	10	0	good	0	24	-7	0	good	1
311	hCoV-19/Kazakhstan/NLA/barcode37-18-MN908947.3/2022	21K (Omicron)	BA.1.1	26.4272	good	52	21	0	0	42	10	0	1688	0	5	C2470T,A2832G,C3037T,T5386G,G8393A,C10029T,C10449A,A11537G,T13195C,C14408T,C15240T,A18163G,G22578A,G22599A,T22673C,C22674T,T22679C,C22686T,G22813T,T22882G,G22898A,G22992A,C22995A,A23013C,A23040G,G23048A,A23055G,A23063T,T23075C,C23202A,A23403G,C23525T,T23599G,C23604A,C23854A,G23948T,A24424T,T24469A,C24503T,C25000T,C25584T,C26270T,A26530G,C26577G,G26709A,A27259C,C27807T,A28271T,C28311T,G28881A,G288…	6513-6515,11285-11293,28362-28370					0	0	0	0		M:D3G,E:T9I,ORF9b:P10S,N:P13L,M:Q19E,M:A63T,N:R203K,N:G204R,ORF1b:P314L,S:G339D,S:R346K,S:S371L,S:S373P,S:S375F,S:K417N,S:N440K,S:G446S,S:S477N,S:T478K,S:E484A,S:Q493R,S:G496S,S:Q498R,S:N501Y,S:Y505H,S:T547K,S:D614G,S:H655Y,S:N679K,S:P681H,S:N764K,S:D796Y,ORF1a:K856R,S:Q954H,S:N969K,S:L981F,ORF1b:I1566V,ORF1a:L2084I,ORF1a:A2710T,ORF1a:T3255I,ORF1a:P3395H,ORF1a:I3758V	ORF9b:E27-,ORF9b:N28-,ORF9b:A29-,N:E31-,N:R32-,N:S33-,ORF1a:S2083-,ORF1a:L3674-,ORF1a:S3675-,ORF1a:G3676-		1-252,1470,21621-22537,23985-24087,24105-24335,24527-24574,28498,29769-29903		CharitГ©_E_F:C26270T,ChinaCDC_N_F:G28881A;G28882A;G28883C,USCDC_N1_P:C28311T	89416	0	29903	3000	51.4074	mediocre	1688	10	0	good	0	24	-8	0	good	0
312	hCoV-19/Kazakhstan/NLA/barcode39-18-MN908947.3/2022	21K (Omicron)	BA.1.1	64.8323	mediocre	48	21	0	0	39	10	0	2474	0	5	A2832G,C3037T,T5386G,G8393A,T9370G,C10029T,C10449A,A11537G,T13195C,C14408T,C15240T,A18163G,C18457T,G22578A,G22599A,T22673C,C22674T,T22679C,C22686T,G22813T,T22882G,G22898A,G22992A,C22995A,A23013C,A23040G,G23048A,A23055G,A23063T,T23075C,C23202A,A23403G,C23525T,T23599G,C23604A,C25000T,C25584T,C26270T,A26530G,C26577G,G26709A,A27259C,C27807T,A28271T,C28311T,G28881A,G28882A,G28883C	6513-6515,11285-11293,28362-28370				T9370G,C18457T	0	0	2	2		M:D3G,E:T9I,ORF9b:P10S,N:P13L,M:Q19E,M:A63T,N:R203K,N:G204R,ORF1b:P314L,S:G339D,S:R346K,S:S371L,S:S373P,S:S375F,S:K417N,S:N440K,S:G446S,S:S477N,S:T478K,S:E484A,S:Q493R,S:G496S,S:Q498R,S:N501Y,S:Y505H,S:T547K,S:D614G,S:H655Y,S:N679K,S:P681H,ORF1a:K856R,ORF1b:I1566V,ORF1b:P1664S,ORF1a:L2084I,ORF1a:A2710T,ORF1a:I3035M,ORF1a:T3255I,ORF1a:P3395H,ORF1a:I3758V	ORF9b:E27-,ORF9b:N28-,ORF9b:A29-,N:E31-,N:R32-,N:S33-,ORF1a:S2083-,ORF1a:L3674-,ORF1a:S3675-,ORF1a:G3676-		1-371,2470,19524,21621-22537,23610-24658,29769-29903		CharitГ©_E_F:C26270T,ChinaCDC_N_F:G28881A;G28882A;G28883C,USCDC_N1_P:C28311T	89432	0	29903	3000	80.5185	mediocre	2474	10	0	good	0	24	-6	0	good	2
313	hCoV-19/Kazakhstan/NLA/barcode40-18-MN908947.3/2022	21K (Omicron)	BA.1.1	14.1599	good	53	21	0	0	44	10	0	1316	0	5	A2832G,C3037T,T5386G,G8393A,C10029T,C10449A,A11537G,T13195C,C14408T,C15240T,C16750T,A18163G,G22578A,G22599A,T22673C,C22674T,T22679C,C22686T,G22813T,T22882G,G22898A,G22992A,C22995A,A23013C,A23040G,G23048A,A23055G,A23063T,T23075C,C23202A,A23403G,C23525T,T23599G,C23604A,C23854A,G23948T,C24130A,A24424T,T24469A,C24503T,C25000T,C25584T,C26270T,A26530G,C26577G,G26709A,A27259C,C27807T,A28271T,C28311T,G28…	6513-6515,11285-11293,28362-28370				C16750T	0	0	1	1		M:D3G,E:T9I,ORF9b:P10S,N:P13L,M:Q19E,M:A63T,N:R203K,N:G204R,ORF1b:P314L,S:G339D,S:R346K,S:S371L,S:S373P,S:S375F,S:K417N,S:N440K,S:G446S,S:S477N,S:T478K,S:E484A,S:Q493R,S:G496S,S:Q498R,S:N501Y,S:Y505H,S:T547K,S:D614G,S:H655Y,S:N679K,S:P681H,S:N764K,S:D796Y,ORF1a:K856R,S:N856K,S:Q954H,S:N969K,S:L981F,ORF1b:P1095S,ORF1b:I1566V,ORF1a:L2084I,ORF1a:A2710T,ORF1a:T3255I,ORF1a:P3395H,ORF1a:I3758V	ORF9b:E27-,ORF9b:N28-,ORF9b:A29-,N:E31-,N:R32-,N:S33-,ORF1a:S2083-,ORF1a:L3674-,ORF1a:S3675-,ORF1a:G3676-		1-265,2470,21621-21626,21629-22537,29769-29903		CharitГ©_E_F:C26270T,ChinaCDC_N_F:G28881A;G28882A;G28883C,USCDC_N1_P:C28311T	89412	0	29903	3000	37.6296	mediocre	1316	10	0	good	0	24	-7	0	good	1
314	hCoV-19/Kazakhstan/NLA/barcode41-18-MN908947.3/2022	21K (Omicron)	BA.1.1	13.282	good	55	21	0	0	43	10	0	1284	0	5	C241T,C2470T,A2832G,C3037T,T5386G,G8393A,C10029T,C10449A,A11537G,T13195C,C14408T,C15240T,A18163G,T18732A,G22578A,G22599A,T22673C,C22674T,T22679C,C22686T,G22813T,T22882G,G22898A,G22992A,C22995A,A23013C,A23040G,G23048A,A23055G,A23063T,T23075C,C23202A,A23403G,C23525T,T23599G,C23604A,C23854A,G23948T,C24130A,A24424T,T24469A,C24503T,C25000T,C25584T,C26270T,A26530G,C26577G,G26709A,A27259C,C27807T,A28271…	6513-6515,11285-11293,28362-28370				T18732A	0	0	1	1		M:D3G,E:T9I,ORF9b:P10S,N:P13L,M:Q19E,M:A63T,N:R203K,N:G204R,ORF1b:P314L,S:G339D,S:R346K,S:S371L,S:S373P,S:S375F,S:K417N,S:N440K,S:G446S,S:S477N,S:T478K,S:E484A,S:Q493R,S:G496S,S:Q498R,S:N501Y,S:Y505H,S:T547K,S:D614G,S:H655Y,S:N679K,S:P681H,S:N764K,S:D796Y,ORF1a:K856R,S:N856K,S:Q954H,S:N969K,S:L981F,ORF1b:I1566V,ORF1a:L2084I,ORF1a:A2710T,ORF1a:T3255I,ORF1a:P3395H,ORF1a:I3758V	ORF9b:E27-,ORF9b:N28-,ORF9b:A29-,N:E31-,N:R32-,N:S33-,ORF1a:S2083-,ORF1a:L3674-,ORF1a:S3675-,ORF1a:G3676-		1-232,21621-22537,29769-29903		CharitГ©_E_F:C26270T,ChinaCDC_N_F:G28881A;G28882A;G28883C,USCDC_N1_P:C28311T	89404	0	29903	3000	36.4444	mediocre	1284	10	0	good	0	24	-7	0	good	1
315	hCoV-19/Kazakhstan/NLA/barcode43-18-MN908947.3/2022	21K (Omicron)	BA.1.1	17.64	good	56	21	0	0	46	10	0	1434	0	5	C774T,C799T,A2832G,C3037T,C5178T,T5386G,G8393A,A9701G,C10029T,C10449A,A11537G,T13195C,C14408T,C15240T,A18163G,G22578A,G22599A,T22673C,C22674T,T22679C,C22686T,G22813T,T22882G,G22898A,G22992A,C22995A,A23013C,A23040G,G23048A,A23055G,A23063T,T23075C,C23202A,A23403G,C23525T,T23599G,C23604A,C23854A,G23948T,C24130A,A24424T,T24469A,C24503T,C25000T,C25584T,C26270T,A26530G,C26577G,G26709A,A27259C,C27807T,A…	6513-6515,11285-11293,28362-28370				C774T,C799T,C5178T,A9701G	0	0	4	4		M:D3G,E:T9I,ORF9b:P10S,N:P13L,M:Q19E,M:A63T,ORF1a:T170I,N:R203K,N:G204R,ORF1b:P314L,S:G339D,S:R346K,S:S371L,S:S373P,S:S375F,S:K417N,S:N440K,S:G446S,S:S477N,S:T478K,S:E484A,S:Q493R,S:G496S,S:Q498R,S:N501Y,S:Y505H,S:T547K,S:D614G,S:H655Y,S:N679K,S:P681H,S:N764K,S:D796Y,ORF1a:K856R,S:N856K,S:Q954H,S:N969K,S:L981F,ORF1b:I1566V,ORF1a:T1638I,ORF1a:L2084I,ORF1a:A2710T,ORF1a:I3146V,ORF1a:T3255I,ORF1a:P33…	ORF9b:E27-,ORF9b:N28-,ORF9b:A29-,N:E31-,N:R32-,N:S33-,ORF1a:S2083-,ORF1a:L3674-,ORF1a:S3675-,ORF1a:G3676-		1-381,2470,21621-22537,29769-29903		CharitГ©_E_F:C26270T,ChinaCDC_N_F:G28881A;G28882A;G28883C,USCDC_N1_P:C28311T	89400	0	29903	3000	42	mediocre	1434	10	0	good	0	24	-4	0	good	4
316	hCoV-19/Kazakhstan/NLA/barcode44-18-MN908947.3/2022	21K (Omicron)	BA.1.1	31.9434	mediocre	50	21	0	0	40	10	0	1826	0	5	C2470T,A2832G,C3037T,T5386G,G8393A,C10029T,C10449A,A11537G,T13195C,C14408T,C15240T,A18163G,G22578A,G22599A,T22673C,C22674T,T22679C,C22686T,G22813T,T22882G,G22898A,G22992A,C22995A,A23013C,A23040G,G23048A,A23055G,A23063T,T23075C,C23202A,A23403G,C23525T,T23599G,C23604A,C23854A,A24424T,T24469A,C25000T,C25584T,C26270T,A26530G,C26577G,G26709A,A27259C,C27807T,A28271T,C28311T,G28881A,G28882A,G28883C	6513-6515,11285-11293,28362-28370					0	0	0	0		M:D3G,E:T9I,ORF9b:P10S,N:P13L,M:Q19E,M:A63T,N:R203K,N:G204R,ORF1b:P314L,S:G339D,S:R346K,S:S371L,S:S373P,S:S375F,S:K417N,S:N440K,S:G446S,S:S477N,S:T478K,S:E484A,S:Q493R,S:G496S,S:Q498R,S:N501Y,S:Y505H,S:T547K,S:D614G,S:H655Y,S:N679K,S:P681H,S:N764K,ORF1a:K856R,S:Q954H,S:N969K,ORF1b:I1566V,ORF1a:L2084I,ORF1a:A2710T,ORF1a:T3255I,ORF1a:P3395H,ORF1a:I3758V	ORF9b:E27-,ORF9b:N28-,ORF9b:A29-,N:E31-,N:R32-,N:S33-,ORF1a:S2083-,ORF1a:L3674-,ORF1a:S3675-,ORF1a:G3676-		1-335,9370,18457,21621-22539,22541-22542,23938-23972,23987-23991,24000-24008,24021-24345,24485-24542,28729,29769-29903		CharitГ©_E_F:C26270T,ChinaCDC_N_F:G28881A;G28882A;G28883C,USCDC_N1_P:C28311T	89424	0	29903	3000	56.5185	mediocre	1826	10	0	good	0	24	-8	0	good	0
317	hCoV-19/Kazakhstan/NLA/barcode45-18-MN908947.3/2022	21K (Omicron)	BA.1.1	15.8817	good	55	21	0	0	45	10	0	1376	0	5	C2470T,A2832G,C3037T,T5386G,C6968G,G8393A,C10029T,C10449A,C10647T,A11537G,T13195C,C14408T,C15240T,A18163G,G22578A,G22599A,T22673C,C22674T,T22679C,C22686T,G22813T,T22882G,G22898A,G22992A,C22995A,A23013C,A23040G,G23048A,A23055G,A23063T,T23075C,C23202A,A23403G,C23525T,T23599G,C23604A,C23854A,G23948T,C24130A,A24424T,T24469A,C24503T,C25000T,C25584T,C26270T,A26530G,C26577G,G26709A,A27259C,C27807T,A2827…	6513-6515,11285-11293,28362-28370				C6968G,C10647T	0	0	2	2		M:D3G,E:T9I,ORF9b:P10S,N:P13L,M:Q19E,M:A63T,N:R203K,N:G204R,ORF1b:P314L,S:G339D,S:R346K,S:S371L,S:S373P,S:S375F,S:K417N,S:N440K,S:G446S,S:S477N,S:T478K,S:E484A,S:Q493R,S:G496S,S:Q498R,S:N501Y,S:Y505H,S:T547K,S:D614G,S:H655Y,S:N679K,S:P681H,S:N764K,S:D796Y,ORF1a:K856R,S:N856K,S:Q954H,S:N969K,S:L981F,ORF1b:I1566V,ORF1a:L2084I,ORF1a:L2235V,ORF1a:A2710T,ORF1a:T3255I,ORF1a:P3395H,ORF1a:T3461I,ORF1a:I3…	ORF9b:E27-,ORF9b:N28-,ORF9b:A29-,N:E31-,N:R32-,N:S33-,ORF1a:S2083-,ORF1a:L3674-,ORF1a:S3675-,ORF1a:G3676-		1-324,21621-22537,29769-29903		CharitГ©_E_F:C26270T,ChinaCDC_N_F:G28881A;G28882A;G28883C,USCDC_N1_P:C28311T	89404	0	29903	3000	39.8519	mediocre	1376	10	0	good	0	24	-6	0	good	2
318	hCoV-19/Kazakhstan/NLA/barcode46-18-MN908947.3/2022	21K (Omicron)	BA.1.1	13.0134	good	54	21	0	0	43	10	0	1274	0	5	C2470T,A2832G,C3037T,T5386G,G8393A,C10029T,C10449A,A11537G,T13195C,C14408T,C15240T,A18163G,G22578A,G22599A,T22673C,C22674T,T22679C,C22686T,G22813T,T22882G,G22898A,G22992A,C22995A,A23013C,A23040G,G23048A,A23055G,A23063T,T23075C,C23202A,A23403G,C23525T,T23599G,C23604A,C23854A,G23948T,C24130A,A24424T,T24469A,C24503T,C25000T,C25584T,C26270T,C26522T,A26530G,C26577G,G26709A,A27259C,C27807T,A28271T,C283…	6513-6515,11285-11293,28362-28370				C26522T	0	0	1	1		M:D3G,E:T9I,ORF9b:P10S,N:P13L,M:Q19E,M:A63T,N:R203K,N:G204R,ORF1b:P314L,S:G339D,S:R346K,S:S371L,S:S373P,S:S375F,S:K417N,S:N440K,S:G446S,S:S477N,S:T478K,S:E484A,S:Q493R,S:G496S,S:Q498R,S:N501Y,S:Y505H,S:T547K,S:D614G,S:H655Y,S:N679K,S:P681H,S:N764K,S:D796Y,ORF1a:K856R,S:N856K,S:Q954H,S:N969K,S:L981F,ORF1b:I1566V,ORF1a:L2084I,ORF1a:A2710T,ORF1a:T3255I,ORF1a:P3395H,ORF1a:I3758V	ORF9b:E27-,ORF9b:N28-,ORF9b:A29-,N:E31-,N:R32-,N:S33-,ORF1a:S2083-,ORF1a:L3674-,ORF1a:S3675-,ORF1a:G3676-		1-220,241,7113,21621-22537,29769-29903		CharitГ©_E_F:C26270T,ChinaCDC_N_F:G28881A;G28882A;G28883C,USCDC_N1_P:C28311T	89408	0	29903	3000	36.0741	mediocre	1274	10	0	good	0	24	-7	0	good	1
319	hCoV-19/Kazakhstan/NLA/barcode48-18-MN908947.3/2022	21K (Omicron)	BA.1.1	15.5294	good	56	21	0	0	46	10	0	1364	0	5	C2470T,A2832G,C3037T,T5386G,G8393A,T9370G,C10029T,C10449A,A11537G,T13195C,C14408T,C15240T,C17678T,A18163G,C18457T,G22578A,G22599A,T22673C,C22674T,T22679C,C22686T,G22813T,T22882G,G22898A,G22992A,C22995A,A23013C,A23040G,G23048A,A23055G,A23063T,T23075C,C23202A,A23403G,C23525T,T23599G,C23604A,C23854A,G23948T,C24130A,A24424T,T24469A,C24503T,C25000T,C25584T,C26270T,A26530G,C26577G,G26709A,A27259C,C2780…	6513-6515,11285-11293,28362-28370				T9370G,C17678T,C18457T	0	0	3	3		M:D3G,E:T9I,ORF9b:P10S,N:P13L,M:Q19E,M:A63T,N:R203K,N:G204R,ORF1b:P314L,S:G339D,S:R346K,S:S371L,S:S373P,S:S375F,S:K417N,S:N440K,S:G446S,S:S477N,S:T478K,S:E484A,S:Q493R,S:G496S,S:Q498R,S:N501Y,S:Y505H,S:T547K,S:D614G,S:H655Y,S:N679K,S:P681H,S:N764K,S:D796Y,ORF1a:K856R,S:N856K,S:Q954H,S:N969K,S:L981F,ORF1b:T1404M,ORF1b:I1566V,ORF1b:P1664S,ORF1a:L2084I,ORF1a:A2710T,ORF1a:I3035M,ORF1a:T3255I,ORF1a:P3…	ORF9b:E27-,ORF9b:N28-,ORF9b:A29-,N:E31-,N:R32-,N:S33-,ORF1a:S2083-,ORF1a:L3674-,ORF1a:S3675-,ORF1a:G3676-		1-312,21621-22537,29769-29903		CharitГ©_E_F:C26270T,ChinaCDC_N_F:G28881A;G28882A;G28883C,USCDC_N1_P:C28311T	89400	0	29903	3000	39.4074	mediocre	1364	10	0	good	0	24	-5	0	good	3
320	hCoV-19/Kazakhstan/NLA/barcode49-18-MN908947.3/2022	21K (Omicron)	BA.1.1	27.2329	good	54	21	0	0	43	10	0	1709	0	5	C2470T,A2832G,C3037T,T5386G,G8393A,C10029T,C10449A,A11537G,T13195C,C14408T,C15240T,A18163G,G22578A,G22599A,T22673C,C22674T,T22679C,C22686T,G22813T,T22882G,G22898A,G22992A,C22995A,A23013C,A23040G,G23048A,A23055G,A23063T,T23075C,C23202A,A23403G,C23525T,T23599G,C23604A,C23854A,G23948T,C24130A,A24424T,T24469A,C24503T,C25000T,C25584T,C26270T,C26522T,A26530G,C26577G,G26709A,A27259C,C27807T,A28271T,C283…	6513-6515,11285-11293,28362-28370				C26522T	0	0	1	1		M:D3G,E:T9I,ORF9b:P10S,N:P13L,M:Q19E,M:A63T,N:R203K,N:G204R,ORF1b:P314L,S:G339D,S:R346K,S:S371L,S:S373P,S:S375F,S:K417N,S:N440K,S:G446S,S:S477N,S:T478K,S:E484A,S:Q493R,S:G496S,S:Q498R,S:N501Y,S:Y505H,S:T547K,S:D614G,S:H655Y,S:N679K,S:P681H,S:N764K,S:D796Y,ORF1a:K856R,S:N856K,S:Q954H,S:N969K,S:L981F,ORF1b:I1566V,ORF1a:L2084I,ORF1a:A2710T,ORF1a:T3255I,ORF1a:P3395H,ORF1a:I3758V	ORF9b:E27-,ORF9b:N28-,ORF9b:A29-,N:E31-,N:R32-,N:S33-,ORF1a:S2083-,ORF1a:L3674-,ORF1a:S3675-,ORF1a:G3676-		1-455,21593,21621-22537,22559-22560,22583-22584,23992-24084,24233-24336,29769-29903		CharitГ©_E_F:C26270T,ChinaCDC_N_F:G28881A;G28882A;G28883C,USCDC_N1_P:C28311T	89408	0	29903	3000	52.1852	mediocre	1709	10	0	good	0	24	-7	0	good	1
321	hCoV-19/Kazakhstan/NLA/barcode50-18-MN908947.3/2022	21K (Omicron)	BA.1.1	16	good	56	21	0	0	45	10	0	1380	0	5	T1529C,C2470T,A2832G,C3037T,T5386G,G8393A,C10029T,C10449A,A11537G,T13195C,C14408T,C15240T,A18163G,G22578A,G22599A,T22673C,C22674T,T22679C,C22686T,G22813T,T22882G,G22898A,G22992A,C22995A,A23013C,A23040G,G23048A,A23055G,A23063T,T23075C,C23202A,A23403G,C23525T,T23599G,C23604A,C23854A,G23948T,C24130A,A24424T,T24469A,C24503T,C25000T,G25456T,C25584T,T26236A,C26270T,A26530G,C26577G,G26709A,A27259C,C2780…	6513-6515,11285-11293,28362-28370				T1529C,G25456T,T26236A	0	0	3	3		M:D3G,E:T9I,ORF9b:P10S,N:P13L,M:Q19E,ORF3a:D22Y,M:A63T,N:R203K,N:G204R,ORF1b:P314L,S:G339D,S:R346K,S:S371L,S:S373P,S:S375F,S:K417N,ORF1a:Y422H,S:N440K,S:G446S,S:S477N,S:T478K,S:E484A,S:Q493R,S:G496S,S:Q498R,S:N501Y,S:Y505H,S:T547K,S:D614G,S:H655Y,S:N679K,S:P681H,S:N764K,S:D796Y,ORF1a:K856R,S:N856K,S:Q954H,S:N969K,S:L981F,ORF1b:I1566V,ORF1a:L2084I,ORF1a:A2710T,ORF1a:T3255I,ORF1a:P3395H,ORF1a:I3758V	ORF9b:E27-,ORF9b:N28-,ORF9b:A29-,N:E31-,N:R32-,N:S33-,ORF1a:S2083-,ORF1a:L3674-,ORF1a:S3675-,ORF1a:G3676-		1-328,21621-22537,29769-29903		CharitГ©_E_F:C26270T,ChinaCDC_N_F:G28881A;G28882A;G28883C,USCDC_N1_P:C28311T	89400	0	29903	3000	40	mediocre	1380	10	0	good	0	24	-5	0	good	3
322	hCoV-19/Kazakhstan/NLA/barcode51-18-MN908947.3/2022	21K (Omicron)	BA.1.1	19.2298	good	52	21	0	0	41	10	0	1484	0	5	C2470T,A2832G,C3037T,T5386G,G8393A,C10029T,C10449A,A11537G,T13195C,C14408T,C15240T,A18163G,G22578A,G22599A,T22673C,C22674T,T22679C,C22686T,G22813T,T22882G,G22898A,G22992A,C22995A,A23013C,A23040G,G23048A,A23055G,A23063T,T23075C,C23202A,A23403G,C23525T,T23599G,C23604A,C23854A,G23948T,C24130A,A24424T,T24469A,C25000T,C25584T,C26270T,A26530G,C26577G,G26709A,A27259C,C27807T,A28271T,C28311T,G28881A,G288…	6513-6515,11285-11293,28362-28370					0	0	0	0		M:D3G,E:T9I,ORF9b:P10S,N:P13L,M:Q19E,M:A63T,N:R203K,N:G204R,ORF1b:P314L,S:G339D,S:R346K,S:S371L,S:S373P,S:S375F,S:K417N,S:N440K,S:G446S,S:S477N,S:T478K,S:E484A,S:Q493R,S:G496S,S:Q498R,S:N501Y,S:Y505H,S:T547K,S:D614G,S:H655Y,S:N679K,S:P681H,S:N764K,ORF1a:K856R,S:N856K,S:Q954H,S:N969K,ORF1b:I1566V,ORF1a:L2084I,ORF1a:A2710T,ORF1a:T3255I,ORF1a:P3395H,ORF1a:I3758V	ORF9b:E27-,ORF9b:N28-,ORF9b:A29-,N:E31-,N:R32-,N:S33-,ORF1a:S2083-,ORF1a:L3674-,ORF1a:S3675-,ORF1a:G3676-		1-260,21621-22537,23751-23762,23895-23918,23949-24080,24102-24104,24503,29769-29903		CharitГ©_E_F:C26270T,ChinaCDC_N_F:G28881A;G28882A;G28883C,USCDC_N1_P:C28311T	89416	0	29903	3000	43.8519	mediocre	1484	10	0	good	0	24	-8	0	good	0
323	hCoV-19/Kazakhstan/NLA/barcode52-18-MN908947.3/2022	21K (Omicron)	BA.1.1	14.9798	good	53	21	0	0	43	10	0	1345	0	5	C2470T,A2832G,C3037T,T5386G,G8393A,C10029T,C10449A,A11537G,T13195C,C14408T,C15240T,A18163G,G22578A,G22599A,T22673C,C22674T,T22679C,C22686T,G22813T,T22882G,G22898A,G22992A,C22995A,A23013C,A23040G,G23048A,A23055G,A23063T,T23075C,C23202A,A23403G,C23525T,T23599G,C23604A,C23854A,G23948T,C24130A,A24424T,T24469A,C24503T,C25000T,C25584T,C26270T,A26530G,C26577G,G26709A,A27259C,C27807T,A28271T,C28311T,G288…	6513-6515,11285-11293,28362-28370					0	0	0	0		M:D3G,E:T9I,ORF9b:P10S,N:P13L,M:Q19E,M:A63T,N:R203K,N:G204R,ORF1b:P314L,S:G339D,S:R346K,S:S371L,S:S373P,S:S375F,S:K417N,S:N440K,S:G446S,S:S477N,S:T478K,S:E484A,S:Q493R,S:G496S,S:Q498R,S:N501Y,S:Y505H,S:T547K,S:D614G,S:H655Y,S:N679K,S:P681H,S:N764K,S:D796Y,ORF1a:K856R,S:N856K,S:Q954H,S:N969K,S:L981F,ORF1b:I1566V,ORF1a:L2084I,ORF1a:A2710T,ORF1a:T3255I,ORF1a:P3395H,ORF1a:I3758V	ORF9b:E27-,ORF9b:N28-,ORF9b:A29-,N:E31-,N:R32-,N:S33-,ORF1a:S2083-,ORF1a:L3674-,ORF1a:S3675-,ORF1a:G3676-		1-291,8664,21621-22537,28541,29769-29903		CharitГ©_E_F:C26270T,ChinaCDC_N_F:G28881A;G28882A;G28883C,USCDC_N1_P:C28311T	89412	0	29903	3000	38.7037	mediocre	1345	10	0	good	0	24	-8	0	good	0
324	hCoV-19/Kazakhstan/NLA/barcode53-18-MN908947.3/2022	21K (Omicron)	BA.1.1	16.4776	good	53	21	0	0	44	10	0	1396	0	5	A2832G,C3037T,T5386G,G8393A,C10029T,C10449A,A11537G,T13195C,C14408T,C15240T,G16744A,A18163G,G22578A,G22599A,T22673C,C22674T,T22679C,C22686T,G22813T,T22882G,G22898A,G22992A,C22995A,A23013C,A23040G,G23048A,A23055G,A23063T,T23075C,C23202A,A23403G,C23525T,T23599G,C23604A,C23854A,G23948T,C24130A,A24424T,T24469A,C24503T,C25000T,C25584T,C26270T,A26530G,C26577G,G26709A,A27259C,C27807T,A28271T,C28311T,G28…	6513-6515,11285-11293,28362-28370				G16744A	0	0	1	1		M:D3G,E:T9I,ORF9b:P10S,N:P13L,M:Q19E,M:A63T,N:R203K,N:G204R,ORF1b:P314L,S:G339D,S:R346K,S:S371L,S:S373P,S:S375F,S:K417N,S:N440K,S:G446S,S:S477N,S:T478K,S:E484A,S:Q493R,S:G496S,S:Q498R,S:N501Y,S:Y505H,S:T547K,S:D614G,S:H655Y,S:N679K,S:P681H,S:N764K,S:D796Y,ORF1a:K856R,S:N856K,S:Q954H,S:N969K,S:L981F,ORF1b:G1093S,ORF1b:I1566V,ORF1a:L2084I,ORF1a:A2710T,ORF1a:T3255I,ORF1a:P3395H,ORF1a:I3758V	ORF9b:E27-,ORF9b:N28-,ORF9b:A29-,N:E31-,N:R32-,N:S33-,ORF1a:S2083-,ORF1a:L3674-,ORF1a:S3675-,ORF1a:G3676-		1-344,21621-22537,29769-29903		CharitГ©_E_F:C26270T,ChinaCDC_N_F:G28881A;G28882A;G28883C,USCDC_N1_P:C28311T	89412	0	29903	3000	40.5926	mediocre	1396	10	0	good	0	24	-7	0	good	1
325	hCoV-19/Kazakhstan/NLA/barcode54-18-MN908947.3/2022	21K (Omicron)	BA.1.1	14.6094	good	55	22	3	1	46	11	0	1332	0	5	C2470T,A2832G,C3037T,T5386G,G8393A,T9370G,C10029T,C10449A,A11537G,T13195C,C14408T,C15240T,A18163G,C18457T,G22578A,G22599A,T22673C,C22674T,T22679C,C22686T,G22813T,T22882G,G22898A,G22992A,C22995A,A23013C,A23040G,G23048A,A23055G,A23063T,T23075C,C23202A,A23403G,C23525T,T23599G,C23604A,C23854A,G23948T,C24130A,A24424T,T24469A,C24503T,C25000T,C25584T,C26270T,A26530G,C26577G,G26709A,A27259C,C27807T,A2827…	6513-6515,11285-11293,28254,28362-28370	28250:CTG			T9370G,C18457T	0	0	2	2	ORF8:122	M:D3G,E:T9I,ORF9b:P10S,N:P13L,M:Q19E,M:A63T,ORF8:F120L,N:R203K,N:G204R,ORF1b:P314L,S:G339D,S:R346K,S:S371L,S:S373P,S:S375F,S:K417N,S:N440K,S:G446S,S:S477N,S:T478K,S:E484A,S:Q493R,S:G496S,S:Q498R,S:N501Y,S:Y505H,S:T547K,S:D614G,S:H655Y,S:N679K,S:P681H,S:N764K,S:D796Y,ORF1a:K856R,S:N856K,S:Q954H,S:N969K,S:L981F,ORF1b:I1566V,ORF1b:P1664S,ORF1a:L2084I,ORF1a:A2710T,ORF1a:I3035M,ORF1a:T3255I,ORF1a:P339…	ORF9b:E27-,ORF9b:N28-,ORF9b:A29-,N:E31-,N:R32-,N:S33-,ORF8:I121-,ORF1a:S2083-,ORF1a:L3674-,ORF1a:S3675-,ORF1a:G3676-		1-280,21621-22537,29769-29903		CharitГ©_E_F:C26270T,ChinaCDC_N_F:G28881A;G28882A;G28883C,USCDC_N1_P:C28311T	89387	0	29903	3000	38.2222	mediocre	1332	10	0	good	0	24	-5	0	good	3
326	hCoV-19/Kazakhstan/NLA/barcode55-18-MN908947.3/2022	21K (Omicron)	BA.1.1	14.1878	good	53	21	0	0	43	10	0	1317	0	5	C2470T,A2832G,C3037T,T5386G,G8393A,C10029T,C10449A,A11537G,T13195C,C14408T,C15240T,A18163G,G22578A,G22599A,T22673C,C22674T,T22679C,C22686T,G22813T,T22882G,G22898A,G22992A,C22995A,A23013C,A23040G,G23048A,A23055G,A23063T,T23075C,C23202A,A23403G,C23525T,T23599G,C23604A,C23854A,G23948T,C24130A,A24424T,T24469A,C24503T,C25000T,C25584T,C26270T,A26530G,C26577G,G26709A,A27259C,C27807T,A28271T,C28311T,G288…	6513-6515,11285-11293,28362-28370					0	0	0	0		M:D3G,E:T9I,ORF9b:P10S,N:P13L,M:Q19E,M:A63T,N:R203K,N:G204R,ORF1b:P314L,S:G339D,S:R346K,S:S371L,S:S373P,S:S375F,S:K417N,S:N440K,S:G446S,S:S477N,S:T478K,S:E484A,S:Q493R,S:G496S,S:Q498R,S:N501Y,S:Y505H,S:T547K,S:D614G,S:H655Y,S:N679K,S:P681H,S:N764K,S:D796Y,ORF1a:K856R,S:N856K,S:Q954H,S:N969K,S:L981F,ORF1b:I1566V,ORF1a:L2084I,ORF1a:A2710T,ORF1a:T3255I,ORF1a:P3395H,ORF1a:I3758V	ORF9b:E27-,ORF9b:N28-,ORF9b:A29-,N:E31-,N:R32-,N:S33-,ORF1a:S2083-,ORF1a:L3674-,ORF1a:S3675-,ORF1a:G3676-		1-265,21621-22537,29769-29903		CharitГ©_E_F:C26270T,ChinaCDC_N_F:G28881A;G28882A;G28883C,USCDC_N1_P:C28311T	89412	0	29903	3000	37.6667	mediocre	1317	10	0	good	0	24	-8	0	good	0
327	hCoV-19/Kazakhstan/NLA/barcode67-18-MN908947.3/2022	21K (Omicron)	BA.1.1	13.8274	good	53	21	0	0	43	10	0	1304	0	5	C2470T,A2832G,C3037T,T5386G,G8393A,C10029T,C10449A,A11537G,T13195C,C14408T,C15240T,A18163G,G22578A,G22599A,T22673C,C22674T,T22679C,C22686T,G22813T,T22882G,G22898A,G22992A,C22995A,A23013C,A23040G,G23048A,A23055G,A23063T,T23075C,C23202A,A23403G,C23525T,T23599G,C23604A,C23854A,G23948T,C24130A,A24424T,T24469A,C24503T,C25000T,C25584T,C26270T,A26530G,C26577G,G26709A,A27259C,C27807T,A28271T,C28311T,G288…	6513-6515,11285-11293,28362-28370					0	0	0	0		M:D3G,E:T9I,ORF9b:P10S,N:P13L,M:Q19E,M:A63T,N:R203K,N:G204R,ORF1b:P314L,S:G339D,S:R346K,S:S371L,S:S373P,S:S375F,S:K417N,S:N440K,S:G446S,S:S477N,S:T478K,S:E484A,S:Q493R,S:G496S,S:Q498R,S:N501Y,S:Y505H,S:T547K,S:D614G,S:H655Y,S:N679K,S:P681H,S:N764K,S:D796Y,ORF1a:K856R,S:N856K,S:Q954H,S:N969K,S:L981F,ORF1b:I1566V,ORF1a:L2084I,ORF1a:A2710T,ORF1a:T3255I,ORF1a:P3395H,ORF1a:I3758V	ORF9b:E27-,ORF9b:N28-,ORF9b:A29-,N:E31-,N:R32-,N:S33-,ORF1a:S2083-,ORF1a:L3674-,ORF1a:S3675-,ORF1a:G3676-		1-252,21621-22537,29769-29903		CharitГ©_E_F:C26270T,ChinaCDC_N_F:G28881A;G28882A;G28883C,USCDC_N1_P:C28311T	89412	0	29903	3000	37.1852	mediocre	1304	10	0	good	0	24	-8	0	good	0
328	hCoV-19/Kazakhstan/NLA/barcode68-18-MN908947.3/2022	21K (Omicron)	BA.1.1	64.5344	mediocre	49	21	0	0	37	10	0	2469	0	5	T1309C,C2470T,A2832G,C3037T,T5386G,G8393A,C10029T,C10449A,A11537G,T13195C,C14408T,C15240T,A18163G,G22578A,G22599A,T22673C,C22674T,T22679C,C22686T,G22813T,T22882G,G22898A,G22992A,C22995A,A23013C,A23040G,G23048A,A23055G,A23063T,T23075C,C23202A,A23403G,C23525T,T23599G,C23604A,C25000T,C25584T,C26270T,A26530G,C26577G,G26709A,C26846T,A27259C,C27807T,A28271T,C28311T,G28881A,G28882A,G28883C	6513-6515,11285-11293,28362-28370				T1309C,C26846T	0	0	2	2		M:D3G,E:T9I,ORF9b:P10S,N:P13L,M:Q19E,M:A63T,N:R203K,N:G204R,ORF1b:P314L,S:G339D,S:R346K,S:S371L,S:S373P,S:S375F,S:K417N,S:N440K,S:G446S,S:S477N,S:T478K,S:E484A,S:Q493R,S:G496S,S:Q498R,S:N501Y,S:Y505H,S:T547K,S:D614G,S:H655Y,S:N679K,S:P681H,ORF1a:K856R,ORF1b:I1566V,ORF1a:L2084I,ORF1a:A2710T,ORF1a:T3255I,ORF1a:P3395H,ORF1a:I3758V	ORF9b:E27-,ORF9b:N28-,ORF9b:A29-,N:E31-,N:R32-,N:S33-,ORF1a:S2083-,ORF1a:L3674-,ORF1a:S3675-,ORF1a:G3676-		1-367,21616,21621-22537,23610-24658,29769-29903		CharitГ©_E_F:C26270T,ChinaCDC_N_F:G28881A;G28882A;G28883C,USCDC_N1_P:C28311T	89428	0	29903	3000	80.3333	mediocre	2469	10	0	good	0	24	-6	0	good	2
329	hCoV-19/Kazakhstan/NLA/barcode69-18-MN908947.3/2022	21K (Omicron)	BA.1.1	49.1557	mediocre	47	21	0	0	37	10	0	2193	0	5	C2470T,A2832G,C3037T,T5386G,G8393A,C10029T,C10449A,A11537G,T13195C,C14408T,C15240T,A18163G,G22578A,G22599A,T22673C,C22674T,T22679C,C22686T,G22813T,T22882G,G22898A,G22992A,C22995A,A23013C,A23040G,G23048A,A23055G,A23063T,T23075C,C23202A,A23403G,C23525T,T23599G,C23604A,C25000T,C25584T,C26270T,A26530G,C26577G,G26709A,A27259C,C27807T,A28271T,C28311T,G28881A,G28882A,G28883C	6513-6515,11285-11293,28362-28370					0	0	0	0		M:D3G,E:T9I,ORF9b:P10S,N:P13L,M:Q19E,M:A63T,N:R203K,N:G204R,ORF1b:P314L,S:G339D,S:R346K,S:S371L,S:S373P,S:S375F,S:K417N,S:N440K,S:G446S,S:S477N,S:T478K,S:E484A,S:Q493R,S:G496S,S:Q498R,S:N501Y,S:Y505H,S:T547K,S:D614G,S:H655Y,S:N679K,S:P681H,ORF1a:K856R,ORF1b:I1566V,ORF1a:L2084I,ORF1a:A2710T,ORF1a:T3255I,ORF1a:P3395H,ORF1a:I3758V	ORF9b:E27-,ORF9b:N28-,ORF9b:A29-,N:E31-,N:R32-,N:S33-,ORF1a:S2083-,ORF1a:L3674-,ORF1a:S3675-,ORF1a:G3676-		1-365,21621-22537,23750-23762,23768-24530,29769-29903		CharitГ©_E_F:C26270T,ChinaCDC_N_F:G28881A;G28882A;G28883C,USCDC_N1_P:C28311T	89436	0	29903	3000	70.1111	mediocre	2193	10	0	good	0	24	-8	0	good	0
330	hCoV-19/Kazakhstan/NLA/barcode70-18-MN908947.3/2022	21K (Omicron)	BA.1.1	23.6124	good	55	21	0	0	44	10	0	1612	0	5	G1463A,C2470T,A2832G,C3037T,C4456T,T5386G,G8393A,C10029T,C10449A,A11537G,T13195C,C14408T,C15240T,G17478T,A18163G,G22578A,G22599A,T22673C,C22674T,T22679C,C22686T,G22813T,T22882G,G22898A,G22992A,C22995A,A23013C,A23040G,G23048A,A23055G,A23063T,T23075C,C23202A,A23403G,C23525T,T23599G,C23604A,C23854A,G23948T,A24424T,T24469A,C24503T,C25000T,C25584T,C26270T,A26530G,C26577G,G26709A,A27259C,C27807T,A28271…	6513-6515,11285-11293,28362-28370				G1463A,C4456T,G17478T	0	0	3	3		M:D3G,E:T9I,ORF9b:P10S,N:P13L,M:Q19E,M:A63T,N:R203K,N:G204R,ORF1b:P314L,S:G339D,S:R346K,S:S371L,S:S373P,S:S375F,ORF1a:G400S,S:K417N,S:N440K,S:G446S,S:S477N,S:T478K,S:E484A,S:Q493R,S:G496S,S:Q498R,S:N501Y,S:Y505H,S:T547K,S:D614G,S:H655Y,S:N679K,S:P681H,S:N764K,S:D796Y,ORF1a:K856R,S:Q954H,S:N969K,S:L981F,ORF1b:K1337N,ORF1b:I1566V,ORF1a:L2084I,ORF1a:A2710T,ORF1a:T3255I,ORF1a:P3395H,ORF1a:I3758V	ORF9b:E27-,ORF9b:N28-,ORF9b:A29-,N:E31-,N:R32-,N:S33-,ORF1a:S2083-,ORF1a:L3674-,ORF1a:S3675-,ORF1a:G3676-		1-391,21621-22537,24083-24251,29769-29903		CharitГ©_E_F:C26270T,ChinaCDC_N_F:G28881A;G28882A;G28883C,USCDC_N1_P:C28311T	89404	0	29903	3000	48.5926	mediocre	1612	10	0	good	0	24	-5	0	good	3
331	hCoV-19/Kazakhstan/NLA/barcode75-18-MN908947.3/2022	21J (Delta)	AY.122	42.1469	mediocre	36	7	0	0	29	2	0	1866	0	2	G1048T,G2284T,A2560G,C3037T,G4181T,G6349T,C6402T,C7086T,C7124T,C8986T,G9053T,C10029T,A11201G,A11332G,C14408T,G15451A,C16466T,C19220T,T19305C,C21618G,T22917G,C22995A,A23403G,C23604G,G24410A,C25469T,G25526T,G26104T,T26767C,C27874T,C27944T,A28461G,G28881T,G28916T,G29402T,G29742T	28248-28253,28271			C27944T|20E,G29742T|21J&21I&21A&21B	G2284T,A2560G,G6349T,C7086T,T19305C,G25526T,G26104T	0	2	7	9		S:T19R,ORF3a:S26L,ORF7b:T40I,ORF3a:W45L,ORF9b:T60A,N:D63G,M:I82T,N:R203M,N:G215C,ORF3a:D238Y,ORF1a:K261N,ORF1b:P314L,N:D377Y,S:L452R,S:T478K,S:D614G,ORF1b:G662S,ORF1a:E673D,S:P681R,S:D950N,ORF1b:P1000L,ORF1a:A1306S,ORF1b:A1918V,ORF1a:P2046L,ORF1a:T2274I,ORF1a:P2287S,ORF1a:V2930L,ORF1a:T3255I,ORF1a:T3646A	ORF8:D119-,ORF8:F120-		1-309,3364,21621-22537,27305-27808,29769-29903		CharitГ©_RdRp_F:G15451A,ChinaCDC_N_F:G28881T	89531	0	29903	3000	58	mediocre	1866	10	0	good	0	24	7	29.1667	good	15
[truncated: 10 more rows]
[truncated: 14 more columns]
