# Supplementary material for: A high scale SARS-CoV-2 profiling by its whole-genome sequencing using Oxford Nanopore Technology in Kazakhstan
Source: Front Genet. 2022 Sep 2;13:906318. doi: 10.3389/fgene.2022.906318 (PMC9479076; doi:10.3389/fgene.2022.906318)
Supplement: Supplementary file 2 [file Table3.XLSX]

## Sheet: RareMut
Sample	UniqueMutList	Notes
hCoV-19/Kazakhstan/NLA/barcode29-01-MN908947.3/2021	NSP3_I1845T	AA change NSP3 I1845T already occurred 42 times (0.00% of all samples with NSP3 sequence) in 16 countries. The first strain with this aa change, collected in April 2020, was hCoV-19/USA/MD-HP30421-PIDKJYPJSR/2020. The aa change most recently occurred in strain hCoV-19/Turkey/HSGM-GS2361/2022, collected in April 2022.
hCoV-19/Kazakhstan/NLA/barcode29-01-MN908947.3/2021	NSP9_G82C	AA change NSP9 G82C already occurred 68 times (0.00% of all samples with NSP9 sequence) in 15 countries. The first strain with this aa change, collected in April 2020, was hCoV-19/England/NORW-E80D1/2020. The aa change most recently occurred in strain hCoV-19/Denmark/DCGC-455164/2022, collected in March 2022. As seen in resolved structures of proteins from related strains, the NSP9 position equiv…
hCoV-19/Kazakhstan/NLA/barcode20-02-MN908947.3/2021	NSP4_F478Y	AA change NSP4 F478Y already occurred 20 times (0.00% of all samples with NSP4 sequence) in 5 countries. The first strain with this aa change, collected in August 2021, was hCoV-19/Denmark/DCGC-148577/2021. The aa change most recently occurred in strain hCoV-19/Canada/ON-PHL-22-08710/2022, collected in February 2022.
hCoV-19/Kazakhstan/NLA/barcode36-02-MN908947.3/2021	NSP16_G148C	AA change NSP16 G148C already occurred 62 times (0.00% of all samples with NSP16 sequence) in 14 countries. The first strain with this aa change, collected in June 2020, was hCoV-19/England/NOTT-111C70/2020. The aa change most recently occurred in strain hCoV-19/Denmark/DCGC-457907/2022, collected in March 2022
hCoV-19/Kazakhstan/NLA/barcode37-02-MN908947.3/2021	NSP3_S688A	AA change NSP3 S688A already occurred 63 times (0.00% of all samples with NSP3 sequence) in 12 countries. The first strain with this aa change, collected in January 2021, was hCoV-19/Wales/OXON-F60193/2021. The aa change most recently occurred in strain hCoV-19/USA/PA-CDC-LC0717170/2022, collected in June 2022.
hCoV-19/Kazakhstan/NLA/barcode56-02-MN908947.3/2021	NSP3_F210S	AA change NSP3 F210S already occurred 15 times (0.00% of all samples with NSP3 sequence) in 6 countries. The first strain with this aa change, collected in February 2021, was hCoV-19/Denmark/DCGC-48455/2021. The aa change most recently occurred in strain hCoV-19/Australia/VIC52200/2022, collected in April 2022. As seen in resolved structures of proteins from related strains, the NSP3 position equ…
hCoV-19/Kazakhstan/NLA/barcode63-02-MN908947.3/2021	NSP12_Y38F	AA change NSP12 Y38F already occurred 9 times (0.00% of all samples with NSP12 sequence) in 7 countries. The first strain with this aa change, collected in May 2020, was hCoV-19/India/AS-28921/2020. The aa change most recently occurred in strain hCoV-19/Spain/CT-HUJ23-05025/2022, collected in June 2022.
hCoV-19/Kazakhstan/NLA/barcode71-03-MN908947.3/2021	NSP10_V7G	AA change NSP10 V7G already occurred 2 times (0.00% of all samples with NSP10 sequence) in 2 countries. The first strain with this aa change, collected in January 2022, was hCoV-19/USA/CA-CDC-STM-927EG9UP5/2022. The aa change most recently occurred in strain hCoV-19/Israel/SMC-7066362/2022, collected in April 2022. As seen in resolved structures of proteins from related strains, the NSP10 positio…
hCoV-19/Kazakhstan/NLA/barcode03-08-MN908947.3/2022	NSP4_I272M	AA change NSP4 I272M already occurred 98 times (0.00% of all samples with NSP4 sequence) in 15 countries. The first strain with this aa change, collected in January 2020, was hCoV-19/Zhejiang/CN4/2020. The aa change most recently occurred in strain hCoV-19/Australia/SA349827/2022, collected in June 2022.
hCoV-19/Kazakhstan/NLA/barcode14-15-MN908947.3/2022	NSP2_K519T	AA change NSP2 K519T already occurred 30 times (0.00% of all samples with NSP2 sequence) in 9 countries. The first strain with this aa change, collected in January 2021, was hCoV-19/Brazil/ES-FIOCRUZ-7001/2021. The aa change most recently occurred in strain hCoV-19/Belgium/ULB-IBC_CV8415533070/2022, collected in March 2022.
hCoV-19/Kazakhstan/NLA/barcode35-15-MN908947.3/2022	NSP16_D144E	AA change NSP16 D144E already occurred 96 times (0.00% of all samples with NSP16 sequence) in 13 countries. The first strain with this aa change, collected in August 2020, was hCoV-19/Switzerland/BS-UHB-42397123/2020. The aa change most recently occurred in strain hCoV-19/Turkey/HSGM-GS2808/2022, collected in April 2022.
hCoV-19/Kazakhstan/NLA/barcode66-15-MN908947.3/2022	NSP3_Y511H	AA change NSP3 Y511H already occurred 84 times (0.00% of all samples with NSP3 sequence) in 22 countries. The first strain with this aa change, collected in April 2020, was hCoV-19/Qatar/QA-WCMQ_FD15540702/2020. The aa change most recently occurred in strain hCoV-19/USA/ID-IBL-824953/2022, collected in June 2022.
hCoV-19/Kazakhstan/NLA/barcode85-18-MN908947.3/2022	NSP2_Q134L	AA change NSP2 Q134L already occurred 87 times (0.00% of all samples with NSP2 sequence) in 15 countries. The first strain with this aa change, collected in May 2020, was hCoV-19/Egypt/MASRI-C5-017/2020. The aa change most recently occurred in strain hCoV-19/Poland/Kce-1842/2022, collected in February 2022
hCoV-19/Kazakhstan/NLA/barcode85-18-MN908947.3/2022	NS7a_ins53L	AA change NS7a ins53L already occurred 51 times (0.00% of all samples with NS7a sequence) in 8 countries. The first strain with this aa change, collected in December 2020, was hCoV-19/Switzerland/GR-ETHZ-410176/2020. The aa change most recently occurred in strain hCoV-19/USA/PA-CDC-QDX37909013/2022, collected in June 2022.
hCoV-19/Kazakhstan/NLA/barcode03-04-MN908947.3/2021	NSP12_S520K	AA change NSP12 S520K already occurred 3 times (0.00% of all samples with NSP12 sequence) in 3 countries. The first strain with this aa change, collected in February 2021, was hCoV-19/USA/MI-CDC-STM-000014714/2021. The aa change most recently occurred in strain hCoV-19/Luxembourg/LNS9371285/2021, collected in October 2021.
hCoV-19/Kazakhstan/NLA/barcode17-04-MN908947.3/2021	NSP2_N209Y	AA change NSP2 N209Y already occurred 26 times (0.00% of all samples with NSP2 sequence) in 12 countries. The first strain with this aa change, collected in June 2020, was hCoV-19/Turkey/CTF_05062020_361/2020. The aa change most recently occurred in strain hCoV-19/Germany/BW-RKI-I-818248/2022, collected in May 2022.
hCoV-19/Kazakhstan/NLA/barcode38-04-MN908947.3/2021	NSP3_Q173K	AA change NSP3 Q173K already occurred 70 times (0.00% of all samples with NSP3 sequence) in 12 countries. The first strain with this aa change, collected in July 2020, was hCoV-19/USA/TX-HMH-MCoV-43651/2020. The aa change most recently occurred in strain hCoV-19/Cabo Verde/SA-AG0013/2022, collected in May 2022.
hCoV-19/Kazakhstan/NLA/barcode50-04-MN908947.3/2021	NS3_T223P	AA change NS3 T223P already occurred 72 times (0.00% of all samples with NS3 sequence) in 16 countries. The first strain with this aa change, collected in April 2020, was hCoV-19/USA/AZ-TG276661/2020. The aa change most recently occurred in strain hCoV-19/Canada/ON-PHL-22-17006/2022, collected in March 2022. As seen in resolved structures of proteins from related strains, the NS3 position equival…
hCoV-19/Kazakhstan/NLA/barcode62-04-MN908947.3/2021	NSP3_Y1185F	AA change NSP3 Y1185F already occurred 93 times (0.00% of all samples with NSP3 sequence) in 16 countries. The first strain with this aa change, collected in April 2020, was hCoV-19/Spain/PV-IBV-2117/2020. The aa change most recently occurred in strain hCoV-19/Germany/BE-RKI-I-658507/2022, collected in March 2022.
